# Supplementary material for: Structural characterization of a new samarium–sodium heterometallic coordination polymer
Source: Acta Crystallogr E Crystallogr Commun. 2024 Feb 6;80(Pt 3):267–70. doi: 10.1107/S2056989024001051 (PMC10915667; doi:10.1107/S2056989024001051)
Supplement: Supplementary file 1 [file e-80-00267-sup1.cif]

##############################################################################
#                                                                            #
# This CIF contains the data in a paper accepted for publication in          #
# Acta Crystallographica Section E. It conforms to the requirements of       #
# Notes for Authors for Acta Crystallographica Section E, and has been       #
# peer reviewed under the auspices of the IUCr Commission on Journals.       #
#                                                                            #
# Full details of the Crystallographic Information File format               #
# are given in the paper "The Crystallographic Information File (CIF):       #
# a New Standard Archive File for Crystallography" by S. R. Hall, F. H.      #
# Allen and I. D. Brown [Acta Cryst. (1991), A47, 655-685].                  #
#                                                                            #
# The current version of the core CIF dictionary is obtainable from          #
# ftp://ftp.iucr.org/pub/cif_core.dic.                                       #
#                                                                            #
# Software is freely available for graphical display of the structure(s)     #
# in this CIF. For information consult the CIF software page                 #
# http://www.iucr.org/resources/cif/software.                                #
#                                                                            #
# This file may be used for bona fide research purposes within the           #
# scientific community so long as proper attribution is given to the journal # 
# article from which it was obtained.                                        #
#                                                                            #
##############################################################################
data_I
_audit_creation_method
;
Olex2 1.5
(compiled 2022.04.07 svn.rca3783a0 for OlexSys, GUI svn.r6498)
;
_journal_date_recd_electronic     2023-11-28
_journal_date_accepted     2024-01-30
_journal_name_full     'Acta Crystallographica, Section E'
_journal_year     2024
_journal_volume     80
_journal_issue      3
_journal_page_first     0
_journal_page_last     0
_journal_paper_category     GM
_journal_paper_doi     10.1107/S2056989024001051
_journal_coeditor_code     OO2002
_publ_contact_author_name     'Ana Arteaga'
_publ_contact_author_address
;
902 Battelle Blvd.
Richland, WA, 99354
;
_publ_contact_author_email     'ana.arteaga@pnnl.gov'
_publ_contact_author_fax     ?
_publ_contact_author_phone     '+1 (509) 375-7242'
_publ_section_title
;
Structural characterization of a new samarium--sodium heterometallic
coordination polymer
;
_publ_section_title_footnote     .
loop_
    _publ_author_name
    _publ_author_footnote
    _publ_author_address
    'Hastings, Ashley M.'
;
Current affiliation: Lawrence Livermore National Laboratory, Livermore, CA,
 94550, USA.
These authors contributed equally to this work.
;
;
Pacific Northwest National Laboratory
Richland, WA, 99354
USA
;
    'Williams, Ashley'
;
These authors contributed equally to this work.
;
;
Pacific Northwest National Laboratory
Richland, WA, 99354
USA
;
    'Surbella III, Robert G.' .
;
Pacific Northwest National Laboratory
Richland, WA, 99354
USA
;
    'Hixon, Amy E.' .
;
University of Notre Dame
South Bend, IN 46556
USA
;
    'Arteaga, Ana' .
;
Pacific Northwest National Laboratory
Richland, WA, 99354
USA
;
_publ_section_synopsis
;
The crystal structure is reported of a new heterometallic samarium compound
comprised of alternating Sm^III^ and Na^I^ metal centers bridged by
<i>o</i>-vanillin ligands to create a helical chain.
;
_chemical_name_systematic
;
Poly[tetrakis(\m-2-formyl-6-methoxyphenolato)samarium(III)sodium(I)]
;
_chemical_name_common     ?
_chemical_formula_moiety     'C32 H28 Na O12 Sm [+ solvent]'
_chemical_formula_sum     'C32 H28 Na O12 Sm'
_chemical_formula_iupac     '[Sm Na (C8 H7 O3)4] [+ solvent]'
_chemical_formula_weight     777.88
_chemical_melting_point     ?
_space_group_crystal_system     monoclinic
_space_group_name_H-M_alt     'P 1 21/c 1'
_space_group_name_Hall     '-P 2ybc'
loop_
    _space_group_symop_operation_xyz
    'x, y, z'
    '-x, y+1/2, -z+1/2'
    '-x, -y, -z'
    'x, -y-1/2, z-1/2'
_cell_length_a     11.5512(7)
_cell_length_b     24.4768(14)
_cell_length_c     12.8355(6)
_cell_angle_alpha     90
_cell_angle_beta     115.742(2)
_cell_angle_gamma     90
_cell_volume     3268.9(3)
_cell_formula_units_Z     4
_cell_measurement_reflns_used     6204
_cell_measurement_theta_min     2.42
_cell_measurement_theta_max     25.05
_cell_measurement_temperature     100.00
_exptl_crystal_description     needle
_exptl_crystal_colour     yellow
_exptl_crystal_size_max     0.05
_exptl_crystal_size_mid     0.005
_exptl_crystal_size_min     0.002
_exptl_crystal_density_diffrn     1.581
_exptl_crystal_density_meas     ?
_exptl_crystal_density_method     ?
_exptl_crystal_F_000     1556
_exptl_absorpt_coefficient_mu     1.871
_exptl_absorpt_correction_type     multi-scan
_exptl_absorpt_process_details
;
(SADABS; Krause <i>et al.</i>,  2015)
;
_exptl_absorpt_correction_T_min     ?
_exptl_absorpt_correction_T_max     ?
_diffrn_ambient_temperature     100.00
_diffrn_source     'Microfocus sealed source'
_diffrn_radiation_type     MoK\a
_diffrn_radiation_wavelength     0.71073
_diffrn_measurement_device_type     'Bruker D8 Venture with photon detector'
_diffrn_measurement_method     '\f and \w scans'
_diffrn_detector_area_resol_mean     ?
_diffrn_reflns_number     41476
_diffrn_reflns_av_R_equivalents     0.1474
_diffrn_reflns_av_unetI/netI     0.0825
_diffrn_reflns_theta_min     1.948
_diffrn_reflns_theta_max     25.705
_diffrn_reflns_theta_full     25.242
_diffrn_measured_fraction_theta_max     0.998
_diffrn_measured_fraction_theta_full     0.999
_diffrn_reflns_limit_h_min     -14
_diffrn_reflns_limit_h_max     14
_diffrn_reflns_limit_k_min     -29
_diffrn_reflns_limit_k_max     29
_diffrn_reflns_limit_l_min     -15
_diffrn_reflns_limit_l_max     15
_refine_special_details     ?
_reflns_number_total     6204
_reflns_number_gt     4562
_reflns_threshold_expression     'I > 2\s(I)'
_refine_ls_structure_factor_coef     Fsqd
_refine_ls_matrix_type     full
_refine_ls_R_factor_all     0.0803
_refine_ls_R_factor_gt     0.0502
_refine_ls_wR_factor_gt     0.0956
_refine_ls_wR_factor_ref     0.1083
_refine_ls_goodness_of_fit_ref     1.019
_refine_ls_restrained_S_all     1.019
_refine_ls_number_reflns     6204
_refine_ls_number_parameters     419
_refine_ls_number_restraints     0
_refine_ls_hydrogen_treatment     constr
_refine_ls_weighting_scheme     calc
_refine_ls_weighting_details
             'w=1/[\s^2^(Fo^2^)+(0.0186P)^2^+17.6315P] where P=(Fo^2^+2Fc^2^)/3'
_atom_sites_solution_hydrogens     geom
_atom_sites_solution_primary     dual
_atom_sites_solution_secondary     ?
_refine_ls_shift/su_max     0.002
_refine_ls_shift/su_mean     0.000
_refine_diff_density_max     0.755
_refine_diff_density_min     -1.126
_refine_ls_extinction_method     none
_refine_ls_extinction_coef     .
loop_
    _atom_type_symbol
    _atom_type_description
    _atom_type_scat_dispersion_real
    _atom_type_scat_dispersion_imag
    _atom_type_scat_source
    'C' 'C' 0.0033 0.0016
                         'International Tables Vol C Tables 4.2.6.8 and 6.1.1.4'
    'H' 'H' 0.0000 0.0000
                         'International Tables Vol C Tables 4.2.6.8 and 6.1.1.4'
    'Na' 'Na' 0.0362 0.0249
                         'International Tables Vol C Tables 4.2.6.8 and 6.1.1.4'
    'O' 'O' 0.0106 0.0060
                         'International Tables Vol C Tables 4.2.6.8 and 6.1.1.4'
    'Sm' 'Sm' -0.1638 3.4418
                         'International Tables Vol C Tables 4.2.6.8 and 6.1.1.4'
_computing_data_collection
;
APEX4 (Bruker, 2014)
;
_computing_cell_refinement
;
SAINT (Bruker, 2014)
;
_computing_data_reduction
;
SAINT (Bruker, 2014)
;
_computing_structure_solution
;
<i>SHELXT2018/2</i> (Sheldrick, 2015a)
;
_computing_structure_refinement
;
<i>SHELXL2018/3</i> (Sheldrick, 2015b)
;
_computing_molecular_graphics
;
Olex2 1.5 (Dolomanov <i>et al.</i>,  2009)
;
_computing_publication_material
;
Olex2 1.5 (Dolomanov <i>et al.</i>,  2009)
;
loop_
    _atom_site_type_symbol
    _atom_site_label
    _atom_site_fract_x
    _atom_site_fract_y
    _atom_site_fract_z
    _atom_site_U_iso_or_equiv
    _atom_site_adp_type
    _atom_site_calc_flag
    _atom_site_occupancy
    _atom_site_disorder_assembly
    _atom_site_disorder_group
    Sm Sm1 0.54972(3) 0.69282(2) 0.62323(3) 0.01414(10) Uani d 1 . .
    Na Na2 0.5507(2) 0.70628(10) 0.9140(2) 0.0195(6) Uani d 1 . .
    O O11 0.3989(4) 0.75247(18) 0.4906(4) 0.0175(10) Uani d 1 . .
    O O9 0.7502(4) 0.84841(19) 0.5347(4) 0.0222(10) Uani d 1 . .
    O O6 0.4809(4) 0.61822(18) 0.9430(4) 0.0194(10) Uani d 1 . .
    O O3 0.8796(5) 0.55301(19) 0.7600(4) 0.0270(11) Uani d 1 . .
    O O8 0.6755(4) 0.76769(19) 0.6213(4) 0.0219(10) Uani d 1 . .
    O O12 0.2499(4) 0.79508(19) 0.2874(4) 0.0252(11) Uani d 1 . .
    O O5 0.4883(4) 0.64323(18) 0.7484(4) 0.0202(10) Uani d 1 . .
    O O2 0.6974(4) 0.62447(19) 0.6429(4) 0.0223(11) Uani d 1 . .
    O O10 0.4681(4) 0.75359(18) 0.7262(4) 0.0203(10) Uani d 1 . .
    O O7 0.7195(5) 0.70785(18) 0.8182(4) 0.0246(11) Uani d 1 . .
    O O1 0.5810(4) 0.6879(2) 0.4454(4) 0.0249(11) Uani d 1 . .
    O O4 0.3873(5) 0.62479(19) 0.5110(4) 0.0252(11) Uani d 1 . .
    C C19 1.0010(6) 0.7857(3) 0.8527(6) 0.0229(15) Uani d 1 . .
    H H19 1.056559 0.770846 0.925847 0.027 Uiso calc 1 . .
    C C4 0.9473(6) 0.5771(3) 0.5065(6) 0.0242(15) Uani d 1 . .
    H H4 1.006658 0.566356 0.477312 0.029 Uiso calc 1 . .
    C C22 0.8385(6) 0.8297(3) 0.6396(6) 0.0192(14) Uani d 1 . .
    C C15 0.4218(6) 0.6003(2) 0.7474(6) 0.0145(13) Uani d 1 . .
    C C6 0.8746(6) 0.5710(3) 0.6568(6) 0.0199(14) Uani d 1 . .
    C C21 0.9621(6) 0.8489(3) 0.6987(6) 0.0211(15) Uani d 1 . .
    H H21 0.991966 0.877738 0.667205 0.025 Uiso calc 1 . .
    C C7 0.7722(6) 0.6096(3) 0.5976(6) 0.0160(13) Uani d 1 . .
    C C23 0.7901(6) 0.7854(3) 0.6825(6) 0.0180(14) Uani d 1 . .
    C C18 0.8738(6) 0.7657(3) 0.7937(6) 0.0195(14) Uani d 1 . .
    C C30 0.2253(6) 0.8102(3) 0.3781(5) 0.0196(13) Uani d 1 . .
    C C25 0.3742(7) 0.7852(3) 0.6983(6) 0.0214(15) Uani d 1 . .
    H H25 0.357064 0.799463 0.758981 0.026 Uiso calc 1 . .
    C C31 0.3105(6) 0.7860(3) 0.4853(6) 0.0185(14) Uani d 1 . .
    C C17 0.8289(7) 0.7282(3) 0.8549(6) 0.0203(15) Uani d 1 . .
    H H17 0.888831 0.717983 0.930675 0.024 Uiso calc 1 . .
    C C20 1.0441(7) 0.8258(3) 0.8057(6) 0.0268(16) Uani d 1 . .
    H H20 1.130164 0.838390 0.845323 0.032 Uiso calc 1 . .
    C C29 0.1314(7) 0.8462(3) 0.3702(7) 0.0271(16) Uani d 1 . .
    H H29 0.077035 0.861599 0.297210 0.033 Uiso calc 1 . .
    C C3 0.8513(6) 0.6128(3) 0.4460(6) 0.0215(15) Uani d 1 . .
    H H3 0.843275 0.626777 0.374140 0.026 Uiso calc 1 . .
    C C26 0.2898(6) 0.8020(3) 0.5821(6) 0.0196(14) Uani d 1 . .
    C C14 0.4154(6) 0.5839(3) 0.8518(6) 0.0185(14) Uani d 1 . .
    C C5 0.9586(6) 0.5560(3) 0.6128(6) 0.0216(15) Uani d 1 . .
    H H5 1.025602 0.530931 0.654560 0.026 Uiso calc 1 . .
    C C28 0.1143(7) 0.8608(3) 0.4684(7) 0.0330(19) Uani d 1 . .
    H H28 0.047552 0.885288 0.461531 0.040 Uiso calc 1 . .
    C C9 0.3416(7) 0.5839(3) 0.5370(6) 0.0272(16) Uani d 1 . .
    H H9 0.294351 0.559717 0.475132 0.033 Uiso calc 1 . .
    C C1 0.6639(7) 0.6662(3) 0.4223(6) 0.0211(15) Uani d 1 . .
    H H1 0.660792 0.675538 0.349272 0.025 Uiso calc 1 . .
    C C2 0.7627(6) 0.6294(3) 0.4899(6) 0.0183(14) Uani d 1 . .
    C C11 0.2853(7) 0.5207(3) 0.6534(6) 0.0255(16) Uani d 1 . .
    H H11 0.240991 0.499080 0.586178 0.031 Uiso calc 1 . .
    C C10 0.3508(7) 0.5683(3) 0.6477(6) 0.0218(15) Uani d 1 . .
    C C16 0.4904(7) 0.6026(3) 1.0538(6) 0.0238(16) Uani d 1 . .
    H H16A 0.542757 0.629416 1.111908 0.036 Uiso calc 1 . .
    H H16B 0.530618 0.566523 1.074545 0.036 Uiso calc 1 . .
    H H16C 0.404221 0.601242 1.050900 0.036 Uiso calc 1 . .
    C C12 0.2858(7) 0.5058(3) 0.7564(7) 0.0280(17) Uani d 1 . .
    H H12 0.242187 0.473566 0.760530 0.034 Uiso calc 1 . .
    C C32 0.1628(7) 0.8160(3) 0.1762(6) 0.0316(18) Uani d 1 . .
    H H32A 0.190174 0.803721 0.117616 0.047 Uiso calc 1 . .
    H H32B 0.163046 0.856006 0.178571 0.047 Uiso calc 1 . .
    H H32C 0.075922 0.802486 0.156396 0.047 Uiso calc 1 . .
    C C13 0.3503(7) 0.5377(3) 0.8560(6) 0.0227(15) Uani d 1 . .
    H H13 0.348877 0.527208 0.926644 0.027 Uiso calc 1 . .
    C C27 0.1937(7) 0.8398(3) 0.5735(7) 0.0319(18) Uani d 1 . .
    H H27 0.184498 0.850406 0.640731 0.038 Uiso calc 1 . .
    C C8 0.9725(8) 0.5111(3) 0.8178(7) 0.039(2) Uani d 1 . .
    H H8A 0.960792 0.480832 0.764274 0.059 Uiso calc 1 . .
    H H8B 0.960716 0.497837 0.884633 0.059 Uiso calc 1 . .
    H H8C 1.059277 0.526134 0.844102 0.059 Uiso calc 1 . .
    C C24 0.7805(7) 0.8960(3) 0.4863(7) 0.0286(17) Uani d 1 . .
    H H24A 0.857600 0.888943 0.474678 0.043 Uiso calc 1 . .
    H H24B 0.796381 0.926870 0.539359 0.043 Uiso calc 1 . .
    H H24C 0.708379 0.904619 0.411926 0.043 Uiso calc 1 . .
loop_
    _atom_site_aniso_label
    _atom_site_aniso_U_11
    _atom_site_aniso_U_22
    _atom_site_aniso_U_33
    _atom_site_aniso_U_12
    _atom_site_aniso_U_13
    _atom_site_aniso_U_23
    Sm1 0.01358(16) 0.01627(16) 0.01311(16) 0.00116(16) 0.00628(12) 0.00091(16)
    Na2 0.0222(14) 0.0203(14) 0.0167(13) -0.0018(10) 0.0090(11) -0.0019(10)
    O11 0.012(2) 0.019(2) 0.018(2) 0.0034(18) 0.0026(19) 0.0009(19)
    O9 0.021(3) 0.025(3) 0.021(3) -0.002(2) 0.009(2) 0.008(2)
    O6 0.023(3) 0.021(2) 0.015(2) -0.003(2) 0.009(2) 0.0001(19)
    O3 0.026(3) 0.026(3) 0.025(3) 0.009(2) 0.008(2) 0.010(2)
    O8 0.015(2) 0.031(3) 0.014(2) -0.006(2) 0.001(2) 0.002(2)
    O12 0.021(3) 0.030(3) 0.020(3) 0.006(2) 0.005(2) 0.005(2)
    O5 0.021(3) 0.021(2) 0.022(3) -0.001(2) 0.011(2) -0.004(2)
    O2 0.021(3) 0.028(3) 0.020(3) 0.014(2) 0.010(2) 0.010(2)
    O10 0.025(3) 0.018(2) 0.018(2) 0.000(2) 0.010(2) -0.0058(19)
    O7 0.027(3) 0.024(3) 0.021(3) -0.007(2) 0.009(2) 0.003(2)
    O1 0.026(3) 0.033(3) 0.021(2) 0.011(2) 0.014(2) 0.005(2)
    O4 0.029(3) 0.029(3) 0.018(3) -0.010(2) 0.011(2) -0.004(2)
    C19 0.015(4) 0.032(4) 0.017(4) 0.007(3) 0.003(3) -0.002(3)
    C4 0.016(4) 0.027(4) 0.028(4) -0.002(3) 0.009(3) -0.004(3)
    C22 0.019(4) 0.023(3) 0.017(3) 0.004(3) 0.009(3) 0.002(3)
    C15 0.005(3) 0.015(3) 0.022(4) 0.003(2) 0.004(3) 0.003(3)
    C6 0.020(4) 0.014(3) 0.025(4) 0.002(3) 0.009(3) 0.003(3)
    C21 0.016(4) 0.021(3) 0.029(4) -0.004(3) 0.012(3) -0.006(3)
    C7 0.011(3) 0.017(3) 0.020(3) 0.000(3) 0.006(3) -0.004(3)
    C23 0.013(3) 0.020(3) 0.027(4) 0.005(3) 0.014(3) 0.000(3)
    C18 0.013(3) 0.028(4) 0.018(3) 0.002(3) 0.007(3) -0.002(3)
    C30 0.012(3) 0.021(3) 0.022(3) -0.001(3) 0.004(3) 0.005(3)
    C25 0.026(4) 0.021(3) 0.023(4) -0.006(3) 0.015(3) -0.004(3)
    C31 0.008(3) 0.018(3) 0.031(4) -0.002(3) 0.010(3) 0.000(3)
    C17 0.023(4) 0.020(3) 0.016(3) 0.007(3) 0.007(3) 0.001(3)
    C20 0.019(4) 0.034(4) 0.023(4) -0.007(3) 0.005(3) -0.010(3)
    C29 0.016(4) 0.031(4) 0.034(4) 0.007(3) 0.011(3) 0.011(3)
    C3 0.021(4) 0.019(3) 0.029(4) -0.004(3) 0.014(3) -0.005(3)
    C26 0.013(3) 0.021(3) 0.022(3) 0.002(3) 0.005(3) 0.005(3)
    C14 0.014(3) 0.018(3) 0.025(4) 0.002(3) 0.009(3) 0.005(3)
    C5 0.013(3) 0.017(3) 0.030(4) 0.003(3) 0.005(3) -0.001(3)
    C28 0.021(4) 0.037(4) 0.050(5) 0.008(3) 0.024(4) 0.010(4)
    C9 0.028(4) 0.023(4) 0.034(4) -0.006(3) 0.016(4) -0.013(3)
    C1 0.029(4) 0.015(3) 0.021(4) 0.002(3) 0.013(3) 0.004(3)
    C2 0.018(3) 0.018(3) 0.022(4) 0.000(3) 0.011(3) -0.001(3)
    C11 0.022(4) 0.019(4) 0.029(4) -0.004(3) 0.005(3) -0.005(3)
    C10 0.021(4) 0.018(3) 0.024(4) 0.000(3) 0.008(3) -0.002(3)
    C16 0.039(4) 0.022(4) 0.013(3) 0.002(3) 0.015(3) 0.009(3)
    C12 0.022(4) 0.018(4) 0.046(5) -0.007(3) 0.016(4) -0.002(3)
    C32 0.026(4) 0.041(5) 0.016(4) 0.007(3) -0.002(3) 0.005(3)
    C13 0.026(4) 0.018(3) 0.029(4) 0.000(3) 0.017(3) 0.004(3)
    C27 0.029(4) 0.034(4) 0.042(5) 0.007(3) 0.024(4) 0.000(4)
    C8 0.036(5) 0.041(5) 0.037(5) 0.016(4) 0.013(4) 0.011(4)
    C24 0.024(4) 0.026(4) 0.037(4) 0.001(3) 0.015(4) 0.005(3)
_geom_special_details
;
 All esds (except the esd in the dihedral angle between two l.s. planes)
 are estimated using the full covariance matrix.  The cell esds are taken
 into account individually in the estimation of esds in distances, angles
 and torsion angles; correlations between esds in cell parameters are only
 used when they are defined by crystal symmetry.  An approximate (isotropic)
 treatment of cell esds is used for estimating esds involving l.s. planes.
;
loop_
    _geom_bond_atom_site_label_1
    _geom_bond_atom_site_label_2
    _geom_bond_site_symmetry_2
    _geom_bond_distance
    _geom_bond_publ_flag
    Sm1 Na2 . 3.742(2) ?
    Sm1 Na2 4_575 3.652(2) ?
    Sm1 O11 . 2.343(4) ?
    Sm1 O8 . 2.346(4) ?
    Sm1 O5 . 2.355(4) ?
    Sm1 O2 . 2.323(4) ?
    Sm1 O10 . 2.435(4) ?
    Sm1 O7 . 2.446(5) ?
    Sm1 O1 . 2.464(4) ?
    Sm1 O4 . 2.454(5) ?
    Na2 O11 4_576 2.561(5) ?
    Na2 O9 4_576 2.530(5) ?
    Na2 O6 . 2.386(5) ?
    Na2 O8 4_576 2.496(5) ?
    Na2 O5 . 2.468(5) ?
    Na2 O10 . 2.463(5) ?
    Na2 O7 . 2.720(5) ?
    Na2 O1 4_576 2.622(5) ?
    O11 C31 . 1.288(7) ?
    O9 C22 . 1.367(8) ?
    O9 C24 . 1.433(8) ?
    O6 C14 . 1.372(8) ?
    O6 C16 . 1.430(7) ?
    O3 C6 . 1.373(8) ?
    O3 C8 . 1.436(8) ?
    O8 C23 . 1.286(8) ?
    O12 C30 . 1.365(8) ?
    O12 C32 . 1.437(8) ?
    O5 C15 . 1.300(7) ?
    O2 C7 . 1.286(7) ?
    O10 C25 . 1.251(8) ?
    O7 C17 . 1.245(8) ?
    O1 C1 . 1.239(8) ?
    O4 C9 . 1.243(8) ?
    C19 H19 . 0.9500 ?
    C19 C18 . 1.415(9) ?
    C19 C20 . 1.356(10) ?
    C4 H4 . 0.9500 ?
    C4 C3 . 1.360(10) ?
    C4 C5 . 1.411(10) ?
    C22 C21 . 1.376(9) ?
    C22 C23 . 1.434(9) ?
    C15 C14 . 1.431(9) ?
    C15 C10 . 1.418(9) ?
    C6 C7 . 1.444(9) ?
    C6 C5 . 1.368(9) ?
    C21 H21 . 0.9500 ?
    C21 C20 . 1.404(10) ?
    C7 C2 . 1.424(9) ?
    C23 C18 . 1.417(9) ?
    C18 C17 . 1.444(9) ?
    C30 C31 . 1.427(9) ?
    C30 C29 . 1.366(9) ?
    C25 H25 . 0.9500 ?
    C25 C26 . 1.442(9) ?
    C31 C26 . 1.419(9) ?
    C17 H17 . 0.9500 ?
    C20 H20 . 0.9500 ?
    C29 H29 . 0.9500 ?
    C29 C28 . 1.405(10) ?
    C3 H3 . 0.9500 ?
    C3 C2 . 1.424(9) ?
    C26 C27 . 1.412(9) ?
    C14 C13 . 1.371(9) ?
    C5 H5 . 0.9500 ?
    C28 H28 . 0.9500 ?
    C28 C27 . 1.361(11) ?
    C9 H9 . 0.9500 ?
    C9 C10 . 1.429(10) ?
    C1 H1 . 0.9500 ?
    C1 C2 . 1.418(9) ?
    C11 H11 . 0.9500 ?
    C11 C10 . 1.409(9) ?
    C11 C12 . 1.369(10) ?
    C16 H16A . 0.9800 ?
    C16 H16B . 0.9800 ?
    C16 H16C . 0.9800 ?
    C12 H12 . 0.9500 ?
    C12 C13 . 1.404(10) ?
    C32 H32A . 0.9800 ?
    C32 H32B . 0.9800 ?
    C32 H32C . 0.9800 ?
    C13 H13 . 0.9500 ?
    C27 H27 . 0.9500 ?
    C8 H8A . 0.9800 ?
    C8 H8B . 0.9800 ?
    C8 H8C . 0.9800 ?
    C24 H24A . 0.9800 ?
    C24 H24B . 0.9800 ?
    C24 H24C . 0.9800 ?
loop_
    _geom_angle_atom_site_label_1
    _geom_angle_atom_site_label_2
    _geom_angle_atom_site_label_3
    _geom_angle_site_symmetry_1
    _geom_angle_site_symmetry_3
    _geom_angle
    _geom_angle_publ_flag
    Na2 Sm1 Na2 4_575 . 132.39(3) ?
    O11 Sm1 Na2 . . 110.43(11) ?
    O11 Sm1 Na2 . 4_575 44.20(11) ?
    O11 Sm1 O8 . . 76.94(16) ?
    O11 Sm1 O5 . . 117.89(15) ?
    O11 Sm1 O10 . . 70.90(15) ?
    O11 Sm1 O7 . . 131.50(15) ?
    O11 Sm1 O1 . . 73.70(15) ?
    O11 Sm1 O4 . . 81.87(16) ?
    O8 Sm1 Na2 . 4_575 42.62(12) ?
    O8 Sm1 Na2 . . 102.02(12) ?
    O8 Sm1 O5 . . 141.38(16) ?
    O8 Sm1 O10 . . 85.20(15) ?
    O8 Sm1 O7 . . 70.62(15) ?
    O8 Sm1 O1 . . 71.81(16) ?
    O8 Sm1 O4 . . 147.48(15) ?
    O5 Sm1 Na2 . 4_575 161.47(12) ?
    O5 Sm1 Na2 . . 40.22(11) ?
    O5 Sm1 O10 . . 69.04(15) ?
    O5 Sm1 O7 . . 74.01(15) ?
    O5 Sm1 O1 . . 144.62(16) ?
    O5 Sm1 O4 . . 70.78(15) ?
    O2 Sm1 Na2 . 4_575 109.28(11) ?
    O2 Sm1 Na2 . . 105.73(11) ?
    O2 Sm1 O11 . . 143.78(15) ?
    O2 Sm1 O8 . . 97.74(16) ?
    O2 Sm1 O5 . . 88.81(15) ?
    O2 Sm1 O10 . . 145.08(16) ?
    O2 Sm1 O7 . . 76.86(16) ?
    O2 Sm1 O1 . . 70.67(15) ?
    O2 Sm1 O4 . . 85.02(17) ?
    O10 Sm1 Na2 . 4_575 96.41(11) ?
    O10 Sm1 Na2 . . 40.45(11) ?
    O10 Sm1 O7 . . 71.35(16) ?
    O10 Sm1 O1 . . 141.24(15) ?
    O10 Sm1 O4 . . 110.82(16) ?
    O7 Sm1 Na2 . . 46.55(12) ?
    O7 Sm1 Na2 . 4_575 113.18(11) ?
    O7 Sm1 O1 . . 125.48(16) ?
    O7 Sm1 O4 . . 140.51(15) ?
    O1 Sm1 Na2 . 4_575 45.86(12) ?
    O1 Sm1 Na2 . . 171.95(12) ?
    O4 Sm1 Na2 . . 108.40(11) ?
    O4 Sm1 Na2 . 4_575 105.84(12) ?
    O4 Sm1 O1 . . 78.76(16) ?
    Sm1 Na2 Sm1 4_576 . 142.49(7) ?
    O11 Na2 Sm1 4_576 . 135.37(13) ?
    O11 Na2 Sm1 4_576 4_576 39.63(10) ?
    O11 Na2 O7 4_576 . 155.90(17) ?
    O11 Na2 O1 4_576 4_576 67.62(14) ?
    O9 Na2 Sm1 4_576 . 99.88(12) ?
    O9 Na2 Sm1 4_576 4_576 101.57(13) ?
    O9 Na2 O11 4_576 4_576 124.54(17) ?
    O9 Na2 O7 4_576 . 69.09(15) ?
    O9 Na2 O1 4_576 4_576 113.80(18) ?
    O6 Na2 Sm1 . . 102.78(13) ?
    O6 Na2 Sm1 . 4_576 112.76(13) ?
    O6 Na2 O11 . 4_576 87.83(16) ?
    O6 Na2 O9 . 4_576 72.92(17) ?
    O6 Na2 O8 . 4_576 98.17(17) ?
    O6 Na2 O5 . . 65.02(16) ?
    O6 Na2 O10 . . 124.32(18) ?
    O6 Na2 O7 . . 116.13(17) ?
    O6 Na2 O1 . 4_576 154.16(17) ?
    O8 Na2 Sm1 4_576 . 146.68(14) ?
    O8 Na2 Sm1 4_576 4_576 39.52(11) ?
    O8 Na2 O11 4_576 4_576 70.44(15) ?
    O8 Na2 O9 4_576 4_576 62.06(15) ?
    O8 Na2 O7 4_576 . 106.41(17) ?
    O8 Na2 O1 4_576 4_576 66.87(16) ?
    O5 Na2 Sm1 . 4_576 164.45(14) ?
    O5 Na2 Sm1 . . 38.03(11) ?
    O5 Na2 O11 . 4_576 125.80(18) ?
    O5 Na2 O9 . 4_576 92.53(17) ?
    O5 Na2 O8 . 4_576 153.53(19) ?
    O5 Na2 O7 . . 67.52(15) ?
    O5 Na2 O1 . 4_576 136.04(17) ?
    O10 Na2 Sm1 . . 39.91(10) ?
    O10 Na2 Sm1 . 4_576 106.15(12) ?
    O10 Na2 O11 . 4_576 98.71(16) ?
    O10 Na2 O9 . 4_576 135.31(18) ?
    O10 Na2 O8 . 4_576 136.24(18) ?
    O10 Na2 O5 . . 66.83(15) ?
    O10 Na2 O7 . . 66.42(16) ?
    O10 Na2 O1 . 4_576 69.82(15) ?
    O7 Na2 Sm1 . 4_576 123.68(13) ?
    O7 Na2 Sm1 . . 40.76(11) ?
    O1 Na2 Sm1 4_576 . 100.53(11) ?
    O1 Na2 Sm1 4_576 4_576 42.40(10) ?
    O1 Na2 O7 4_576 . 88.94(15) ?
    Sm1 O11 Na2 . 4_575 96.18(16) ?
    C31 O11 Sm1 . . 139.3(4) ?
    C31 O11 Na2 . 4_575 112.8(4) ?
    C22 O9 Na2 . 4_575 121.2(4) ?
    C22 O9 C24 . . 118.7(5) ?
    C24 O9 Na2 . 4_575 119.6(4) ?
    C14 O6 Na2 . . 121.3(4) ?
    C14 O6 C16 . . 117.4(5) ?
    C16 O6 Na2 . . 120.7(4) ?
    C6 O3 C8 . . 115.9(5) ?
    Sm1 O8 Na2 . 4_575 97.86(17) ?
    C23 O8 Sm1 . . 137.3(4) ?
    C23 O8 Na2 . 4_575 122.0(4) ?
    C30 O12 C32 . . 115.9(5) ?
    Sm1 O5 Na2 . . 101.75(17) ?
    C15 O5 Sm1 . . 139.7(4) ?
    C15 O5 Na2 . . 117.6(4) ?
    C7 O2 Sm1 . . 139.6(4) ?
    Sm1 O10 Na2 . . 99.63(17) ?
    C25 O10 Sm1 . . 135.6(4) ?
    C25 O10 Na2 . . 119.4(4) ?
    Sm1 O7 Na2 . . 92.68(16) ?
    C17 O7 Sm1 . . 132.7(4) ?
    C17 O7 Na2 . . 130.1(4) ?
    Sm1 O1 Na2 . 4_575 91.74(16) ?
    C1 O1 Sm1 . . 133.1(4) ?
    C1 O1 Na2 . 4_575 116.9(4) ?
    C9 O4 Sm1 . . 133.9(5) ?
    C18 C19 H19 . . 119.7 ?
    C20 C19 H19 . . 119.7 ?
    C20 C19 C18 . . 120.6(7) ?
    C3 C4 H4 . . 120.1 ?
    C3 C4 C5 . . 119.8(6) ?
    C5 C4 H4 . . 120.1 ?
    O9 C22 C21 . . 125.5(6) ?
    O9 C22 C23 . . 112.5(6) ?
    C21 C22 C23 . . 122.0(6) ?
    O5 C15 C14 . . 119.3(6) ?
    O5 C15 C10 . . 124.2(6) ?
    C10 C15 C14 . . 116.5(6) ?
    O3 C6 C7 . . 113.5(5) ?
    C5 C6 O3 . . 124.8(6) ?
    C5 C6 C7 . . 121.6(6) ?
    C22 C21 H21 . . 120.0 ?
    C22 C21 C20 . . 120.0(6) ?
    C20 C21 H21 . . 120.0 ?
    O2 C7 C6 . . 120.3(6) ?
    O2 C7 C2 . . 124.0(6) ?
    C2 C7 C6 . . 115.7(5) ?
    O8 C23 C22 . . 119.4(6) ?
    O8 C23 C18 . . 124.9(6) ?
    C18 C23 C22 . . 115.7(6) ?
    C19 C18 C23 . . 121.2(6) ?
    C19 C18 C17 . . 117.6(6) ?
    C23 C18 C17 . . 121.0(6) ?
    O12 C30 C31 . . 113.4(6) ?
    O12 C30 C29 . . 124.3(6) ?
    C29 C30 C31 . . 122.3(6) ?
    O10 C25 H25 . . 117.1 ?
    O10 C25 C26 . . 125.8(6) ?
    C26 C25 H25 . . 117.1 ?
    O11 C31 C30 . . 121.0(6) ?
    O11 C31 C26 . . 124.1(6) ?
    C26 C31 C30 . . 114.9(6) ?
    O7 C17 C18 . . 126.5(6) ?
    O7 C17 H17 . . 116.8 ?
    C18 C17 H17 . . 116.8 ?
    C19 C20 C21 . . 120.3(7) ?
    C19 C20 H20 . . 119.9 ?
    C21 C20 H20 . . 119.9 ?
    C30 C29 H29 . . 119.6 ?
    C30 C29 C28 . . 120.9(7) ?
    C28 C29 H29 . . 119.6 ?
    C4 C3 H3 . . 119.8 ?
    C4 C3 C2 . . 120.3(7) ?
    C2 C3 H3 . . 119.8 ?
    C31 C26 C25 . . 122.1(6) ?
    C27 C26 C25 . . 115.0(6) ?
    C27 C26 C31 . . 122.6(6) ?
    O6 C14 C15 . . 113.2(5) ?
    C13 C14 O6 . . 125.5(6) ?
    C13 C14 C15 . . 121.3(6) ?
    C4 C5 H5 . . 119.4 ?
    C6 C5 C4 . . 121.1(6) ?
    C6 C5 H5 . . 119.4 ?
    C29 C28 H28 . . 120.1 ?
    C27 C28 C29 . . 119.8(7) ?
    C27 C28 H28 . . 120.1 ?
    O4 C9 H9 . . 115.7 ?
    O4 C9 C10 . . 128.7(7) ?
    C10 C9 H9 . . 115.7 ?
    O1 C1 H1 . . 115.6 ?
    O1 C1 C2 . . 128.8(6) ?
    C2 C1 H1 . . 115.6 ?
    C7 C2 C3 . . 121.4(6) ?
    C1 C2 C7 . . 120.8(6) ?
    C1 C2 C3 . . 117.7(6) ?
    C10 C11 H11 . . 120.2 ?
    C12 C11 H11 . . 120.2 ?
    C12 C11 C10 . . 119.6(7) ?
    C15 C10 C9 . . 121.0(6) ?
    C11 C10 C15 . . 121.5(6) ?
    C11 C10 C9 . . 117.5(6) ?
    O6 C16 H16A . . 109.5 ?
    O6 C16 H16B . . 109.5 ?
    O6 C16 H16C . . 109.5 ?
    H16A C16 H16B . . 109.5 ?
    H16A C16 H16C . . 109.5 ?
    H16B C16 H16C . . 109.5 ?
    C11 C12 H12 . . 119.7 ?
    C11 C12 C13 . . 120.6(6) ?
    C13 C12 H12 . . 119.7 ?
    O12 C32 H32A . . 109.5 ?
    O12 C32 H32B . . 109.5 ?
    O12 C32 H32C . . 109.5 ?
    H32A C32 H32B . . 109.5 ?
    H32A C32 H32C . . 109.5 ?
    H32B C32 H32C . . 109.5 ?
    C14 C13 C12 . . 120.4(6) ?
    C14 C13 H13 . . 119.8 ?
    C12 C13 H13 . . 119.8 ?
    C26 C27 H27 . . 120.2 ?
    C28 C27 C26 . . 119.6(7) ?
    C28 C27 H27 . . 120.2 ?
    O3 C8 H8A . . 109.5 ?
    O3 C8 H8B . . 109.5 ?
    O3 C8 H8C . . 109.5 ?
    H8A C8 H8B . . 109.5 ?
    H8A C8 H8C . . 109.5 ?
    H8B C8 H8C . . 109.5 ?
    O9 C24 H24A . . 109.5 ?
    O9 C24 H24B . . 109.5 ?
    O9 C24 H24C . . 109.5 ?
    H24A C24 H24B . . 109.5 ?
    H24A C24 H24C . . 109.5 ?
    H24B C24 H24C . . 109.5 ?
loop_
    _geom_torsion_atom_site_label_1
    _geom_torsion_atom_site_label_2
    _geom_torsion_atom_site_label_3
    _geom_torsion_atom_site_label_4
    _geom_torsion_site_symmetry_1
    _geom_torsion_site_symmetry_2
    _geom_torsion_site_symmetry_3
    _geom_torsion_site_symmetry_4
    _geom_torsion
    _geom_torsion_publ_flag
    Sm1 O11 C31 C30 . . . . -171.4(4) ?
    Sm1 O11 C31 C26 . . . . 9.0(10) ?
    Sm1 O8 C23 C22 . . . . 169.3(4) ?
    Sm1 O8 C23 C18 . . . . -13.0(10) ?
    Sm1 O5 C15 C14 . . . . 177.5(4) ?
    Sm1 O5 C15 C10 . . . . -4.2(10) ?
    Sm1 O2 C7 C6 . . . . 163.9(5) ?
    Sm1 O2 C7 C2 . . . . -15.2(11) ?
    Sm1 O10 C25 C26 . . . . -10.9(10) ?
    Sm1 O7 C17 C18 . . . . 22.4(10) ?
    Sm1 O1 C1 C2 . . . . 9.8(11) ?
    Sm1 O4 C9 C10 . . . . 14.5(11) ?
    Na2 O11 C31 C30 4_575 . . . 56.8(7) ?
    Na2 O11 C31 C26 4_575 . . . -122.8(6) ?
    Na2 O9 C22 C21 4_575 . . . 163.7(5) ?
    Na2 O9 C22 C23 4_575 . . . -14.4(7) ?
    Na2 O6 C14 C15 . . . . 14.1(7) ?
    Na2 O6 C14 C13 . . . . -166.7(5) ?
    Na2 O8 C23 C22 4_575 . . . 13.1(8) ?
    Na2 O8 C23 C18 4_575 . . . -169.2(5) ?
    Na2 O5 C15 C14 . . . . -15.7(7) ?
    Na2 O5 C15 C10 . . . . 162.7(5) ?
    Na2 O10 C25 C26 . . . . -158.9(5) ?
    Na2 O7 C17 C18 . . . . -126.9(6) ?
    Na2 O1 C1 C2 4_575 . . . 131.2(6) ?
    O11 C31 C26 C25 . . . . 5.3(10) ?
    O11 C31 C26 C27 . . . . 178.6(6) ?
    O9 C22 C21 C20 . . . . -179.4(6) ?
    O9 C22 C23 O8 . . . . 1.1(8) ?
    O9 C22 C23 C18 . . . . -176.8(5) ?
    O6 C14 C13 C12 . . . . 179.6(6) ?
    O3 C6 C7 O2 . . . . 0.9(9) ?
    O3 C6 C7 C2 . . . . -179.9(6) ?
    O3 C6 C5 C4 . . . . -179.1(6) ?
    O8 C23 C18 C19 . . . . 176.8(6) ?
    O8 C23 C18 C17 . . . . -8.8(10) ?
    O12 C30 C31 O11 . . . . -1.3(9) ?
    O12 C30 C31 C26 . . . . 178.4(5) ?
    O12 C30 C29 C28 . . . . -178.3(6) ?
    O5 C15 C14 O6 . . . . 1.7(8) ?
    O5 C15 C14 C13 . . . . -177.5(6) ?
    O5 C15 C10 C9 . . . . -3.9(10) ?
    O5 C15 C10 C11 . . . . 177.0(6) ?
    O2 C7 C2 C3 . . . . 177.7(6) ?
    O2 C7 C2 C1 . . . . -2.6(10) ?
    O10 C25 C26 C31 . . . . -3.8(11) ?
    O10 C25 C26 C27 . . . . -177.6(7) ?
    O1 C1 C2 C7 . . . . 4.1(11) ?
    O1 C1 C2 C3 . . . . -176.2(7) ?
    O4 C9 C10 C15 . . . . -1.8(12) ?
    O4 C9 C10 C11 . . . . 177.4(7) ?
    C19 C18 C17 O7 . . . . 177.7(6) ?
    C4 C3 C2 C7 . . . . 0.4(10) ?
    C4 C3 C2 C1 . . . . -179.3(6) ?
    C22 C21 C20 C19 . . . . -1.8(10) ?
    C22 C23 C18 C19 . . . . -5.4(9) ?
    C22 C23 C18 C17 . . . . 169.0(6) ?
    C15 C14 C13 C12 . . . . -1.3(10) ?
    C6 C7 C2 C3 . . . . -1.5(9) ?
    C6 C7 C2 C1 . . . . 178.2(6) ?
    C21 C22 C23 O8 . . . . -177.2(6) ?
    C21 C22 C23 C18 . . . . 5.0(9) ?
    C7 C6 C5 C4 . . . . -0.9(10) ?
    C23 C22 C21 C20 . . . . -1.5(10) ?
    C23 C18 C17 O7 . . . . 3.1(10) ?
    C18 C19 C20 C21 . . . . 1.3(10) ?
    C30 C31 C26 C25 . . . . -174.4(6) ?
    C30 C31 C26 C27 . . . . -1.1(10) ?
    C30 C29 C28 C27 . . . . 1.3(11) ?
    C25 C26 C27 C28 . . . . 175.8(7) ?
    C31 C30 C29 C28 . . . . -0.4(11) ?
    C31 C26 C27 C28 . . . . 2.1(11) ?
    C20 C19 C18 C23 . . . . 2.5(10) ?
    C20 C19 C18 C17 . . . . -172.1(6) ?
    C29 C30 C31 O11 . . . . -179.4(6) ?
    C29 C30 C31 C26 . . . . 0.3(9) ?
    C29 C28 C27 C26 . . . . -2.1(11) ?
    C3 C4 C5 C6 . . . . -0.3(10) ?
    C14 C15 C10 C9 . . . . 174.6(6) ?
    C14 C15 C10 C11 . . . . -4.5(9) ?
    C5 C4 C3 C2 . . . . 0.5(10) ?
    C5 C6 C7 O2 . . . . -177.5(6) ?
    C5 C6 C7 C2 . . . . 1.7(9) ?
    C11 C12 C13 C14 . . . . -1.0(11) ?
    C10 C15 C14 O6 . . . . -176.8(5) ?
    C10 C15 C14 C13 . . . . 3.9(9) ?
    C10 C11 C12 C13 . . . . 0.4(11) ?
    C16 O6 C14 C15 . . . . -174.3(5) ?
    C16 O6 C14 C13 . . . . 4.9(9) ?
    C12 C11 C10 C15 . . . . 2.5(10) ?
    C12 C11 C10 C9 . . . . -176.7(7) ?
    C32 O12 C30 C31 . . . . 176.9(6) ?
    C32 O12 C30 C29 . . . . -5.1(10) ?
    C8 O3 C6 C7 . . . . 174.9(6) ?
    C8 O3 C6 C5 . . . . -6.8(10) ?
    C24 O9 C22 C21 . . . . -7.8(9) ?
    C24 O9 C22 C23 . . . . 174.1(5) ?
_shelx_space_group_comment
;
The symmetry employed for this shelxl refinement is uniquely defined
by the following loop, which should always be used as a source of
symmetry information in preference to the above space-group names.
They are only intended as comments.
;
_shelx_estimated_absorpt_T_min     0.912
_shelx_estimated_absorpt_T_max     0.996
_shelx_hkl_file
;
   1   0   0   -4.90    4.10
   2   0   0  714.43   57.89
   2   0   0  586.24   54.19
  -2   0   0  786.72   59.79
  -2   0   0  781.72   56.59
  -3   0   0  715.53   58.79
   3   0   0  622.54   60.09
  -3   0   0  689.73   62.29
   3   0   0  581.44   56.19
  -4   0   0  480.35   51.99
   4   0   0  400.86   52.49
   4   0   0  438.56   49.00
   5   0   0   28.20   21.60
  -5   0   0   16.90   21.80
  -5   0   0   30.30   28.10
   5   0   0   24.80   23.30
   6   0   0    9.80   24.20
  -6   0   0   68.89   28.20
   6   0   0   65.19   27.70
   7   0   0  778.02   86.89
  -7   0   0  730.73   93.49
   7   0   0  853.61   81.99
   8   0   0  362.96   62.29
  -9   0   0  694.43   86.69
   9   0   0  620.54   90.49
 -10   0   0  717.23   94.49
  10   0   0  746.93  111.19
  10   0   0  701.63   87.89
  11   0   0  100.29   45.40
 -11   0   0   92.49   42.00
  11   0   0  170.48   52.99
 -12   0   0  369.16   80.49
  12   0   0  388.66  107.39
  12   0   0  531.75   88.59
  -1  -1   0  453.55   34.00
   1  -1   0  444.96   33.80
  -1   1   0  496.05   34.80
   1   1   0  418.46   34.30
   2  -1   0   48.10   18.60
  -2   1   0   64.09   18.50
   2   1   0   54.69   21.40
  -2   1   0   41.70   17.40
   2   1   0   34.50   14.90
  -3  -1   0  369.66   41.00
   3  -1   0  282.17   40.40
   3  -1   0  255.67   37.10
   3   1   0  397.56   46.90
   3   1   0  297.97   40.40
  -3   1   0  421.56   46.50
  -3   1   0  330.37   40.00
   4  -1   0 1188.68   95.89
  -4  -1   0 1269.17   96.69
   4  -1   0 1259.77   99.19
  -4   1   0 1393.56  105.69
   4   1   0 1251.97  101.09
  -4   1   0 1324.07   97.29
   4   1   0 1126.29   94.79
   5  -1   0 1640.44  118.29
  -5  -1   0 1505.25  118.39
   5  -1   0 1338.77  119.29
  -5   1   0 1752.52  126.49
   5   1   0 1616.84  118.69
   5   1   0 1516.55  122.99
  -5   1   0 1503.45  118.19
   6  -1   0 1493.15  131.69
  -6   1   0 1805.42  138.99
   6   1   0 1877.51  130.29
  -6   1   0 1660.73  130.49
   6   1   0 1494.05  131.69
   7  -1   0  909.41   98.89
   7   1   0 1054.49  102.99
   7   1   0 1148.99   97.49
   8  -1   0  244.18   58.09
   8  -1   0  273.27   54.49
  -8  -1   0  334.67   59.39
   8   1   0  330.97   53.79
  -8   1   0  229.68   50.19
   8   1   0  271.47   56.99
   9  -1   0    5.00   28.60
  -9  -1   0   74.49   39.40
   9  -1   0  123.29   41.40
   9   1   0   47.20   36.70
  10  -1   0   80.29   39.20
 -10  -1   0  109.69   45.60
  10  -1   0  140.69   50.69
  10   1   0  131.49   47.40
  11  -1   0  129.99   50.29
 -11  -1   0  181.18   59.69
  11  -1   0  149.09   46.50
  11   1   0  102.89   48.20
  11   1   0  169.98   51.19
 -11   1   0  268.67   64.09
 -12  -1   0  211.88   62.69
  12  -1   0  128.99   52.09
 -12   1   0  127.69   51.09
  12   1   0  229.08   70.69
  12   1   0  185.68   56.09
  -1  -2   0 2655.13  155.58
   1  -2   0 2359.36  154.58
  -1  -2   0 2403.16  154.38
   1  -2   0 2253.27  153.38
   1   2   0 2302.17  154.78
  -1   2   0 2744.63  155.48
   1   2   0 2595.54  154.58
   2  -2   0  371.86   39.20
  -2  -2   0  471.65   44.20
   2   2   0  459.15   40.10
  -2   2   0  470.25   42.40
   2   2   0  355.16   39.80
   3  -2   0 1442.86  113.39
   3  -2   0 1475.05  114.59
  -3  -2   0 1784.82  117.19
  -3   2   0 1851.01  117.79
   3   2   0 1567.24  118.99
   3   2   0 1507.75  113.29
  -3   2   0 1858.31  115.89
  -4  -2   0  351.06   47.50
   4  -2   0  371.36   47.90
  -4   2   0  361.86   46.90
   4   2   0  269.47   40.90
  -4   2   0  429.46   56.39
   4   2   0  312.87   48.10
  -5  -2   0   15.50   22.30
   5  -2   0   30.00   21.30
   5  -2   0   21.50   23.00
  -5   2   0   42.10   25.10
  -5   2   0  -10.90   19.60
   5   2   0   -4.10   21.80
   5   2   0   14.10   20.90
   6  -2   0   31.80   25.10
   6  -2   0   37.90   24.60
  -6  -2   0   34.60   24.90
   6   2   0   30.00   24.80
  -6   2   0   74.29   31.10
   6   2   0   67.09   25.60
  -6   2   0   55.59   28.30
   7  -2   0  391.76   60.39
  -7  -2   0  444.76   65.39
   7  -2   0  338.07   58.59
   7   2   0  411.96   58.29
  -7   2   0  384.46   65.39
  -7   2   0  397.86   61.79
   7   2   0  319.77   53.39
  -8  -2   0  576.04   71.89
   8  -2   0  530.25   66.59
   8  -2   0  445.46   69.19
   8   2   0  412.36   73.49
   8   2   0  500.25   65.89
  -8   2   0  439.06   69.39
   9  -2   0  497.05   77.49
   9  -2   0  517.15   77.29
  -9  -2   0  558.14   81.69
   9   2   0  467.95   74.69
   9   2   0  478.65   75.49
  -9   2   0  631.64   80.19
 -10  -2   0  401.56   75.99
  10  -2   0  364.16   73.59
  10  -2   0  379.86   79.19
  10   2   0  423.36   70.89
  11  -2   0  456.05   78.59
  11  -2   0  457.55   80.09
 -11  -2   0  336.07   78.09
  11   2   0  370.66   76.59
  12  -2   0   77.59   52.89
  12  -2   0  129.69   43.90
 -12  -2   0  149.49   54.29
  12   2   0  172.28   55.99
  12   2   0   98.39   52.49
   0  -3   0    8.20    8.80
   0  -3   0    1.90    8.30
   0   3   0   10.30   10.50
   0   3   0    8.80    9.60
   1  -3   0   29.40   13.20
  -1  -3   0   50.19   16.30
   1  -3   0   51.89   17.50
   1  -3   0   29.60   13.20
  -1  -3   0   53.29   13.80
   1   3   0   63.29   15.10
  -1   3   0   51.99   15.60
  -1   3   0   80.89   18.00
   2  -3   0 2277.67  162.48
   2  -3   0 2274.07  161.38
  -2  -3   0 2407.96  161.58
  -2  -3   0 2712.23  164.88
   2   3   0 2599.84  162.58
  -2   3   0 2671.83  163.88
  -2   3   0 2668.63  162.68
   3  -3   0 1025.30   86.99
   3  -3   0 1047.00   86.39
  -3  -3   0 1278.17   90.89
  -3   3   0 1374.86   90.59
   4  -3   0  583.44   64.39
  -4  -3   0  683.33   69.49
   4  -3   0  615.54   64.09
  -4   3   0  845.52   72.59
   4   3   0  776.92   72.49
  -4   3   0  814.22   68.09
   4   3   0  712.63   66.09
  -5  -3   0   63.89   29.30
   5  -3   0   82.39   27.60
   5  -3   0   51.59   26.70
   5   3   0   52.39   28.50
   5   3   0  101.09   29.50
  -5   3   0   76.49   29.50
  -5   3   0  113.89   31.70
  -6  -3   0  687.63   70.39
   6  -3   0  535.35   66.79
   6  -3   0  645.34   67.49
   6   3   0  584.74   64.89
  -6   3   0  586.74   68.19
   6   3   0  609.84   73.99
  -6   3   0  683.33   74.09
   7  -3   0  473.65   60.89
   7  -3   0  291.07   52.59
  -7  -3   0  417.96   63.89
   7   3   0  428.46   61.19
  -7   3   0  463.25   66.19
   7   3   0  298.27   57.69
  -7   3   0  419.46   65.89
   8  -3   0  241.28   55.59
  -8  -3   0  224.78   52.69
   8  -3   0  183.98   51.09
  -8   3   0  195.18   46.90
   8   3   0  198.18   44.40
   8   3   0  127.39   42.20
  -8   3   0  235.08   53.19
  -9  -3   0  -10.30   31.40
   9  -3   0    3.30   27.70
   9  -3   0   11.40   29.30
   9   3   0   26.80   28.10
   9   3   0   -7.70   26.20
  -9   3   0   29.70   34.40
  10  -3   0  -22.60   25.20
  10  -3   0    7.50   28.20
 -10  -3   0   52.59   42.00
  10   3   0   34.60   36.20
  10   3   0   17.70   31.40
 -10   3   0   40.10   35.10
  10   3   0   88.49   37.00
 -11  -3   0   60.79   41.10
  11  -3   0   47.80   36.50
  11  -3   0  -42.20   29.10
  11   3   0  -28.30   28.80
  12  -3   0  205.58   58.59
  12  -3   0  200.38   62.99
 -12  -3   0  155.68   53.59
 -12   3   0  209.88   63.29
  12   3   0  221.18   66.29
   0  -4   0   -2.80   12.20
   0   4   0    9.80   13.80
   0   4   0   -1.70   14.30
   1  -4   0  152.78   25.90
   1  -4   0  128.89   22.50
   1  -4   0  106.49   19.50
  -1  -4   0  128.99   20.90
  -1  -4   0  170.68   24.80
   1   4   0  159.78   23.10
   1   4   0  106.49   22.00
  -1   4   0  147.29   21.00
  -1   4   0  209.88   28.70
   1   4   0  124.39   24.00
  -1   4   0  158.18   32.20
   2  -4   0    0.40   13.60
  -2  -4   0    8.80   19.80
   2  -4   0   -4.70   19.70
  -2  -4   0   -6.40   16.10
  -2   4   0    1.30   18.40
   2   4   0   -9.80   15.20
   2   4   0    0.10   16.30
  -2   4   0   -8.40   16.20
   3  -4   0  610.24   60.39
  -3  -4   0  699.73   63.89
   3  -4   0  601.54   58.29
  -3   4   0  822.92   63.19
   3   4   0  540.35   58.49
  -3   4   0  754.72   61.99
   3   4   0  760.72   60.59
   4  -4   0   27.50   17.10
   4  -4   0    0.60   21.70
  -4  -4   0   25.60   21.70
   4   4   0   14.70   22.90
   4   4   0    5.70   19.00
  -4   4   0   31.80   23.50
   5  -4   0   -1.00   19.40
   5  -4   0    6.40   20.00
  -5  -4   0  -10.00   21.60
  -5   4   0   -2.60   20.50
   5   4   0  -28.50   15.50
   5   4   0   10.80   23.40
  -5   4   0   -1.50   20.80
   6  -4   0    8.40   20.30
   6  -4   0   -1.80   20.00
  -6  -4   0  -11.40   22.10
   6   4   0    8.30   19.90
  -6   4   0   -4.10   20.70
  -6   4   0   -4.70   21.70
   6   4   0   21.50   19.50
   6   4   0   10.60   24.10
  -7  -4   0  219.68   48.00
   7  -4   0  182.08   43.70
   7   4   0  184.68   48.80
   7   4   0  146.89   37.70
   7   4   0  211.08   43.50
  -7   4   0  198.08   44.50
  -7   4   0  198.78   46.50
   8  -4   0  116.29   40.90
   8  -4   0   36.30   31.30
  -8  -4   0   81.89   38.10
  -8   4   0   52.79   36.20
   8   4   0   95.79   42.90
   8   4   0   54.99   31.80
  -8   4   0   87.09   37.60
   9  -4   0  -14.10   27.00
  -9  -4   0  -21.10   28.70
   9  -4   0   65.19   32.00
  -9   4   0   19.90   32.60
   9   4   0   15.30   30.70
  -9   4   0  -18.80   24.80
   9   4   0   16.70   27.20
 -10  -4   0  -29.30   28.10
  10  -4   0   11.80   30.80
  10  -4   0  -18.10   23.40
 -10   4   0    0.30   34.80
  10   4   0  -27.60   24.70
  10   4   0   27.80   36.70
 -11  -4   0   69.59   47.30
  11  -4   0   21.60   40.10
  11  -4   0  173.48   43.60
 -11   4   0   29.70   39.10
  11   4   0   91.69   42.90
  11   4   0  128.39   82.49
  12  -4   0   60.09   44.70
 -12  -4   0  107.29   47.40
  12   4   0   99.59   56.39
   0  -5   0    0.30   15.30
   0   5   0    5.10   16.50
   0   5   0   17.30   16.80
  -1  -5   0  174.98   26.30
   1  -5   0  148.09   29.10
  -1  -5   0  128.59   25.40
   1  -5   0  172.78   25.10
  -1   5   0  233.88   30.30
   1   5   0  177.48   30.40
  -1   5   0  243.08   29.50
  -1   5   0  161.18   31.30
   2  -5   0 2892.11  213.68
  -2  -5   0 3013.00  214.48
   2  -5   0 3603.04  221.48
  -2   5   0 3552.14  213.68
   2   5   0 3701.03  215.88
   2   5   0 3019.30  215.48
  -2   5   0 3670.83  216.88
   3  -5   0   27.00   26.50
   3  -5   0   38.60   18.90
  -3  -5   0   79.69   23.00
  -3  -5   0   56.59   25.20
   3   5   0   22.20   17.80
  -3   5   0   38.30   19.00
   3   5   0   47.20   22.30
  -3   5   0   33.90   22.10
   4  -5   0   22.00   21.10
  -4  -5   0   21.80   23.20
   4  -5   0   26.40   23.10
  -4   5   0   -5.20   20.60
   4   5   0   29.70   21.90
   4   5   0   45.80   23.00
  -5  -5   0  255.67   45.40
   5  -5   0  238.08   43.20
   5  -5   0  212.78   37.30
  -5   5   0  289.67   47.10
   5   5   0  265.17   43.20
   5   5   0  304.47   52.69
   5   5   0  362.76   49.10
  -5   5   0  253.37   44.30
   6  -5   0   -5.90   16.70
   6  -5   0    0.10   22.20
  -6  -5   0  -17.50   20.40
  -6   5   0   -0.10   20.40
   6   5   0   -1.10   16.40
   6   5   0  -27.60   14.80
   6   5   0    7.70   23.40
  -6   5   0   -5.60   30.40
   7  -5   0   -4.40   23.70
   7  -5   0    3.90   18.80
  -7  -5   0  -33.30   20.30
  -7   5   0   36.50   28.00
   7   5   0    3.10   25.40
   7   5   0   24.20   26.30
  -7   5   0  -11.00   22.90
   8  -5   0  -30.60   20.60
  -8  -5   0  -41.90   20.20
   8  -5   0   12.10   24.00
   8   5   0  -12.20   22.30
   8   5   0  -21.90   22.80
  -8   5   0   10.90   28.00
  -8   5   0  -15.40   22.00
   9  -5   0  -19.40   23.80
  -9  -5   0   -9.30   28.50
   9  -5   0  -27.40   19.60
  -9   5   0   29.50   33.70
   9   5   0   27.40   28.50
   9   5   0   -9.40   28.90
  -9   5   0  -20.90   23.10
  10  -5   0  -15.40   22.30
  10  -5   0  -32.30   28.80
 -10  -5   0  -18.50   32.60
  10   5   0   27.80   36.50
  10   5   0   21.80   26.50
 -10   5   0   37.40   37.10
  10   5   0  -11.60   27.50
  11  -5   0   99.99   44.40
 -11  -5   0   94.39   45.30
  11  -5   0   66.99   43.50
  11   5   0   37.10   38.00
  11   5   0   66.59   51.59
 -11   5   0   56.89   35.20
  11   5   0   -0.60   27.20
  12  -5   0   55.89   44.90
  12  -5   0  -28.60   39.40
 -12  -5   0   69.39   38.70
  12   5   0  -36.50   28.80
 -12   5   0  -59.09   32.00
  12   5   0  -39.30   31.90
   0  -6   0  637.14   58.99
   0   6   0  823.32   63.99
   1  -6   0   17.20   18.10
   1  -6   0   48.00   19.00
  -1  -6   0   23.00   18.00
  -1  -6   0   29.40   19.40
  -1   6   0   31.80   23.70
  -1   6   0   32.80   17.50
   1   6   0   58.39   24.50
   1   6   0   73.29   22.20
   1   6   0   29.90   19.50
  -1   6   0   49.20   26.00
   2  -6   0    2.60   18.00
   2  -6   0   65.59   26.20
  -2  -6   0    4.40   18.40
   2  -6   0  -16.80   25.40
  -2  -6   0   28.30   20.50
  -2   6   0    8.80   23.30
  -2   6   0   22.80   17.00
   2   6   0   16.70   19.10
   2   6   0   38.70   22.00
   3  -6   0  145.49   32.90
  -3  -6   0  105.89   28.50
  -3  -6   0  100.39   25.50
   3   6   0  117.79   28.90
  -3   6   0  120.69   24.30
  -3   6   0  158.08   33.30
   3   6   0  145.09   26.20
  -4  -6   0  441.86   55.59
   4  -6   0  429.46   52.09
   4  -6   0  504.25   55.49
  -4   6   0  494.85   55.09
   4   6   0  490.55   52.29
  -4   6   0  443.06   54.09
   5  -6   0   14.80   18.00
  -5  -6   0   -9.00   20.90
   5  -6   0   10.30   25.50
   5   6   0    5.10   18.70
  -5   6   0  -23.70   16.00
   5   6   0    1.30   20.40
  -6  -6   0   20.30   26.50
   6  -6   0   43.20   23.30
   6  -6   0   70.49   32.90
   6   6   0   47.30   27.90
  -6   6   0   42.20   26.70
   6   6   0   66.69   30.50
   6   6   0   38.40   24.60
  -6   6   0   24.70   25.60
   7  -6   0  169.58   38.40
   7  -6   0  185.68   47.60
  -7  -6   0  177.88   52.89
  -7   6   0  193.68   46.10
   7   6   0  176.08   42.50
   7   6   0  175.48   48.70
   7   6   0  236.38   46.50
  -7   6   0   77.29   36.30
   8  -6   0  178.78   49.40
   8  -6   0  263.87   54.99
  -8  -6   0  165.68   49.20
   8   6   0  159.88   41.70
  -8   6   0  165.08   50.99
   8   6   0  225.78   50.59
  -8   6   0  259.17   52.29
   8   6   0  168.78   44.10
  -9  -6   0  130.79   46.70
   9  -6   0   25.00   32.70
   9  -6   0   74.09   34.50
  -9   6   0   90.09   38.60
   9   6   0   37.20   30.00
  -9   6   0   95.29   40.60
   9   6   0   70.99   38.60
   9   6   0   92.99   38.50
 -10  -6   0  324.97   66.09
  10  -6   0  275.27   62.69
  10  -6   0  202.88   56.89
 -10   6   0  319.07   65.09
 -10   6   0  168.08   52.29
  10   6   0  184.48   54.09
  10   6   0  196.08   56.39
  10   6   0  222.08   54.99
  11  -6   0  301.17   69.59
 -11  -6   0  306.97   69.19
  11  -6   0  197.38   58.49
 -11   6   0  217.48   59.29
  11   6   0  263.77   68.79
  11   6   0  287.87   69.19
  11   6   0  190.78   56.19
  12  -6   0   55.69   48.90
  12  -6   0  129.39   53.89
 -12  -6   0   72.69   48.80
  12   6   0   93.69   47.80
 -12   6   0  168.38   50.39
  12   6   0   44.50   36.00
   0   7   0   23.10   20.90
   0   7   0   24.20   21.50
  -1  -7   0  128.89   29.30
  -1  -7   0   77.79   24.40
   1  -7   0  111.09   29.50
   1  -7   0   94.49   23.40
   1  -7   0  134.59   31.30
  -1   7   0  106.19   27.90
  -1   7   0  123.39   25.20
  -1   7   0  214.78   35.00
   1   7   0  143.49   28.40
   1   7   0  105.89   25.00
   2  -7   0 2080.79  151.28
  -2  -7   0 2222.18  153.98
   2  -7   0 2389.66  159.38
   2  -7   0 2023.50  153.98
  -2  -7   0 2050.49  153.08
   2   7   0 2502.05  155.78
   2   7   0 2277.87  160.08
  -2   7   0 2492.45  156.38
  -2   7   0 2302.47  160.98
  -3  -7   0 4123.09  285.57
   3  -7   0 4854.21  295.07
  -3  -7   0 4476.75  288.27
   3  -7   0 4122.99  285.37
   3  -7   0 3913.31  282.27
  -3   7   0 4710.03  287.87
  -3   7   0 4735.13  284.07
   3   7   0 4172.08  285.47
   3   7   0 4784.32  298.27
   4  -7   0 2129.09  161.48
  -4  -7   0 2326.57  167.78
   4   7   0 2498.65  170.68
  -4   7   0 2400.76  164.08
  -4   7   0 2331.67  166.18
   4   7   0 2404.86  164.08
  -5  -7   0 1735.73  136.29
   5  -7   0 1831.42  133.49
   5  -7   0 1747.53  134.89
   5   7   0 1768.92  131.69
  -5   7   0 1694.63  132.79
   5   7   0 1759.22  135.09
   6  -7   0 1151.68   96.39
   6  -7   0  917.91   90.59
  -6  -7   0  970.60   96.69
   6   7   0 1092.89  103.69
   6   7   0  953.00   91.09
  -6   7   0 1049.99   94.59
  -6   7   0 1036.60   95.09
   6   7   0 1011.80   92.09
   7  -7   0  370.06   56.19
   7  -7   0  425.16   65.19
   7   7   0  385.46   60.49
  -7   7   0  359.06   62.49
   7   7   0  352.26   62.39
   7   7   0  340.57   99.59
  -7   7   0  404.46   62.09
  -8  -7   0  228.98   54.79
   8  -7   0  174.08   51.89
   8  -7   0  100.69   38.50
  -8   7   0  130.49   41.30
  -8   7   0  119.39   49.20
   8   7   0  162.98   50.39
   8   7   0  127.89   39.00
   8   7   0  196.48   46.10
   9  -7   0   60.79   40.00
   9  -7   0   43.70   42.80
  -9  -7   0    5.00   35.20
   9   7   0   56.29   35.30
  -9   7   0  103.89   52.99
  -9   7   0    7.50   31.80
   9   7   0   81.99   41.60
   9   7   0   41.40   33.10
  10  -7   0   26.00   38.40
 -10  -7   0   28.90   36.60
  10  -7   0   50.69   37.10
  10   7   0  -14.50   29.10
  10   7   0   16.00   30.40
 -10   7   0  -34.20   34.10
  10   7   0   47.00   35.50
 -10   7   0   58.49   36.10
  11  -7   0  -54.29   66.59
 -11  -7   0  -21.70   28.50
  11  -7   0   -2.00   29.00
 -11   7   0  -20.00   28.40
  11   7   0   17.90   31.40
  11   7   0  -19.60   30.10
  11   7   0   20.20   33.30
  12  -7   0  136.39   55.59
 -12  -7   0   98.19   46.40
  12  -7   0  143.09   52.49
  12   7   0   25.00   33.60
 -12   7   0  115.79   44.60
  12   7   0   72.89   47.70
   0   8   0 1178.48   96.49
   0   8   0 1464.15  102.29
  -1  -8   0  565.94   57.99
   1  -8   0  547.55   56.19
  -1  -8   0  670.63   58.59
  -1  -8   0  559.04   59.89
   1  -8   0  567.14   60.39
  -1   8   0  631.04   63.49
   1   8   0  610.24   57.99
  -1   8   0  578.04   55.99
  -1   8   0  595.64   53.99
   1   8   0  591.14   56.29
   2  -8   0 1222.38   92.29
  -2  -8   0 1084.99   86.19
  -2  -8   0  956.90   84.99
   2  -8   0  923.41   81.59
   2  -8   0  960.20   85.69
  -2   8   0 1130.69   87.59
  -2   8   0 1123.99   83.49
  -2   8   0 1053.69  128.19
   2   8   0 1169.78   86.79
   2   8   0 1030.00   91.69
  -3  -8   0  329.47   47.80
   3  -8   0  401.56   60.39
   3  -8   0  413.16   48.70
   3  -8   0  335.67   49.40
  -3  -8   0  306.37   45.40
   3   8   0  403.66   48.50
  -3   8   0  371.06   49.10
  -3   8   0  329.77   44.60
   3   8   0  455.95   54.69
   4  -8   0    8.60   22.40
   4  -8   0   24.60   24.00
   4  -8   0   27.10   34.10
  -4   8   0    8.80   19.50
   4   8   0   48.40   21.60
  -4   8   0   35.40   26.30
   4   8   0   16.40   23.20
   5  -8   0   21.30   20.50
  -5  -8   0   40.80   26.60
   5   8   0   61.99   27.40
  -5   8   0   20.30   22.20
   5   8   0   45.60   25.90
  -5   8   0   44.90   33.20
   6  -8   0  272.97   43.70
  -6  -8   0  200.08   44.60
   6  -8   0  283.97   52.29
  -6   8   0  173.88   41.50
   6   8   0  185.58   40.50
   6   8   0  163.28   47.00
  -7  -8   0  449.76   82.29
   7  -8   0  403.46   59.49
   7  -8   0  439.16   69.99
   7   8   0  335.47   58.99
   7   8   0  471.05   77.79
   7   8   0  506.25   62.69
  -7   8   0  376.76   63.29
  -7   8   0  421.56   62.99
   8  -8   0  847.32   92.69
  -8  -8   0 1044.10  104.09
   8  -8   0  860.81   95.29
   8   8   0  740.73   89.89
   8   8   0  835.12  102.79
   8   8   0  825.02   90.69
  -8   8   0  909.01   97.49
  -8   8   0  947.51  100.19
  -9  -8   0  970.10  106.19
   9  -8   0 1034.90  104.59
   9  -8   0  758.12   94.99
  -9   8   0 1095.19  106.49
  -9   8   0  943.21  105.69
   9   8   0  811.72   96.19
   9   8   0  927.21  108.59
   9   8   0  693.83   91.79
 -10  -8   0 1287.97  122.69
  10  -8   0  941.11  109.79
  10  -8   0 1012.30  113.19
  10   8   0  934.51  108.29
 -10   8   0 1035.50  117.79
  10   8   0  913.71  113.99
  10   8   0  871.81  106.29
 -10   8   0  921.81  110.89
  11  -8   0  537.85   95.59
 -11  -8   0  568.54   96.09
  11  -8   0  474.95   85.89
  11   8   0  627.44   98.99
  11   8   0  636.04   93.79
 -11   8   0  605.34   95.29
  11   8   0  541.65   89.79
  12  -8   0  293.47   73.19
  12  -8   0  376.86   83.49
 -12  -8   0  265.37   72.09
  12   8   0  300.77   68.89
  12   8   0  289.37   85.89
   0  -9   0   -1.40   19.10
   0   9   0    4.70   19.80
   0   9   0    3.00   24.70
   0   9   0  -11.30   18.40
  -1  -9   0   86.19   26.80
  -1  -9   0   68.99   28.20
  -1  -9   0   49.40   24.90
   1  -9   0   43.50   23.70
   1   9   0   48.20   24.80
  -1   9   0  111.79   26.30
  -1   9   0   97.29   36.30
  -1   9   0  102.79   30.10
   2  -9   0  883.71   74.49
  -2  -9   0  897.21   76.89
   2  -9   0  882.41   78.89
  -2  -9   0  747.93   75.99
   2   9   0  968.00   80.69
  -2   9   0  940.51   79.59
  -2   9   0  858.01   85.49
   2   9   0 1005.60   79.99
  -2   9   0  858.01   73.69
  -3  -9   0 3199.88  223.48
   3  -9   0 3223.18  221.48
  -3  -9   0 3053.99  223.58
   3  -9   0 3272.37  224.18
   3  -9   0 3464.65  230.88
   3   9   0 3417.96  232.68
   3   9   0 3569.74  224.48
   3   9   0 3431.06  228.08
  -3   9   0 3298.37  224.28
   4  -9   0 2641.84  177.78
  -4  -9   0 2400.76  179.48
   4  -9   0 2614.04  187.38
  -4  -9   0 2366.46  177.98
   4  -9   0 2584.04  179.78
  -4   9   0 2390.16  173.48
   4   9   0 2476.75  176.38
   4   9   0 2641.14  181.68
  -4   9   0 2514.35  184.38
   5  -9   0 1670.63  131.99
   5  -9   0 1656.63  140.99
   5   9   0 1649.93  127.99
  -5   9   0 1649.73  128.99
  -5   9   0 1741.03  133.29
   5   9   0 1653.53  131.29
  -6  -9   0 1462.15  128.69
   6  -9   0 1416.46  121.89
   6  -9   0 1685.73  140.69
   6   9   0 1497.05  123.19
  -6   9   0 1451.45  124.79
   6   9   0 1754.22  131.49
  -7  -9   0  613.24   80.39
   7  -9   0  723.73   81.79
   7  -9   0  727.03   78.29
  -7   9   0  632.34   76.79
   7   9   0  695.93   88.89
   7   9   0  759.32   79.79
  -7   9   0  688.43   78.89
   7   9   0  647.44   75.59
  -8  -9   0  391.86   70.89
   8  -9   0  431.86   68.89
   8  -9   0  400.66   70.69
   8   9   0  416.26   69.89
   8   9   0  469.05   67.79
  -8   9   0  420.76   74.89
   8   9   0  471.35   88.39
  -8   9   0  418.86   71.19
  -9  -9   0   42.20   38.90
   9  -9   0   58.49   36.30
   9  -9   0   38.10   41.50
   9   9   0   16.80   26.70
  -9   9   0   72.39   40.60
  -9   9   0   36.20   36.00
   9   9   0   73.69   37.40
   9   9   0   72.49   44.20
  10  -9   0   54.59   36.60
 -10  -9   0  104.29   51.99
  10  -9   0   47.70   42.70
  10   9   0  -18.20   33.50
 -10   9   0   36.00   36.40
 -10   9   0   59.19   43.30
  10   9   0   78.69   43.50
  10   9   0   33.10   31.10
  11  -9   0  -28.30   27.20
  11  -9   0   12.00   38.80
 -11  -9   0  110.29   47.10
  11   9   0   14.70   28.40
  11   9   0   -4.00   33.60
  11   9   0  -28.00   39.10
 -11   9   0   68.49   42.00
 -11   9   0   45.00   45.90
  12  -9   0   98.49   59.29
 -12  -9   0  125.69   52.69
  12  -9   0   81.89   44.30
 -12   9   0  113.19   44.30
  12   9   0  218.28  106.99
  12   9   0  164.38   55.89
   0 -10   0 2828.82  198.48
   0  10   0 2999.30  197.08
   0  10   0 2700.33  195.28
   0  10   0 3149.58  202.18
  -1 -10   0 2512.05  191.58
   1 -10   0 2647.64  191.78
  -1 -10   0 2863.01  196.18
   1 -10   0 2816.32  195.38
   1  10   0 2667.93  193.18
  -1  10   0 3052.69  189.38
  -1  10   0 2873.11  192.48
  -1  10   0 3169.88  200.88
   1  10   0 2828.72  191.88
  -2 -10   0  277.47   43.80
  -2 -10   0  251.77   44.70
   2 -10   0  236.48   38.70
   2 -10   0  318.47   46.30
  -2  10   0  270.87   46.60
  -2  10   0  298.87   45.30
   2  10   0  283.67   47.50
   2  10   0  303.47   45.90
  -2  10   0  282.57   41.80
   2  10   0  283.17   46.50
  -3 -10   0  114.49   36.00
  -3 -10   0  172.38   38.60
   3 -10   0  217.68   43.50
   3 -10   0  164.88   32.60
   3 -10   0  168.58   40.40
   3  10   0  186.48   42.30
  -3  10   0  196.38   43.30
   3  10   0  298.97   44.20
  -3  10   0  176.18   31.50
   3  10   0  228.68   40.40
  -4 -10   0  723.93   75.69
  -4 -10   0  635.54   72.39
   4 -10   0  857.81   77.49
   4 -10   0  710.83   81.49
   4 -10   0  823.22   75.19
   4  10   0  804.12   73.99
   4  10   0  715.93   76.39
  -4  10   0  742.63   70.59
  -4  10   0  742.83   75.39
   5 -10   0   65.39   31.20
   5 -10   0   72.59   32.50
  -5 -10   0   28.80   25.10
  -5 -10   0   55.49   30.90
   5 -10   0   67.79   28.40
   5  10   0   75.89   29.90
  -5  10   0   43.60   29.80
   5  10   0   36.90   22.70
  -5  10   0   81.99   27.00
   6 -10   0  390.66   63.39
   6 -10   0  270.27   55.89
  -6  10   0  311.97   56.99
  -6  10   0  309.27   53.29
   6  10   0  322.57   54.09
   6  10   0  326.07   55.29
  -7 -10   0  676.93   80.49
   7 -10   0  541.75   82.09
  -7  10   0  618.74   76.79
   7  10   0  738.93   88.19
  -7  10   0  646.84   75.69
   7  10   0  470.35   74.79
   7  10   0  682.13   74.49
  -8 -10   0  762.02   95.09
   8 -10   0  811.82   90.89
   8 -10   0  872.21  109.59
  -8  10   0  853.71   94.79
   8  10   0  833.02   88.99
  -8  10   0  818.52   93.39
   8  10   0 1026.10  106.99
   8  10   0  664.63   86.49
   9 -10   0  472.95   78.39
  -9 -10   0  608.94   92.99
  -9  10   0  518.15   89.29
   9  10   0  621.64   80.89
   9  10   0  674.33  105.69
   9  10   0  595.14  115.39
  -9  10   0  525.75   84.09
  10 -10   0  219.18   57.29
 -10 -10   0  392.46   74.99
  10 -10   0  390.96   79.59
  10  10   0  261.47   61.09
  10  10   0  387.66   69.79
  10  10   0  290.27   72.99
 -10  10   0  268.87   63.59
 -10  10   0  200.38   58.29
  11 -10   0  440.76   80.49
 -11 -10   0  345.17   76.79
  11  10   0  374.76   78.69
  11  10   0  377.36   73.09
 -11  10   0  393.76   78.99
  11  10   0  495.25   95.59
 -11  10   0  425.66   85.19
   0 -11   0   19.00   20.00
   0  11   0   17.30   21.30
   0  11   0   32.70   23.10
  -1 -11   0   11.30   20.70
   1 -11   0   -7.90   21.40
   1 -11   0   50.59   28.60
  -1 -11   0   14.30   23.70
   1  11   0   27.60   25.40
   1  11   0   41.20   24.00
   1  11   0   57.09   27.00
  -1  11   0   89.69   54.59
  -1  11   0   27.90   30.50
  -1  11   0   61.09   23.80
   2 -11   0  344.97   51.79
  -2 -11   0  370.86   53.09
  -2 -11   0  312.17   49.10
   2 -11   0  340.97   46.80
   2 -11   0  378.76   53.69
  -2  11   0  465.05   61.59
  -2  11   0  358.66   48.70
   2  11   0  401.56   52.19
   3 -11   0  718.33   74.39
  -3 -11   0  633.04   70.49
  -3 -11   0  595.24   71.49
   3 -11   0  729.23   70.39
   3  11   0  887.31   78.89
   3  11   0  779.22   82.69
   3  11   0  808.62   73.49
  -3  11   0  807.52   70.39
  -3  11   0  742.73   74.19
   4 -11   0 2215.58  162.88
   4 -11   0 2171.38  171.98
   4 -11   0 2243.28  165.18
  -4 -11   0 2154.68  164.68
  -4 -11   0 2239.58  167.48
  -4  11   0 2159.68  160.38
   4  11   0 2332.07  168.08
  -4  11   0 2135.69  165.28
   4  11   0 2386.06  177.18
   4  11   0 2401.16  165.48
   5 -11   0  871.41   82.59
   5 -11   0  786.22   82.69
  -5 -11   0  787.72   83.89
   5 -11   0  862.01   91.69
   5  11   0  931.21   86.69
  -5  11   0  747.43   81.19
  -5  11   0  767.52   78.59
   5  11   0  869.71   81.79
  -6 -11   0  631.04  115.49
   6 -11   0  617.04   72.79
   6 -11   0  525.85   66.89
   6 -11   0  544.55   84.89
  -6  11   0  592.74   69.59
  -6  11   0  515.45   75.59
   6  11   0  476.55   71.59
   6  11   0  582.54   66.89
   7 -11   0  553.04   94.99
   7 -11   0  444.96   71.49
   7 -11   0  375.16   63.69
  -7  11   0  321.77   58.99
   7  11   0  424.36   62.09
   7  11   0  381.26   63.09
   8 -11   0  220.78   53.99
   8 -11   0  187.48   55.69
  -8  11   0  199.58   52.79
  -8  11   0  284.17   60.89
   8  11   0  224.38   59.29
   8  11   0  266.67   56.69
   8  11   0  290.07   55.89
  -9 -11   0    7.00   30.90
   9 -11   0   48.90   42.60
   9 -11   0   22.70   39.30
  -9  11   0   -7.20   44.20
   9  11   0   -0.10   25.40
   9  11   0  -16.40   28.20
   9  11   0  -41.30   24.00
  -9  11   0    6.10   32.70
  10 -11   0   39.70   42.80
 -10 -11   0   22.20   32.50
 -10  11   0  -12.40   29.20
 -10  11   0  -24.10   27.00
  10  11   0  -39.90   24.40
  10  11   0   -7.40   29.00
  11 -11   0   23.40   46.30
 -11 -11   0  -21.80   31.60
  11  11   0  -22.90   31.60
 -11  11   0  -21.30   31.20
 -11  11   0   30.70   35.20
  11  11   0  101.29   48.50
  11  11   0   28.00   31.60
   0 -12   0  757.02   73.19
   0  12   0  724.03   74.29
   0  12   0  679.93   69.19
   0  12   0  668.43   69.79
   0  12   0  674.83   66.09
   1 -12   0  466.95   57.89
  -1 -12   0  445.16   57.29
   1 -12   0  492.25   60.79
  -1 -12   0  332.77   55.59
   1  12   0  502.95   56.09
  -1  12   0  424.76   51.59
  -1  12   0  491.25   63.69
   1  12   0  490.05   58.19
  -1  12   0  505.85   65.19
   1  12   0  374.46   56.29
  -2 -12   0   17.00   22.50
   2 -12   0   43.70   26.40
   2 -12   0  -16.40   17.80
  -2 -12   0   10.90   22.90
   2 -12   0   24.20   25.80
   2  12   0   21.40   21.20
  -2  12   0   -8.90   24.30
  -2  12   0   38.50   29.20
   2  12   0   24.00   23.60
  -2  12   0   14.80   21.60
   3 -12   0   75.59   34.70
  -3 -12   0  112.99   31.90
   3 -12   0  131.09   38.50
  -3 -12   0   72.39   31.90
   3 -12   0   76.69   27.70
   3  12   0   64.09   35.70
   3  12   0   35.30   25.50
   3  12   0   85.09   30.50
   4 -12   0  246.68   48.00
   4 -12   0  354.56   61.39
  -4 -12   0  264.47   47.70
  -4 -12   0  211.48   45.40
   4 -12   0  279.57   46.50
  -4  12   0  256.67   50.49
   4  12   0  255.87   48.00
   4  12   0  196.78   47.90
   4  12   0  325.97   52.29
  -4  12   0  199.68   38.30
   5 -12   0   38.30   26.30
   5 -12   0   46.00   34.20
   5 -12   0   29.70   33.60
  -5  12   0   39.40   30.20
  -5  12   0  -10.70   18.90
   5  12   0   60.69   28.00
   5  12   0   21.80   25.60
   6 -12   0   96.79   38.80
   6 -12   0   61.79   32.60
  -6 -12   0   91.99   39.00
   6 -12   0   99.79   45.90
  -6  12   0   77.99   36.00
   6  12   0   17.60   26.50
   7 -12   0   69.19   35.90
   7 -12   0   72.79   40.60
  -7 -12   0   15.50   31.90
   7 -12   0   57.09   39.10
   7  12   0   32.80   27.20
  -7  12   0   69.39   31.70
   7  12   0   24.60   26.10
   8 -12   0  -23.40   28.30
   8 -12   0   -4.00   26.40
   8 -12   0  -13.00   29.00
  -8  12   0   76.19   38.90
   8  12   0  -17.40   24.00
   8  12   0    2.80   26.50
   8  12   0   85.09   42.90
  -8  12   0   55.89   36.00
   9 -12   0  130.79   53.39
   9 -12   0  164.38   54.19
   9 -12   0  144.29   50.49
   9  12   0  201.88   44.90
   9  12   0  270.97   60.69
   9  12   0  263.97   70.09
  -9  12   0  107.59   57.99
  10 -12   0   57.49   44.30
  10 -12   0  101.99   61.09
 -10  12   0   66.59   40.50
  10  12   0   -4.50   34.20
 -10  12   0   49.99   30.50
  10  12   0   17.90   32.00
  11 -12   0  150.78   62.99
  11 -12   0    8.00   53.29
  11  12   0  101.89   50.29
  11  12   0  110.49   46.10
  11  12   0  102.89   71.99
 -11  12   0   99.09   44.40
 -11  12   0   91.69   47.50
   0 -13   0    9.50   24.70
   0  13   0   -3.20   22.70
   0  13   0  -11.10   19.60
   0  13   0  -20.30   19.40
   0  13   0   -3.90   16.90
   1 -13   0   72.39   28.90
  -1 -13   0  100.49   33.60
  -1 -13   0   52.19   27.70
   1 -13   0   88.19   32.70
   1  13   0  117.19   33.50
  -1  13   0  135.89   37.50
  -1  13   0  160.58   40.40
   1  13   0  150.58   39.50
  -1  13   0  122.89   30.60
   1  13   0  114.39   33.60
   2 -13   0  -22.50   17.20
   2 -13   0   -8.10   22.30
  -2 -13   0  -23.80   17.30
  -2 -13   0    5.50   20.20
  -2  13   0   19.60   21.00
  -2  13   0   30.10   29.60
  -2  13   0   -2.10   20.70
   3 -13   0   50.59   25.90
  -3 -13   0   27.00   25.00
  -3 -13   0   14.80   24.80
   3 -13   0   17.50   24.60
  -3  13   0   30.00   26.10
   3  13   0   98.99   30.50
  -4 -13   0   33.50   29.40
   4 -13   0  -14.00   18.40
   4 -13   0   26.20   30.50
  -4 -13   0   21.90   25.40
  -4  13   0   70.99   35.00
   4  13   0  -19.90   19.50
   4  13   0   23.70   26.10
  -4  13   0   41.00   23.80
   4  13   0   47.90   36.10
  -5 -13   0  208.88   54.99
   5 -13   0  270.67   48.80
  -5 -13   0  171.68   43.80
   5 -13   0  301.77   57.59
   5 -13   0  278.17   54.39
   5  13   0  272.37   53.59
   5  13   0  197.68   45.70
  -5  13   0  259.27   52.59
  -5  13   0  171.58   38.80
   5  13   0  227.48   55.09
   6 -13   0   51.39   32.60
   6 -13   0   42.30   35.40
   6 -13   0  133.79   41.20
  -6  13   0   46.90   35.70
   6  13   0   83.09   37.90
  -6  13   0   53.49   29.40
   6  13   0   73.89   33.10
   7 -13   0  -45.00   21.50
  -7 -13   0  -19.00   28.70
   7 -13   0   28.70   34.90
   7  13   0   59.19   34.60
   7  13   0   22.10   26.60
  -7  13   0   13.50   32.20
  -7  13   0  -11.00   21.20
   8 -13   0   18.30   37.00
  -8 -13   0    1.10   31.10
   8 -13   0   23.90   35.40
   8 -13   0   54.59   37.30
   8  13   0   58.09   32.90
  -8  13   0   49.60   32.50
  -8  13   0   56.19   36.50
   8  13   0   14.50   32.90
   9 -13   0  -28.60   32.10
  -9 -13   0   -0.20   34.60
   9 -13   0   63.79   46.40
   9 -13   0  -38.00   24.60
  -9  13   0   77.29   41.50
  -9  13   0   73.49   41.20
   9  13   0   -3.60   32.40
   9  13   0   13.70   35.60
   9  13   0   47.40   31.10
  10 -13   0   54.29   45.80
  10 -13   0  -97.29   73.39
  10 -13   0  -29.40   27.90
  10  13   0   35.70   31.10
 -10  13   0   20.50   37.50
 -10  13   0   33.00   31.70
  10  13   0   -3.10   38.30
  10  13   0    3.90   29.60
  11 -13   0   13.00   44.10
  11 -13   0  -37.70   33.40
  11 -13   0   27.30   55.89
  11  13   0  -48.90   20.40
 -11  13   0  -39.20   38.40
  11  13   0   -6.50   37.70
 -11  13   0  -16.60   40.50
   0 -14   0   25.70   23.70
   0  14   0   17.40   24.60
   0  14   0   22.90   27.60
   0  14   0   -0.60   23.20
   0  14   0    4.20   20.40
   1 -14   0  406.76   52.89
  -1 -14   0  218.58   45.60
  -1 -14   0  309.67   55.29
   1  14   0  329.77   55.49
  -1  14   0  408.96   59.89
  -1  14   0  364.36   61.49
   1  14   0  281.47   49.90
  -1  14   0  265.87   43.80
   1  14   0  369.76   54.89
  -2 -14   0  227.58   46.10
   2 -14   0  140.49   37.40
  -2 -14   0   77.99   30.80
  -2  14   0  151.28   38.10
  -2  14   0  182.58   50.49
  -2  14   0  166.08   37.20
  -3 -14   0  232.48   45.50
   3 -14   0  361.46   60.59
   3 -14   0  213.88   48.20
  -3 -14   0  367.96   55.59
  -3  14   0  261.67   51.19
  -3  14   0  256.87   56.39
   3  14   0  232.58   46.90
   4 -14   0  -21.90   18.30
  -4 -14   0   13.70   25.30
   4 -14   0    9.00   28.10
  -4 -14   0   66.99   32.40
   4  14   0  -21.60   18.40
  -4  14   0   12.50   20.30
   4  14   0  -31.70   17.40
   4  14   0  -10.10   22.80
  -4  14   0   30.10   30.90
   5 -14   0   29.20   26.00
   5 -14   0   41.30   34.80
   5 -14   0   84.59   37.60
  -5 -14   0   45.50   29.50
  -5 -14   0  105.19   37.20
   5  14   0   25.70   34.40
  -5  14   0   20.30   31.50
  -5  14   0   21.50   23.60
   5  14   0   31.40   26.00
   5  14   0   32.30   27.80
  -6 -14   0   30.90   29.30
  -6 -14   0    1.10   26.00
   6 -14   0  -10.20   23.50
   6 -14   0   20.20   36.60
   6 -14   0   15.10   34.10
   6  14   0    9.50   31.80
  -6  14   0   49.30   29.30
  -6  14   0   32.60   35.60
   6  14   0   12.90   23.70
   6  14   0    6.10   24.10
   7 -14   0  -41.10   27.60
   7 -14   0   34.20   33.80
   7 -14   0  -15.20   26.00
  -7  14   0  -44.00   18.20
   7  14   0   19.90   24.20
  -7  14   0   -0.90   30.30
   8 -14   0  112.49   44.10
   8 -14   0   69.09   48.80
   8 -14   0   57.89   35.80
  -8 -14   0   66.99   37.80
   8  14   0  102.89   52.89
   8  14   0   10.60   31.00
  -8  14   0   37.20   31.00
   9 -14   0   16.80   38.20
   9 -14   0   41.00   38.00
  -9 -14   0   41.40   42.60
   9 -14   0  -17.90   38.30
   9  14   0  -14.50   30.20
  -9  14   0  -39.80   26.70
   9  14   0    0.70   28.10
   9  14   0   18.40   39.50
  -9  14   0   89.59   41.50
  10 -14   0   37.10   37.40
  10 -14   0   33.80   45.80
  10 -14   0  111.89   55.89
 -10 -14   0   65.69   45.80
  10  14   0  109.79   44.10
  10  14   0   60.79   48.80
  10  14   0  145.79   51.29
 -10  14   0   64.29   41.00
 -10  14   0   -5.70   32.20
  11 -14   0  -42.20   32.10
  11 -14   0   10.80   49.20
  11 -14   0  -16.50   39.90
 -11 -14   0   45.90   43.70
 -11  14   0    1.50   35.20
  11  14   0   27.60   40.60
  11  14   0  -10.40   28.90
   0 -15   0   18.80   23.30
   0 -15   0    8.20   25.10
   0  15   0    7.50   20.60
   0  15   0  -18.30   18.90
   0  15   0   -6.60   21.50
   0  15   0  -25.20   22.00
  -1 -15   0  157.98   37.10
  -1 -15   0  163.18   40.00
   1 -15   0  218.68   43.90
   1  15   0  134.29   38.60
   1  15   0  180.08   41.00
  -1  15   0  230.08   46.20
  -1  15   0  154.58   34.70
   1  15   0  153.88   38.70
  -1  15   0  252.77   48.50
   2 -15   0   77.89   33.40
  -2 -15   0  113.69   40.10
   2 -15   0  198.48   45.30
   2  15   0  157.58   39.40
  -2  15   0  166.58   38.80
  -2  15   0   96.99   35.80
   2  15   0  118.09   41.90
  -2  15   0  204.08   47.10
  -3 -15   0  116.09   39.20
  -3 -15   0  136.99   39.00
   3 -15   0  234.78   52.19
   3 -15   0  170.88   44.60
   3 -15   0  179.78   40.80
  -3  15   0  195.88   45.70
  -3  15   0  240.88   56.19
   3  15   0  185.38   44.90
  -3  15   0  222.88   43.70
  -4 -15   0  169.88   46.50
  -4 -15   0  130.29   38.80
   4 -15   0  249.48   44.50
   4 -15   0  165.68   45.40
  -4  15   0  122.19   39.10
   4  15   0  175.18   42.40
   4  15   0   82.09   33.20
  -4  15   0  124.39   36.60
   4  15   0   63.79   36.90
  -5 -15   0   10.80   56.79
   5 -15   0   77.69   29.90
  -5 -15   0   42.80   32.60
   5 -15   0   28.10   37.40
  -5  15   0  135.19   42.80
   5  15   0   32.10   36.40
  -5  15   0   29.70   26.30
   5  15   0   13.90   29.70
   5  15   0   33.20   28.40
   6 -15   0  575.84   74.39
   6 -15   0  610.04   80.39
   6 -15   0  666.93  100.89
  -6 -15   0  557.24   83.29
  -6  15   0  586.44   74.89
   6  15   0  572.54   92.89
  -6  15   0  579.84   70.89
   6  15   0  463.65   70.19
   6  15   0  422.96   75.29
   7 -15   0  198.88   48.10
   7 -15   0  127.89   42.70
   7 -15   0   43.20   45.90
  -7 -15   0   63.39   40.20
   7  15   0   86.69   36.60
  -7  15   0  108.99   36.00
   7  15   0   57.79   36.10
   7  15   0   63.19   43.60
  -7  15   0   89.89   45.30
   8 -15   0   12.90   36.50
   8 -15   0   74.69   45.90
   8 -15   0  103.89   51.29
   8  15   0   88.39   42.30
  -8  15   0   69.69   35.50
   8  15   0   72.79   39.00
   8  15   0   98.79   43.50
   8  15   0   82.79   49.20
   9 -15   0  -44.30   25.10
   9 -15   0  -45.20   29.20
   9 -15   0  -25.00   34.30
  -9 -15   0   45.20   39.10
   9  15   0    2.50   43.60
   9  15   0  -23.70   24.70
  -9  15   0  -27.70   26.80
   9  15   0  -52.29   26.10
  10 -15   0   13.60   50.19
  10 -15   0    7.60   34.10
  10 -15   0   -2.50   38.10
 -10 -15   0   85.59   45.60
  10  15   0   35.10   45.00
  10  15   0   12.80   31.00
  10  15   0  -15.90   34.30
 -10  15   0  -72.79   27.80
 -10  15   0   20.30   37.80
   0 -16   0  992.90  101.29
   0 -16   0 1084.69  104.89
   0  16   0 1237.48  108.69
   0  16   0 1187.28  102.59
   0  16   0 1046.50  100.39
   0  16   0 1140.49   97.49
  -1 -16   0 1006.40  100.69
  -1 -16   0  962.00  100.19
  -1  16   0 1090.19  105.59
   1  16   0 1167.88  104.29
   1  16   0 1211.38  101.99
  -1  16   0 1050.79   97.69
  -1  16   0  972.80   91.39
  -1  16   0 1036.50   97.69
  -2 -16   0  905.31   95.29
   2 -16   0  859.21   94.59
   2 -16   0 1034.70   94.69
  -2  16   0  904.11   99.89
  -2  16   0  889.21   86.69
   2  16   0  859.61   90.89
   2  16   0 1031.30   96.49
  -2  16   0 1014.70   91.89
  -3 -16   0  376.96   63.39
   3 -16   0  380.56   60.89
   3 -16   0  267.87   58.69
  -3 -16   0  392.86   60.69
  -3  16   0  423.76   67.09
  -3  16   0  421.26   59.29
  -3  16   0  439.26   75.89
   4 -16   0   23.10   25.20
   4 -16   0   57.19   34.90
  -4 -16   0   11.20   29.40
   4 -16   0    5.40   29.20
  -4 -16   0   39.20   31.50
  -4  16   0   23.80   32.30
  -4  16   0   34.80   27.90
   4  16   0   32.00   31.20
   4  16   0  -26.30   19.60
  -5 -16   0   16.70   29.30
  -5 -16   0   10.40   27.40
   5 -16   0   13.50   35.20
   5 -16   0   13.50   34.30
   5 -16   0   16.00   25.50
   5  16   0  -10.00   26.10
   5  16   0  -20.80   20.70
   5  16   0  -11.60   23.10
  -5  16   0    7.90   28.90
  -5  16   0   24.80   23.60
   6 -16   0  118.79   40.20
  -6 -16   0   71.19   40.70
   6 -16   0  142.69   46.50
   6  16   0   91.39   35.40
  -6  16   0   87.89   34.70
   6  16   0  101.39   50.99
   6  16   0  137.59   46.10
  -6  16   0  150.48   47.50
   7 -16   0  249.68   64.69
  -7 -16   0  267.97   61.19
   7 -16   0  276.47   61.69
   7 -16   0  191.18   55.59
  -7  16   0  266.07   64.09
   7  16   0  229.68   55.79
   7  16   0  126.99   53.59
   7  16   0  148.29   61.69
  -7  16   0  152.38   45.20
   8 -16   0  314.57   73.29
  -8 -16   0  125.69   52.69
   8 -16   0  324.87   80.59
   8 -16   0  191.88   56.49
  -8  16   0  199.78   50.09
   8  16   0  310.47   67.59
   8  16   0  255.07   71.99
   8  16   0  297.07   59.49
   9 -16   0  104.29   58.89
   9 -16   0  220.68   58.19
   9 -16   0   76.29   92.19
   9  16   0  127.89   63.69
  -9  16   0  143.79   46.50
   9  16   0  157.68   48.30
   9  16   0  100.89   46.20
  -9  16   0  209.18   54.69
   9  16   0  272.57   60.19
  10 -16   0  277.37   73.29
  10 -16   0  190.18   56.09
  10 -16   0  288.67   88.99
 -10  16   0  239.98   60.49
  10  16   0  303.37   81.09
  10  16   0  326.97   68.99
  10  16   0  263.47   67.89
 -10  16   0  361.86   71.69
  10  16   0  191.78   72.39
   0 -17   0   13.00   29.40
   0 -17   0  -33.10   20.10
   0  17   0  -13.30   22.30
   0  17   0   37.30   23.60
   0  17   0  -13.70   21.30
   1 -17   0   18.40   25.10
  -1 -17   0   15.90   29.00
  -1  17   0   29.50   27.60
  -1  17   0   13.10   22.10
   1  17   0   29.40   29.20
   1  17   0   36.70   26.20
  -1  17   0   -7.60   28.60
  -1  17   0   52.99   29.80
   2 -17   0  460.85   66.49
   2 -17   0  270.97   59.69
  -2 -17   0  241.98   50.39
  -2  17   0  318.37   53.69
  -2  17   0  367.66   63.59
  -2  17   0  238.68   51.39
   2  17   0  327.17   58.49
   2  17   0  336.67   63.69
  -3 -17   0 1004.50  113.79
   3 -17   0  917.01   98.69
  -3 -17   0 1033.90   95.19
  -3  17   0  879.11   94.69
  -3  17   0  750.72   85.29
  -3  17   0 1018.60  108.99
   4 -17   0  787.82   91.09
   4 -17   0  720.43   85.69
  -4 -17   0  701.43   84.69
   4 -17   0  753.62   81.39
  -4 -17   0  838.02   89.99
  -4  17   0  841.92   81.79
   4  17   0  630.94   83.89
  -4  17   0  656.13   86.49
   4  17   0  695.13   80.89
   5 -17   0  862.81   92.29
  -5 -17   0 1036.50  105.19
   5 -17   0  892.91  104.29
  -5 -17   0  993.90  104.99
   5  17   0  984.80   97.69
  -5  17   0  880.61   91.39
   5  17   0  975.10  103.89
  -5  17   0  822.12   96.69
   6 -17   0  586.94   80.09
  -6 -17   0  677.93   87.09
   6 -17   0  529.85   87.99
   6  17   0  626.74   89.69
  -6  17   0  648.34   78.29
   6  17   0  742.43  131.49
  -6  17   0  603.04   81.49
   6  17   0  651.63   81.59
   7 -17   0  382.46   68.39
  -7 -17   0  372.36   74.89
   7  17   0  313.97   67.29
  -7  17   0  470.95   81.79
   7  17   0  512.15   94.89
  -7  17   0  388.36   68.09
   7  17   0  457.65   79.39
  -8 -17   0   65.19   46.60
   8 -17   0   73.99   47.30
   8 -17   0  108.59   44.30
   8 -17   0  127.79   52.79
   8  17   0  229.38   57.89
  -8  17   0   89.69   45.60
   8  17   0  135.99   57.39
  -8  17   0  127.59   58.79
   8  17   0  186.48   50.09
   9 -17   0   73.99   41.20
  -9 -17   0   -3.20   34.30
   9 -17   0   -0.80   29.70
   9 -17   0   79.09   51.59
  -9  17   0  -25.90   32.90
   9  17   0   63.59   50.89
   9  17   0   63.09   40.70
  -9  17   0   60.89   35.70
  10 -17   0   15.60   33.50
  10 -17   0  -42.10   43.30
  10 -17   0  182.88   71.59
  10  17   0  -20.60   28.10
 -10  17   0   10.70   43.00
  10  17   0   47.10   36.60
 -10  17   0    8.10   31.60
  10  17   0  -52.69   35.50
   0 -18   0  863.61   97.69
   0  18   0  952.40   89.39
   0  18   0  923.11   93.39
   0  18   0  969.70   99.49
   1 -18   0 1880.71  154.98
   1  18   0 1856.71  153.48
  -1  18   0 1823.52  143.49
   1  18   0 1901.91  149.39
   1  18   0 1813.02  148.29
  -1  18   0 1770.62  146.89
  -1  18   0 1764.72  147.29
  -1  18   0 1784.02  155.38
  -2 -18   0  830.82   93.99
   2 -18   0  771.82   92.49
   2 -18   0  762.82   89.29
  -2  18   0  792.22   86.99
   2  18   0  907.41   92.79
   2  18   0  745.23   86.39
  -2  18   0  747.73   94.49
  -2  18   0  808.62   83.29
   3 -18   0  296.07   56.49
  -3 -18   0  246.48   52.39
  -3  18   0  238.28   55.79
   3  18   0  199.98   49.80
   3  18   0  311.77   61.49
  -3  18   0  324.17   55.39
   4 -18   0   94.29   44.80
  -4 -18   0  103.89   40.20
   4 -18   0  160.78   46.20
  -4 -18   0   78.79   39.20
   4 -18   0  176.48   45.10
  -4  18   0   93.49   33.50
   4  18   0  148.09   43.00
  -4  18   0  115.59   42.80
   4  18   0  101.29   39.20
   5 -18   0    3.10   33.60
  -5 -18   0  -29.40   23.40
  -5 -18   0  -17.60   28.00
   5 -18   0    6.60   30.80
   5 -18   0  -35.70   24.20
  -5  18   0   44.60   38.10
   5  18   0  -20.70   19.80
  -5  18   0  -31.70   19.60
   5  18   0   67.39   36.10
   6 -18   0  314.37   60.59
  -6 -18   0  259.87   59.99
   6 -18   0  131.99   52.89
  -6 -18   0  246.08   60.39
   6 -18   0  224.88   58.39
   6  18   0  302.77   92.79
  -6  18   0  206.88   46.20
   6  18   0  153.48   58.19
   6  18   0  330.47   62.89
  -6  18   0  273.67   64.69
   7 -18   0  194.78   64.19
   7 -18   0  245.88   56.69
  -7 -18   0  271.87   64.69
   7  18   0  251.57   61.19
   7  18   0  246.18   52.09
  -7  18   0  165.88   47.30
  -7  18   0  186.28   57.19
   8 -18   0  184.08   55.39
   8 -18   0  254.17   65.49
  -8 -18   0  271.47   68.69
   8  18   0  176.78   51.09
   8  18   0  322.97   65.19
   8  18   0  264.07   69.59
  -8  18   0  315.77   66.29
   9 -18   0  298.57   66.49
   9 -18   0  244.58   60.49
  -9 -18   0  310.77   77.19
   9 -18   0  365.76   87.79
   9  18   0  381.16   69.99
   9  18   0  287.77   76.29
   9  18   0  313.67   80.89
  -9  18   0  295.57   65.69
 -10 -18   0  225.68   61.69
  10 -18   0  418.86   85.49
  10  18   0  351.56   72.79
  10  18   0  160.48   98.49
 -10  18   0  205.88   55.99
 -10  18   0  173.78   54.69
  10  18   0  339.37   70.49
   0 -19   0   17.10   29.90
   0 -19   0    4.50   28.80
   0  19   0   25.80   26.00
   0  19   0  -17.50   23.60
  -1 -19   0   52.19   36.10
  -1  19   0   28.90   30.70
   1  19   0   13.90   30.40
  -1  19   0   44.80   37.00
  -1  19   0    7.60   26.80
  -1  19   0    5.60   22.10
   1  19   0   27.10   28.40
   1  19   0  -16.50   21.20
  -2 -19   0  334.97   66.89
   2 -19   0  509.55   73.99
   2  19   0  367.46   63.49
  -2  19   0  325.67   57.99
  -2  19   0  385.46   79.69
   2  19   0  349.87   60.69
  -2  19   0  393.36   69.99
   3 -19   0  266.37   62.29
   3 -19   0  388.16   69.69
  -3 -19   0  364.56   65.79
   3  19   0  349.17   64.19
  -3  19   0  417.76   72.89
   3  19   0  305.67   58.99
  -3  19   0  205.38   52.19
  -3  19   0  301.17   56.29
  -4 -19   0  455.65   72.19
   4 -19   0  432.86   77.29
  -4 -19   0  422.96   78.39
   4 -19   0  427.16   72.89
   4  19   0  286.27   62.39
  -4  19   0  364.06   58.19
  -4  19   0  451.55   75.19
   5 -19   0  696.33   90.69
   5 -19   0  873.71   99.89
  -5 -19   0  790.82   97.29
   5 -19   0  747.53   97.39
  -5 -19   0  756.32   95.59
  -5  19   0  748.83   90.09
   5  19   0  743.43   94.39
   5  19   0  733.63   90.79
  -5  19   0  832.72   86.09
  -6 -19   0  361.56   67.49
   6 -19   0  331.17   59.29
  -6 -19   0  266.67   65.19
   6 -19   0  270.17   62.59
   6  19   0  334.57   70.09
  -6  19   0  240.98   59.89
   6  19   0  219.88   56.19
  -6  19   0  356.96   61.39
   7 -19   0  173.28   52.19
  -7 -19   0  262.37   60.09
  -7 -19   0  294.87   70.49
   7 -19   0  240.08   64.59
   7 -19   0  321.67   70.79
   7  19   0  352.46   73.39
   7  19   0  188.98   59.69
   7  19   0  264.67   56.19
  -7  19   0  172.48   49.90
  -7  19   0  235.48   59.19
  -8 -19   0   92.69   45.60
   8 -19   0   61.59   56.49
   8 -19   0  115.29   43.70
   8  19   0  121.29   47.10
  -8  19   0   95.29   38.80
   8  19   0  152.78   45.40
   8  19   0   55.69   47.10
  -8  19   0   18.80   35.90
  -9 -19   0  -14.80   43.00
   9 -19   0   42.20   39.00
   9 -19   0  101.79   50.39
   9  19   0   10.00   39.70
   9  19   0  141.09   47.00
  -9  19   0   79.49   39.20
   0 -20   0  416.86   70.89
   0 -20   0  634.34   80.59
   0  20   0  507.95   65.39
   0  20   0  584.14   75.29
   0  20   0  386.96   70.49
  -1 -20   0  583.44   88.49
   1 -20   0  375.46   72.09
  -1  20   0  608.04   77.19
  -1  20   0  457.55   76.39
  -1  20   0  617.24   92.89
   1  20   0  541.15   78.19
   1  20   0  468.35   73.19
   1  20   0  471.35   75.69
   1  20   0  489.45   76.99
  -1  20   0  441.76   67.69
  -2 -20   0  348.67   63.79
   2 -20   0  392.66   68.09
   2  20   0  433.66   67.99
  -2  20   0  276.77   60.99
  -2  20   0  322.97   63.19
  -2  20   0  272.97   53.39
   3 -20   0  343.27   70.09
  -3 -20   0  307.57   65.39
   3 -20   0  274.27   59.99
   3  20   0  279.97   60.99
  -3  20   0  394.16   62.69
  -3  20   0  304.47   62.99
  -3  20   0  211.58   70.59
   3  20   0  348.87   72.19
  -4 -20   0  274.37   62.09
   4 -20   0  235.48   54.09
  -4 -20   0  185.68   53.79
  -4  20   0  238.18   61.69
   4  20   0  149.79   48.30
  -4  20   0  211.18   46.10
   5 -20   0  -13.80   25.10
  -5 -20   0    4.80   31.40
   5 -20   0   12.70   35.90
  -5 -20   0    3.80   33.70
   5 -20   0   12.30   34.10
  -5  20   0  -11.80   30.50
   5  20   0  -58.59   21.20
  -5  20   0   -5.00   20.30
   5  20   0   -5.80   29.60
   6 -20   0  159.68   59.69
  -6 -20   0  265.77   64.09
  -6 -20   0  144.79   52.69
   6 -20   0  177.78   49.10
   6 -20   0  165.48   53.69
   6  20   0  209.38   49.40
   6  20   0  232.38   61.89
  -6  20   0  144.89   51.39
  -6  20   0  176.58   44.90
  -7 -20   0  207.38   60.99
   7 -20   0  189.78   49.99
   7 -20   0   59.29   43.30
   7  20   0  114.89   45.00
  -7  20   0  147.79   49.30
  -7  20   0  103.79   57.89
   7  20   0   54.89   38.10
   8 -20   0   78.99   54.99
   8 -20   0  163.78   45.40
   8 -20   0  -19.50   37.80
  -8 -20   0  131.79   50.89
   8  20   0   12.70   45.40
   8  20   0   48.80   36.60
  -8  20   0  165.98   82.09
   8  20   0   12.10   36.70
  -8  20   0   34.20   38.10
   9 -20   0  260.57   66.39
  -9 -20   0  127.99   58.19
   9 -20   0   59.29   40.00
  -9  20   0  144.79   52.09
   9  20   0  142.89   61.79
   9  20   0  205.78   54.29
   9  20   0  166.48   61.69
   0 -21   0  -44.90   26.10
   0 -21   0   -7.30   29.80
   0  21   0   12.40   27.50
   0  21   0  -19.00   20.60
   0  21   0   27.40   30.90
   1 -21   0   10.60   32.30
   1 -21   0   45.90   34.20
  -1 -21   0   10.90   28.90
  -1  21   0  -38.80   26.90
   1  21   0   28.40   32.70
  -1  21   0  -13.20   27.10
   1  21   0  -10.70   26.80
  -1  21   0   25.00   31.00
   1  21   0   21.10   31.90
  -1  21   0    4.90   21.60
   2 -21   0   15.50   28.50
  -2 -21   0   16.10   34.00
  -2  21   0   31.10   27.40
  -2  21   0   48.00   33.80
   2  21   0   46.60   36.10
  -2  21   0   48.60   50.99
  -2  21   0   -7.60   24.80
  -3 -21   0  206.18   55.39
   3 -21   0   99.19   48.80
   3 -21   0  119.99   45.20
   3  21   0  182.78   51.59
  -3  21   0   94.39   42.90
  -3  21   0   80.29   35.60
  -3  21   0  105.39   51.69
   3  21   0   84.59   68.89
  -4 -21   0  157.28   49.99
   4 -21   0   -4.10   35.30
   4 -21   0   34.70   36.90
  -4  21   0   43.70   40.10
   4  21   0   82.39   39.00
   4  21   0   52.39   37.90
   4  21   0   15.70   35.30
  -4  21   0   76.19   33.80
  -5 -21   0  105.79   44.10
   5 -21   0   68.69   45.90
   5 -21   0  149.29   51.79
  -5 -21   0  112.69   45.80
  -5  21   0  102.99   46.40
  -5  21   0   56.59   33.30
   5  21   0   95.69   46.80
  -6 -21   0  -17.40   34.60
   6 -21   0   15.40   41.50
  -6 -21   0   16.20   32.80
   6 -21   0   -8.10   32.40
   6 -21   0   -4.80   31.00
  -6  21   0  -14.70   28.30
  -6  21   0  -13.60   26.10
   6  21   0  -41.70   33.90
   6  21   0    2.80   25.50
   7 -21   0   49.99   35.10
   7 -21   0   37.30   42.00
  -7 -21   0   38.90   42.10
  -7  21   0  -32.50   24.50
  -7  21   0   88.49   39.30
   7  21   0   52.69   38.20
   7  21   0   20.00   38.50
   8 -21   0   83.09   49.80
   8 -21   0   -0.50   36.20
  -8 -21   0   -1.00   34.50
  -8  21   0   66.69   44.00
  -8  21   0   11.60   33.60
   8  21   0   53.09   42.40
   8  21   0   34.20   34.60
  -9 -21   0   12.10   39.20
   9 -21   0   66.89   44.90
   9 -21   0  -34.50   40.60
   9  21   0    4.10   57.19
   9  21   0  -76.79   66.49
   9  21   0   27.30   81.19
  -9  21   0   52.19   41.80
   0 -22   0  245.58   59.09
   0 -22   0  120.89   45.20
   0  22   0   97.69   44.00
   0  22   0   97.39   38.60
   0  22   0  161.68   47.90
   1 -22   0   39.70   32.60
   1 -22   0   37.90   37.10
  -1 -22   0   52.19   36.50
  -1  22   0  -18.10   28.60
   1  22   0   51.49   40.30
  -1  22   0   36.70   31.80
   1  22   0   10.90   34.70
   1  22   0   14.60   30.90
  -1  22   0   -7.40   28.80
   1  22   0    6.40   25.20
  -1  22   0   64.59   33.40
   2 -22   0   33.30   33.90
  -2 -22   0   18.50   32.90
  -2  22   0   31.30   28.20
  -2  22   0  -34.50   23.40
   2  22   0   42.10   32.50
   2  22   0   65.79   38.40
  -2  22   0  -17.50   25.00
   3 -22   0  -14.20   30.20
  -3 -22   0   53.19   37.50
  -3  22   0   11.10   40.50
   3  22   0  -12.20   26.70
   3  22   0   -4.60   28.20
  -3  22   0  -12.50   25.50
  -3  22   0   -5.60   26.30
   4 -22   0  -29.70   24.50
   4 -22   0   -1.10   32.70
  -4 -22   0    4.80   27.30
  -4  22   0   15.90   28.70
  -4  22   0   -9.10   33.10
   4  22   0   45.10   38.20
   4  22   0   -6.20   29.50
   4  22   0   49.60   32.30
   5 -22   0    5.30   31.00
  -5 -22   0   65.49   41.80
  -5 -22   0    1.50   35.10
  -5  22   0   56.99   36.80
   5  22   0    3.20   37.90
  -5  22   0    3.90   28.90
   6 -22   0  120.89   43.40
   6 -22   0   62.59   36.50
  -6 -22   0   28.70   36.70
  -6 -22   0   30.00   38.90
   6  22   0    7.30   37.10
   6  22   0   43.60   29.30
  -6  22   0  -25.30   27.20
   7 -22   0   -7.10   32.50
  -7 -22   0  -12.60   33.10
   7 -22   0   34.30   41.50
   7 -22   0  -71.29   32.40
   7  22   0   -5.20   29.20
   7  22   0   -2.40   36.80
  -7  22   0   21.70   31.10
  -7  22   0  -38.60   28.10
   8 -22   0  -13.20   33.20
  -8 -22   0  -35.70   35.90
  -8  22   0   67.29   45.80
  -8  22   0   39.70   36.00
   8  22   0   79.69   47.90
   0 -23   0  -21.20   31.80
   0 -23   0   13.30   29.80
   0  23   0   35.50   37.60
   0  23   0  -38.10   22.80
   1 -23   0   32.20   69.99
  -1 -23   0  -13.00   26.90
   1 -23   0   17.60   33.50
  -1  23   0  -35.10   27.80
  -1  23   0   37.50   27.50
   1  23   0   32.00   33.90
  -1  23   0   46.60   35.20
   1  23   0   62.79   31.40
   1  23   0   -4.00   31.10
  -1  23   0   68.69   47.10
   2 -23   0    1.10   27.70
  -2 -23   0   34.90   34.50
  -2  23   0   82.69   51.19
   2  23   0  103.49   44.90
   2  23   0   32.60   39.00
   2  23   0   40.10   36.10
  -2  23   0   97.19   43.30
  -2  23   0   41.20   40.40
  -2  23   0   36.40   32.80
   3 -23   0   78.89   47.70
  -3 -23   0   87.19   42.60
   3  23   0  136.19   48.10
  -3  23   0  182.38   58.69
   3  23   0   36.80   36.40
  -3  23   0   80.39   37.50
  -3  23   0  141.79   52.59
  -4 -23   0   73.29   37.10
   4 -23   0   45.70   38.50
   4 -23   0   28.30   36.20
   4  23   0  108.49   46.70
   4  23   0   -5.50   32.10
   4  23   0   26.30   32.80
  -4  23   0   19.50   33.30
  -5 -23   0   53.19   36.20
   5 -23   0   32.00   44.30
   5 -23   0   19.80   39.70
   5  23   0   79.19   45.70
  -5  23   0   21.60   32.00
  -5  23   0   25.90   29.50
   5  23   0   45.40   34.30
   5  23   0   41.70   36.00
  -6 -23   0   44.30   44.40
  -6 -23   0  -39.80   29.20
   6 -23   0  -66.39   34.10
   6 -23   0    1.10   36.70
  -6  23   0    9.40   27.60
  -6  23   0  -22.20   34.70
   6  23   0  -10.50   41.60
   7 -23   0  -37.20   38.40
   7 -23   0  117.19   41.40
  -7 -23   0   20.10   43.20
   7 -23   0   10.20   40.10
   7  23   0   93.59   46.70
   7  23   0   33.60   36.30
  -7  23   0   54.59   37.70
  -7  23   0    2.20   29.50
  -8 -23   0    2.30   36.20
   8 -23   0   64.79   40.10
   8 -23   0   59.19   48.60
  -8  23   0   24.80   37.10
  -8  23   0  -56.39   30.70
   8  23   0  -54.79   52.49
   0 -24   0  174.38   51.89
   0  24   0  159.38   45.80
   0  24   0  121.39   50.09
   0  24   0  116.99   53.39
   0  24   0  237.28   57.89
   1 -24   0   88.79   44.10
  -1 -24   0   81.59   51.19
   1 -24   0   15.40   38.40
  -1  24   0   81.79   38.10
  -1  24   0  160.58   58.59
  -1  24   0  115.69   49.30
   1  24   0  105.19   41.80
  -1  24   0  118.19   47.70
   1  24   0  150.08   53.49
   2 -24   0  210.18   56.09
  -2 -24   0  241.38   59.89
  -2  24   0  177.68   59.19
   2  24   0  221.18   59.59
   2  24   0  118.39   54.39
  -2  24   0  151.18   46.20
   2  24   0  156.88   48.40
   2  24   0  275.37   58.39
  -2  24   0  221.48   56.79
  -2  24   0  139.29   53.59
  -3 -24   0  266.47   66.29
   3  24   0  151.38   50.69
  -3  24   0  262.77   62.89
  -3  24   0  273.47   63.69
  -3  24   0  196.68   66.89
  -3  24   0  265.67   56.29
   4 -24   0   58.29   49.00
   4 -24   0   57.29   41.50
  -4 -24   0   66.89   42.00
  -4  24   0   33.10   30.90
   4  24   0   67.59   44.10
   4  24   0  -10.10   32.60
   4  24   0   54.49   41.70
   5 -24   0    5.80   36.90
  -5 -24   0  -48.60   30.60
   5 -24   0  -67.99   29.90
  -5  24   0  -23.40   31.00
  -5  24   0   39.30   34.20
   5  24   0   46.80   35.20
   5  24   0    2.60   36.40
  -6 -24   0   75.29   40.30
   6 -24   0    7.30   39.00
  -6 -24   0  -42.70   29.50
  -6  24   0  -34.40   28.30
   6  24   0   28.20   38.50
  -6  24   0   48.90   39.30
  -7 -24   0   43.50   44.60
   7 -24   0   14.90   47.50
  -7  24   0   17.70   33.80
  -7  24   0   50.89   32.90
   7  24   0   12.40   49.90
   0 -25   0  -25.90   28.60
   0  25   0  -22.10   29.10
   0  25   0   53.59   36.70
   0  25   0   16.40   37.40
   1 -25   0  116.19   52.59
  -1 -25   0  117.19   47.20
   1 -25   0   13.80   35.20
   1  25   0  113.09   42.70
  -1  25   0   13.30   34.50
  -1  25   0   22.30   37.10
  -1  25   0  115.89   42.60
   1  25   0   78.19   49.40
   2 -25   0  189.88   52.79
  -2 -25   0  133.99   52.99
   2 -25   0  165.68   57.99
   2  25   0  134.89   54.09
  -2  25   0  165.88   59.09
   2  25   0  289.97   70.79
   2  25   0  219.38   57.69
   2  25   0  215.58   63.79
  -2  25   0  195.88   60.29
  -2  25   0  256.37   54.19
  -2  25   0  146.89   57.39
   3 -25   0  241.48  101.29
  -3 -25   0  321.47   65.09
  -3  25   0  201.48   59.29
  -3  25   0  238.98   67.09
   3  25   0  264.17   63.49
  -3  25   0  354.96   74.89
   4 -25   0  272.57   70.59
  -4 -25   0  280.07  102.39
  -4  25   0  278.67   66.39
   4  25   0  380.46   74.59
   4  25   0  331.47   69.79
  -4  25   0  225.68   52.79
   4  25   0  239.08   60.69
   5 -25   0  222.08   64.29
  -5 -25   0  327.57   73.89
   5 -25   0  235.98   65.49
   5  25   0  317.67   64.59
  -5  25   0  254.67   55.39
   5  25   0  378.76   77.09
   5  25   0  322.27   69.69
  -5  25   0  197.78   57.59
   6 -25   0  209.98   65.39
  -6 -25   0  162.08   61.69
   6  25   0  205.58   69.29
   6  25   0  263.87   68.59
   6  25   0  293.67   68.99
  -6  25   0   88.79   50.99
  -6  25   0  209.48   53.89
   0 -26   0  608.14  117.59
   0  26   0  354.66   65.49
   0  26   0  286.97   66.59
   0  26   0  385.26   82.19
   0  26   0  428.26   88.89
   1 -26   0  256.77   64.19
  -1 -26   0  404.76   99.89
   1 -26   0  257.77   82.59
  -1  26   0  134.79   61.89
   1  26   0  218.88   61.59
  -1  26   0  223.18   63.09
  -1  26   0  319.67   65.59
   1  26   0  250.07   54.69
  -1  26   0  373.96   74.39
   1  26   0  314.77   68.39
   2 -26   0  240.68   62.39
   2 -26   0  146.49   56.99
  -2  26   0  231.78   57.79
  -2  26   0  332.27   70.09
   2  26   0  175.88   59.79
   2  26   0  250.47   59.99
  -2  26   0  173.48   56.49
  -2  26   0  130.79   54.09
   2  26   0  263.17   56.99
   2  26   0  180.58   60.79
  -3 -26   0  152.78   55.69
   3 -26   0  162.18   59.19
  -3  26   0  119.99   51.29
  -3  26   0  162.38   53.99
   3  26   0  194.88   58.19
   3  26   0  199.68   60.89
  -3  26   0  339.27   87.99
  -3  26   0  221.18   56.39
  -4 -26   0   31.40   37.80
   4 -26   0  -59.99   34.50
   4  26   0  -66.69   30.30
  -4  26   0    3.70   27.90
   4  26   0   57.89   36.80
  -4  26   0   42.80   42.50
   5 -26   0   28.10   42.60
  -5 -26   0   11.60   40.00
   5  26   0  -15.10   30.70
  -5  26   0  -53.69   28.50
   5  26   0  -43.50   30.80
   5  26   0   63.59   84.99
  -5  26   0   22.90   30.30
   6 -26   0   -7.80   42.20
  -6 -26   0  -53.69   55.89
   6  26   0  -21.50   44.80
   6  26   0  -39.70   32.90
  -6  26   0   47.60   34.70
   6  26   0  -18.70   28.00
  -6  26   0   35.30   41.00
   0 -27   0  -73.69   30.00
   0  27   0  -56.79   35.10
   0  27   0   -9.00   45.30
   0  27   0   22.40   35.00
   0  27   0   19.90   35.40
  -1 -27   0   53.89   40.50
   1 -27   0  -22.00   35.10
   1 -27   0   25.70   38.10
  -1  27   0   32.30   38.70
  -1  27   0   27.50   36.50
   1  27   0   41.40   42.40
   1  27   0   63.99   44.70
  -1  27   0   65.39   42.90
  -1  27   0   54.29   50.09
   1  27   0   35.00   40.10
   2 -27   0  196.58   63.29
  -2 -27   0  181.28   56.59
  -2  27   0  156.48   48.60
  -2  27   0  242.68   64.29
  -2  27   0  201.48   63.49
   2  27   0  248.28   68.39
   2  27   0  165.38   53.69
   2  27   0   17.80   65.19
  -2  27   0  113.09   56.69
  -3 -27   0  508.05   87.09
   3 -27   0  487.85   85.09
   3  27   0  369.66   73.19
   3  27   0  460.15   86.59
  -3  27   0  461.75   82.89
  -3  27   0  326.07   65.79
   3  27   0  309.47   71.09
  -3  27   0  371.86   81.69
  -3  27   0  259.97  102.39
  -4 -27   0  156.48   54.59
  -4  27   0  232.78   59.69
   4  27   0  138.09   60.19
  -4  27   0  244.98   56.89
  -4  27   0  198.68   56.39
   5 -27   0  120.09   56.99
  -5  27   0   97.99   40.80
   5  27   0  180.28   60.79
   5  27   0  195.38   70.39
   0 -28   0  198.48   61.29
   0  28   0   86.99   43.40
   0  28   0  131.79   61.19
   0  28   0  141.19   57.29
   0  28   0  130.99   56.29
   1 -28   0  127.49   52.79
  -1 -28   0  238.08   66.59
   1  28   0  224.78   57.49
  -1  28   0  102.79   55.79
   1  28   0  177.18   58.99
   1  28   0  157.08   60.29
  -1  28   0   41.60   44.40
  -1  28   0  163.68   53.29
   2 -28   0   62.59   48.40
   2 -28   0   20.80   43.60
  -2 -28   0   33.80   38.30
  -2  28   0   53.59   41.50
   2  28   0   52.59   44.60
  -2  28   0  -32.40   29.70
   2  28   0  103.39   48.30
  -2  28   0   21.20   45.80
  -3 -28   0   28.50   37.40
   3 -28   0  -10.50   39.20
   3  28   0   40.80   43.00
   3  28   0   16.00   38.60
  -3  28   0   29.70   48.00
  -3  28   0   18.10   42.50
  -3  28   0  100.19   63.09
   3  28   0   19.20   34.20
   4  28   0   10.20   41.20
   4  28   0   64.59   45.90
  -4  28   0   -2.90   42.20
  -4  28   0   15.20   26.80
   4  28   0   14.80   39.80
  -4  28   0    1.60   42.60
   0  29   0   56.39   38.40
   0  29   0   50.59   48.50
   0  29   0   10.60   42.80
   0  29   0   20.00   35.90
   1  29   0   22.20   34.50
  -1  29   0   34.90   39.40
   1  29   0   29.60   36.10
  -1  29   0   94.19   47.10
  -1  29   0  -46.30   34.70
   2 -29   0   59.09   46.80
   2  29   0   69.59   52.69
  -2  29   0   59.49   45.70
   2  29   0  167.18   52.69
   2  29   0    3.20   44.90
  -2  29   0  106.79   48.20
  -2  29   0    8.80   45.30
   3 -29   0    9.90   45.80
  -3  29   0   63.49   49.30
   3  29   0  133.79   87.09
   3  29   0  -26.50   42.20
   3  29   0  120.99   52.79
 -13   0   1   35.00   43.20
  13   0  -1   25.70   48.90
  12   0  -1   -1.00   31.50
  12   0  -1  -21.40   35.40
 -12   0   1   62.59   39.60
 -11   0   1  -38.50   30.20
  11   0  -1   43.20   35.80
  11   0  -1  -14.20   34.80
  10   0  -1  -17.00   23.00
 -10   0   1   18.70   33.40
   9   0  -1  -31.10   22.20
   8   0  -1    7.80   38.70
   8   0  -1   -9.60   23.00
   7   0  -1  -21.40   14.30
  -7   0   1    9.10   22.40
  -7   0   1    8.60   23.40
   7   0  -1   10.90   22.60
  -6   0   1    3.90   21.20
   6   0  -1    1.40   24.50
  -6   0   1   -3.20   20.60
   6   0  -1   21.60   22.30
   5   0  -1   -7.10   21.50
   5   0  -1   -3.70   18.20
  -5   0   1   38.30   22.40
  -5   0   1  -13.20   19.30
  -4   0   1   25.50   22.20
   4   0  -1   -6.20   21.20
  -4   0   1  -17.90   20.10
   4   0  -1    5.40   18.00
   3   0  -1   -8.20   14.30
   3   0  -1    4.30   16.40
  -3   0   1   -1.30   17.20
  -3   0   1   -9.70   16.40
  -2   0   1   -1.10   14.20
   2   0  -1    8.20   14.20
  -2   0   1    8.50   13.60
   2   0  -1   24.20   13.90
   1   0  -1   -0.90    3.20
  -1   0   1    4.50    5.60
  -1   0   1   -5.30    5.20
   1   0   1   12.50   10.80
   2   0   1    1.60   16.20
  -2   0  -1   -0.10   14.70
   2   0   1   -4.80   13.30
  -3   0  -1    2.80   16.50
   3   0   1    0.90   16.40
   3   0   1    3.40   21.00
  -4   0  -1    1.20   18.10
   4   0   1   -9.10   16.30
   4   0   1    5.60   19.50
  -5   0  -1  -23.40   16.80
   5   0   1    2.00   17.10
   5   0   1  -34.50   14.70
  -6   0  -1   11.10   21.60
   6   0   1    2.00   21.70
   6   0   1   -7.70   22.30
  -7   0  -1   31.00   26.20
   7   0   1   22.10   26.60
   8   0   1   -4.70   27.30
  -9   0  -1    6.70   33.10
   9   0   1   13.70   25.20
   9   0   1  -44.50   25.00
 -10   0  -1    5.70   34.70
  10   0   1  -39.80   31.10
  10   0   1   -6.30   28.50
 -11   0  -1  -21.30   29.90
  11   0   1  -22.90   30.90
  11   0   1  -66.99   39.00
  12   0   1  -42.50   36.50
 -12   0  -1   57.39   42.10
  12   0   1   47.10   44.10
 -13  -1   1   89.89   44.90
  13  -1  -1    9.70   49.30
  13   1  -1  -18.50   31.40
  13   1  -1   47.60   56.19
 -13   1   1   26.40   42.70
 -12  -1   1  -19.00   33.60
  12  -1  -1   42.00   39.50
  12  -1  -1  100.39   48.80
  12   1  -1   -5.10   33.70
  12   1  -1   24.00   43.00
 -12   1   1   23.90   39.30
  11  -1  -1   10.80   33.00
 -11  -1   1   -0.30   34.90
  11  -1  -1  -53.29   25.70
  11   1  -1    2.20   29.90
 -11   1   1    0.40   31.60
 -10  -1   1  213.18   53.59
  10  -1  -1   54.09   36.20
  10  -1  -1  182.98   57.29
  10   1  -1   78.49   43.60
  -9  -1   1   -4.40   26.50
   9  -1  -1   -6.00   23.20
   9   1  -1  -11.30   24.90
   9   1  -1   21.40   27.70
   8  -1  -1    8.30   30.80
  -8  -1   1   16.50   26.90
  -8   1   1   28.40   29.00
  -8   1   1  -23.10   22.70
   8   1  -1   10.40   24.80
   7  -1  -1  -25.90   19.80
   7   1  -1   31.60   21.30
   7   1  -1   45.70   27.20
  -7   1   1  -11.40   21.90
  -7   1   1   -9.90   20.10
   6  -1  -1   -8.40   19.70
   6  -1  -1   -0.70   21.40
  -6  -1   1   30.00   27.80
  -6   1   1   15.00   22.80
   6   1  -1   -5.90   17.70
  -6   1   1   43.90   25.80
   6   1  -1   10.40   21.40
  -5  -1   1   23.20   24.90
   5  -1  -1   13.70   22.00
   5  -1  -1   24.40   21.60
  -5   1   1   69.89   26.40
  -5   1   1   36.40   24.40
   5   1  -1    8.70   20.20
   5   1  -1   15.70   21.90
   4  -1  -1    7.70   19.60
   4  -1  -1    3.30   21.90
  -4  -1   1   60.69   27.50
   4   1  -1   16.10   20.50
  -4   1   1    9.00   19.50
   4   1  -1    0.80   19.20
  -4   1   1    2.10   18.70
   3  -1  -1   21.70   17.20
  -3  -1   1    7.80   17.90
   3  -1  -1   17.70   18.00
  -3   1   1   35.70   19.90
   3   1  -1   31.50   18.90
   3   1  -1   -6.50   17.70
  -3   1   1  -11.70   17.20
   2  -1  -1   29.90   14.00
  -2  -1   1   63.59   18.30
   2  -1  -1  117.49   30.70
  -2  -1   1   53.59   18.20
   2   1  -1   50.79   16.70
   2   1  -1   36.60   15.70
  -2   1   1   35.00   16.20
  -2   1   1   64.69   16.10
   1  -1  -1    3.10    4.20
  -1  -1   1   10.90    8.70
   1  -1  -1   -1.20    4.80
   1   1  -1    3.10    3.70
   1   1  -1   -3.50    4.80
   0   1   1  179.08   22.80
   1  -1   1   34.70   13.00
   1  -1   1   56.69   14.80
   1   1   1   51.49   13.50
   2  -1   1   78.39   21.50
  -2  -1  -1   93.99   20.10
   2  -1   1  131.69   23.40
  -2   1  -1  115.09   22.90
   2   1   1   89.49   19.30
  -2   1  -1  111.79   23.60
  -3  -1  -1  749.42   61.59
   3  -1   1  653.13   62.69
  -3   1  -1  717.83   61.39
   3   1   1  657.43   66.09
   3   1   1  669.43   59.69
   4  -1   1  115.19   29.10
  -4  -1  -1  152.58   30.50
   4   1   1  100.69   27.30
  -4   1  -1  131.29   31.50
   4   1   1  106.29   29.50
  -5  -1  -1  297.47   44.10
   5  -1   1  196.18   40.90
   5   1   1  239.28   48.60
   5   1   1  294.07   44.50
  -5   1  -1  277.27   43.40
   6  -1   1  113.69   34.00
   6   1   1  104.49   34.90
  -6   1  -1  166.18   37.70
   7  -1   1  136.99   38.50
   7  -1   1  112.39   41.50
  -7   1  -1  143.09   38.70
   7   1   1   99.59   35.30
   7   1   1   82.59   35.50
   8  -1   1  112.59   39.80
   8  -1   1   93.29   36.40
   8   1   1  132.49   44.10
  -8   1  -1   40.40   29.30
  -9  -1  -1   72.39   38.70
   9  -1   1   71.59   44.30
   9   1   1   58.89   35.40
  10  -1   1    4.80   29.20
  10  -1   1   41.60   36.90
 -10  -1  -1   56.99   42.10
 -10   1  -1   -3.90   36.40
  10   1   1   63.39   38.90
  10   1   1   19.20   30.60
  11  -1   1   50.39   42.20
  11  -1   1   28.80   49.90
 -11  -1  -1   70.09   49.40
  11   1   1  -10.10   34.10
  11   1   1   78.69   78.99
 -11   1  -1   66.69   41.40
 -12  -1  -1   46.60   42.80
  12  -1   1  -21.30   33.20
  12  -1   1  -87.99   31.60
  12   1   1   89.89   45.80
  12   1   1   13.80   38.60
 -12   1  -1    4.20   37.90
  13  -2  -1  -26.30   43.70
 -13  -2   1  105.09   48.20
  13   2  -1  -11.80   36.10
 -13   2   1  115.89   46.80
  12  -2  -1   26.60   42.30
  12  -2  -1   47.00   42.50
 -12  -2   1   -9.20   32.10
 -12   2   1   62.59   42.90
  12   2  -1   43.10   39.70
  12   2  -1   11.10   34.50
  11  -2  -1    6.00   30.90
 -11  -2   1   21.00   38.80
  11  -2  -1  150.38   52.39
  11   2  -1   42.30   38.60
  10  -2  -1    5.40   27.30
  10  -2  -1  103.59   44.30
 -10  -2   1   35.90   35.00
 -10   2   1  -17.70   30.30
  10   2  -1  111.29   52.69
  10   2  -1   18.20   29.20
  -9  -2   1  325.97   62.39
   9  -2  -1  425.56   72.49
   9  -2  -1  304.77   63.89
  -9   2   1  313.27   60.69
   9   2  -1  310.97   60.49
   9   2  -1  292.87   56.69
  -9   2   1  324.77   67.69
  -8  -2   1  295.57   56.79
   8  -2  -1  358.16   71.59
   8  -2  -1  334.37   59.99
  -8   2   1  400.46   72.99
  -8   2   1  288.77   55.79
   8   2  -1  401.26   61.79
   8   2  -1  249.48   65.49
   7  -2  -1  606.34   75.89
  -7  -2   1  747.53   80.19
   7  -2  -1  745.83   75.49
   7   2  -1  708.23   75.29
  -7   2   1  809.02   83.19
  -7   2   1  694.33   75.99
   7   2  -1  644.14   79.59
   6  -2  -1 1054.09   96.29
  -6  -2   1 1041.80   95.89
   6   2  -1 1072.09   98.39
   6   2  -1 1105.99   92.79
  -5  -2   1   82.19   28.60
   5  -2  -1   62.89   25.00
   5   2  -1   81.69   29.00
   5   2  -1   40.30   23.90
  -5   2   1   80.59   29.50
  -5   2   1   86.79   28.70
   4  -2  -1  129.59   27.50
  -4  -2   1  198.88   33.60
  -4   2   1  141.49   28.80
   4   2  -1  102.49   28.30
   4   2  -1  143.99   33.30
  -4   2   1  178.68   35.60
  -3  -2   1  -13.10   16.90
   3  -2  -1   -3.00   17.90
  -3  -2   1   15.20   18.70
   3  -2  -1    7.10   16.40
  -3   2   1  -19.30   15.70
  -3   2   1    9.50   17.50
   3   2  -1   -3.60   16.80
   3   2  -1   -0.50   16.20
   2  -2  -1  160.38   26.30
   2  -2  -1  142.09   24.10
  -2  -2   1  196.28   28.10
   2   2  -1  216.48   23.80
   2   2  -1  201.38   29.70
  -2   2   1  230.98   34.80
   2   2  -1  162.88   25.90
   1  -2  -1  242.08   23.30
  -1  -2   1  244.58   21.70
   1  -2  -1  283.67   25.20
  -1  -2   1  290.97   26.60
  -1   2   1  255.87   23.60
  -1   2   1  217.78   24.90
   1   2  -1  267.67   24.40
   1   2  -1  286.67   21.80
   0  -2   1 2640.24  160.78
   0   2   1 2706.73  162.08
   0   2   1 2441.06  158.78
   1  -2   1 3055.59  195.28
   1  -2   1 2963.60  193.58
  -1   2  -1 3557.44  194.78
   1   2   1 3191.68  197.38
   1   2   1 2889.61  194.38
   2  -2   1  293.87   34.70
  -2  -2  -1  315.67   36.10
   2  -2   1  260.77   34.70
   2   2   1  263.37   33.50
  -2   2  -1  340.17   38.70
  -3  -2  -1 2075.59  138.79
   3  -2   1 1901.61  136.39
   3  -2   1 1878.71  137.79
  -3   2  -1 2237.68  141.29
  -3   2  -1 2031.80  137.49
   3   2   1 1904.01  135.49
   4  -2   1  542.35   57.49
   4  -2   1  565.64   55.59
  -4  -2  -1  435.06   55.09
  -4   2  -1  496.15   68.39
   4   2   1  552.04   55.59
   4   2   1  428.86   59.29
  -4   2  -1  595.94   57.99
   5  -2   1  943.81   88.89
  -5  -2  -1  890.01   86.19
   5  -2   1 1051.49   96.49
  -5   2  -1  980.90   91.99
   5   2   1  933.21   92.29
   5   2   1 1054.49   86.89
  -5   2  -1 1097.49   89.79
   6  -2   1  155.18   42.50
   6  -2   1  191.78   42.50
  -6  -2  -1  155.08   40.40
  -6   2  -1  227.48   44.20
   6   2   1  175.18   41.20
   6   2   1  243.98   41.90
  -7  -2  -1   -7.90   22.70
   7  -2   1   -0.70   20.90
   7  -2   1   13.50   25.20
   7   2   1   17.30   26.80
  -7   2  -1  -35.40   17.50
   7   2   1    3.20   19.30
   8  -2   1  -20.30   24.40
   8  -2   1   15.90   31.20
   8   2   1   66.59   30.20
   8   2   1  -13.30   26.90
  -8   2  -1   -0.40   25.00
  -9  -2  -1  134.19   48.70
   9  -2   1  174.78   54.09
   9  -2   1  216.58   53.59
   9   2   1  158.28   53.79
  -9   2  -1  193.08   49.40
 -10  -2  -1  213.58   57.19
  10  -2   1  198.68   54.29
  10  -2   1  200.48   64.39
  10   2   1  255.27   65.69
  11  -2   1   86.89   40.30
  11  -2   1   52.29   39.40
 -11  -2  -1   65.59   44.50
 -11   2  -1   14.00   40.90
  11   2   1   79.89   39.60
  11   2   1   -3.00   34.90
  12  -2   1   80.29   50.29
 -12  -2  -1  -25.20   39.40
  12  -2   1  -62.69   31.80
 -12   2  -1    1.40   41.60
  12   2   1  124.59   46.50
 -13  -3   1  491.55   92.69
  13   3  -1  556.24   92.59
  12  -3  -1  400.46   91.29
  12  -3  -1  219.38   62.59
 -12  -3   1  396.76   82.39
  12   3  -1  341.97   74.39
 -11  -3   1  204.78   57.39
  11  -3  -1  229.68   57.99
  11  -3  -1  142.99   56.09
  11   3  -1  369.16   77.49
  11   3  -1  269.87   60.59
 -10  -3   1  115.09   44.10
  10  -3  -1   91.19   37.70
  10  -3  -1   79.19   42.00
  10   3  -1   32.20   40.80
 -10   3   1  101.79   43.90
  10   3  -1  103.69   41.30
  10   3  -1  128.39   43.40
  -9  -3   1  399.96   70.59
   9  -3  -1  238.88   53.99
   9  -3  -1  229.38   54.59
   9   3  -1  299.67   55.99
  -9   3   1  311.57   71.79
  -9   3   1  317.47   59.49
   9   3  -1  287.27   66.19
   8  -3  -1   76.49   39.40
   8  -3  -1   47.80   31.20
  -8  -3   1   32.60   31.40
  -8   3   1    1.70   27.00
   8   3  -1   75.79   33.50
  -8   3   1   21.20   28.20
   8   3  -1  -10.60   21.00
  -7  -3   1  131.29   37.50
   7  -3  -1   58.89   30.80
   7  -3  -1  112.59   34.90
  -7   3   1   63.49   31.10
   7   3  -1   79.99   36.70
  -7   3   1   80.69   34.30
   7   3  -1   96.89   32.30
   6  -3  -1  477.25   58.49
  -6  -3   1  504.55   63.19
   6   3  -1  516.95   58.69
  -6   3   1  495.25   62.39
  -6   3   1  620.64   68.09
   6   3  -1  558.94   67.19
   5  -3  -1  317.27   49.80
   5  -3  -1  363.86   50.89
  -5  -3   1  311.87   49.90
  -5   3   1  354.86   48.60
   5   3  -1  423.16   54.29
  -5   3   1  418.36   54.09
   5   3  -1  304.07   45.90
   4  -3  -1   23.00   23.20
  -4  -3   1   42.60   24.40
   4  -3  -1   40.30   19.00
   4   3  -1   42.00   21.40
  -4   3   1   91.99   27.60
   4   3  -1   66.09   26.10
  -4   3   1  107.69   27.90
  -3  -3   1   82.59   24.20
   3  -3  -1   38.60   22.20
   3  -3  -1   24.60   17.70
   3   3  -1   23.20   19.00
  -3   3   1   21.80   17.40
   3   3  -1   46.70   16.70
   3   3  -1    4.60   20.20
   2  -3  -1 5856.71  343.17
  -2  -3   1 4968.80  337.77
   2  -3  -1 5090.39  340.27
  -2  -3   1 5821.72  342.77
   2   3  -1 5110.59  341.57
  -2   3   1 5899.31  341.27
   2   3  -1 5770.62  338.07
  -2   3   1 5592.74  341.77
  -1  -3   1  972.60   68.59
   1  -3  -1 1022.70   69.49
   1  -3  -1  973.00   71.19
  -1  -3   1 1110.49   71.29
   1  -3  -1 1140.29   71.89
   1   3  -1  950.20   70.49
  -1   3   1 1056.49   69.99
  -1   3   1 1041.40   72.09
  -1   3   1  902.61   75.69
   0  -3  -1   65.19   16.90
   0  -3   1   72.89   15.00
   0  -3   1   80.19   16.80
   0   3   1   73.49   14.80
   0   3  -1  114.59   20.00
   0   3   1   84.89   16.00
   0   3   1  106.99   15.00
   1  -3   1 1008.20   76.99
   1  -3   1 1039.70   73.09
  -1  -3  -1 1149.19   79.29
  -1   3  -1 1209.68   73.79
   1   3   1  985.60   76.19
   1   3   1 1142.59   79.09
  -1   3  -1 1174.18   78.19
  -2  -3  -1   -3.70   17.50
   2  -3   1   28.40   19.20
   2  -3   1    6.00   13.70
  -2   3  -1   34.40   20.00
   2   3   1    7.50   17.20
   2   3   1    5.70   15.60
  -2   3  -1   -1.50   15.10
   3  -3   1   50.99   22.60
   3  -3   1   30.20   18.90
  -3  -3  -1   38.30   22.00
   3   3   1   26.80   17.20
   3   3   1   19.00   19.00
  -3   3  -1   46.90   21.50
   4  -3   1  329.37   41.60
  -4  -3  -1  263.97   40.00
   4  -3   1  200.38   34.30
  -4   3  -1  257.37   39.00
   4   3   1  297.77   42.00
  -4   3  -1  225.58   66.19
   4   3   1  177.28   40.70
  -5  -3  -1 1249.18  103.49
   5  -3   1 1368.86  106.19
   5  -3   1 1182.28  100.99
  -5   3  -1 1293.67  106.29
   5   3   1 1146.69  107.49
   5   3   1 1252.27  100.79
  -5   3  -1 1203.98  101.69
  -6  -3  -1  952.80   89.69
   6  -3   1  921.31   86.39
   6  -3   1  859.01   89.19
   6   3   1  988.90   86.99
   6   3   1  843.02   94.49
  -6   3  -1  993.60   95.09
  -6   3  -1  970.70   90.39
  -7  -3  -1  896.81   90.99
   7  -3   1  957.30   93.29
   7  -3   1  916.51   88.39
   7   3   1  687.83   90.59
  -7   3  -1  731.03   85.89
   7   3   1  977.10   87.39
   8  -3   1  689.13   82.89
  -8  -3  -1  642.94   99.49
   8  -3   1  611.64   76.69
   8   3   1  504.85   80.59
  -8   3  -1  700.63   80.99
   8   3   1  627.84   74.49
   9  -3   1  217.28   54.79
  -9  -3  -1  359.46   67.79
   9  -3   1  222.58   55.49
   9   3   1  249.88   60.19
   9   3   1  258.97   54.49
  -9   3  -1  268.27   58.59
  10  -3   1  530.55   88.39
  10  -3   1  737.53  105.69
 -10  -3  -1  468.35   86.19
  10   3   1  749.03  110.59
  10   3   1  475.35   74.79
 -10   3  -1  515.95   85.99
  11  -3   1   90.39   44.70
  11  -3   1  159.58   44.00
 -11  -3  -1  125.19   54.39
  12  -3   1   60.09   47.20
  12  -3   1  -40.20   36.10
 -12   3  -1  -40.70   30.40
  12   3   1   10.20   43.00
  12  -4  -1   98.59   45.00
  12   4  -1    2.90   38.90
  12   4  -1    5.00   27.20
  11  -4  -1  399.96   91.39
  11  -4  -1  380.46   70.39
 -11  -4   1  319.17   71.79
  11   4  -1  319.37   68.99
 -11   4   1  275.17   65.49
  11   4  -1  419.16   75.49
 -10  -4   1  345.97   67.29
  10  -4  -1  317.77   63.49
  10  -4  -1  233.58   56.09
 -10   4   1  237.28   58.69
 -10   4   1  211.58   54.49
  10   4  -1  325.77   70.49
  10   4  -1  256.37   55.79
  -9  -4   1  271.37   58.79
   9  -4  -1  188.68   50.59
   9  -4  -1  212.58   50.39
   9   4  -1  226.78   53.09
  -9   4   1  213.08   55.69
   9   4  -1  318.07   66.89
  -9   4   1  217.38   51.99
   8  -4  -1 1058.39  122.99
  -8  -4   1 1312.47  115.59
   8  -4  -1 1243.68  110.09
  -8   4   1 1159.78  114.09
   8   4  -1 1173.98  106.89
  -8   4   1 1044.70  107.69
   8   4  -1 1105.79  112.69
   7  -4  -1  766.22   81.79
  -7  -4   1  802.92   87.79
   7  -4  -1  855.21   85.79
   7   4  -1  837.02   89.29
  -7   4   1  771.32   83.99
   7   4  -1  864.01   83.19
  -7   4   1  899.91   90.19
  -6  -4   1 1488.75  123.89
   6  -4  -1 1266.57  118.49
   6  -4  -1 1681.43  124.69
  -6   4   1 1495.45  122.39
   6   4  -1 1616.84  128.49
   6   4  -1 1752.02  123.79
  -6   4   1 1480.65  123.79
   5  -4  -1  109.29   29.90
  -5  -4   1   93.99   31.10
   5  -4  -1  114.09   31.10
   5   4  -1  135.29   31.20
  -5   4   1  173.38   37.80
   5   4  -1   99.79   31.70
  -5   4   1  114.09   31.30
   4  -4  -1   -2.00   15.10
  -4  -4   1   26.80   21.60
   4  -4  -1  -16.70   17.40
  -4   4   1    8.60   19.00
   4   4  -1   16.80   20.40
   4   4  -1   27.30   19.00
   4   4  -1  -15.60   19.70
   3  -4  -1  490.25   51.19
   3  -4  -1  495.15   50.99
  -3  -4   1  405.76   48.10
  -3  -4   1  635.74   57.29
  -3   4   1  600.94   52.89
   3   4  -1  655.13   49.30
  -3   4   1  548.65   52.19
   3   4  -1  417.76   52.09
  -2  -4   1  345.47   40.00
   2  -4  -1  419.36   45.80
   2   4  -1  555.24   52.89
  -2   4   1  399.56   46.60
  -2   4   1  485.75   43.80
   2   4  -1  375.36   46.40
   2   4  -1  497.55   41.50
  -2   4   1  454.85   44.10
   1  -4  -1  917.81   73.29
  -1  -4   1  940.01   71.49
  -1  -4   1 1114.19   74.59
   1  -4  -1 1196.68   76.49
   1  -4  -1  970.20   72.39
  -1   4   1 1054.19   72.59
  -1   4   1 1064.59   74.69
   1   4  -1 1152.78   73.79
   1   4  -1  888.31   72.59
  -1   4   1  997.50   75.69
   0  -4   1  102.19   21.40
   0  -4   1   60.39   19.50
   0  -4  -1   82.99   18.60
   0   4  -1  126.79   17.00
   0   4   1  100.79   19.30
   0   4  -1  133.49   23.40
   0   4  -1  112.29   22.00
   0   4   1  102.69   18.40
   0   4   1   81.09   19.80
   1  -4   1 3946.91  268.37
   1  -4   1 3812.22  264.07
  -1   4  -1 4638.74  264.87
   1   4   1 4458.95  270.37
  -1   4  -1 4680.63  270.37
  -2  -4  -1 2787.82  179.08
  -2  -4  -1 2737.83  179.08
   2  -4   1 2368.76  174.28
  -2   4  -1 2967.40  176.88
   2   4   1 2476.55  177.28
  -2   4  -1 2949.21  179.98
   2   4   1 2866.11  180.18
  -3  -4  -1 2692.73  180.88
   3  -4   1 2380.86  176.48
   3  -4   1 2549.74  178.98
  -3   4  -1 2628.34  179.48
   3   4   1 2832.92  181.68
  -3   4  -1 3066.09  180.68
  -4  -4  -1 2345.17  172.18
   4  -4   1 2460.05  170.08
   4  -4   1 2706.13  173.18
  -4   4  -1 2390.56  170.78
   4   4   1 2519.65  170.08
  -4   4  -1 2395.56  197.58
  -5  -4  -1  534.35   65.09
   5  -4   1  582.54   63.09
   5  -4   1  640.94   64.49
   5   4   1  500.95   58.99
   5   4   1  523.85   69.79
  -5   4  -1  540.95   60.89
   5   4   1  585.94   62.19
  -5   4  -1  642.34   67.49
  -6  -4  -1  115.79   37.60
   6  -4   1  142.49   35.40
   6  -4   1  202.58   42.40
  -6   4  -1  139.59   37.50
   6   4   1  132.09   34.60
  -6   4  -1  145.39   37.70
   6   4   1   90.99   34.00
   6   4   1  183.48   37.90
   7  -4   1  -19.00   20.10
  -7  -4  -1   19.80   26.50
   7  -4   1  -13.80   19.90
   7   4   1   -5.90   23.50
   7   4   1   14.80   23.90
  -7   4  -1    8.10   31.30
   7   4   1    0.40   22.60
  -7   4  -1   20.50   25.30
   8  -4   1   10.30   28.10
   8  -4   1   -3.30   22.60
  -8  -4  -1   30.30   36.90
  -8   4  -1   10.40   27.20
   8   4   1   22.40   27.40
   8   4   1   -8.40   27.70
   8   4   1   -4.30   21.20
   9  -4   1  237.18   54.29
  -9  -4  -1  224.48   55.09
   9   4   1  206.18   48.40
  -9   4  -1  257.37   56.39
   9   4   1  319.37   65.79
  10  -4   1  352.06   72.09
 -10  -4  -1  411.26   78.29
  10  -4   1  410.76   72.79
  10   4   1  388.36   70.69
  10   4   1  396.46   77.19
 -10   4  -1  346.67   72.69
 -11  -4  -1  254.07   65.79
  11  -4   1  343.57   70.59
  11  -4   1  387.56   78.39
  11   4   1  334.37   75.29
 -11   4  -1  166.08   54.69
  12  -4   1  179.08   56.69
  12  -4   1  297.37   94.69
 -12  -4  -1   89.39   58.19
  12   4   1  284.27   91.39
 -12  -5   1  360.46   77.29
  12  -5  -1  272.87   67.39
  12  -5  -1  278.77   69.29
  12   5  -1  434.76   75.99
 -12   5   1  429.26   79.59
  12   5  -1  398.76   79.29
  12   5  -1  383.86   75.29
  11  -5  -1  393.96   86.19
 -11  -5   1  428.76   81.19
  11   5  -1  472.95   77.69
  11   5  -1  454.05   82.29
 -11   5   1  548.15   86.99
  11   5  -1  398.86   82.79
  10  -5  -1   67.29   39.10
 -10  -5   1  104.89   44.90
  10  -5  -1   89.19   46.10
  10   5  -1   33.20   29.40
  10   5  -1  143.99   44.00
 -10   5   1  145.69   54.99
  10   5  -1  112.69   42.10
 -10   5   1   70.09   40.70
   9  -5  -1  142.19   47.20
   9  -5  -1   46.10   35.70
  -9  -5   1   45.60   35.20
  -9   5   1   65.09   37.50
  -9   5   1  157.08   47.90
   9   5  -1   67.29   40.90
   9   5  -1   97.29   38.30
   9   5  -1   84.49   35.10
   8  -5  -1   23.50   29.00
  -8  -5   1  -20.50   23.70
  -8   5   1   19.90   30.40
   8   5  -1    4.90   28.70
  -8   5   1   69.09   37.60
   8   5  -1    5.90   22.80
   7  -5  -1  155.38   40.60
   7  -5  -1  104.39   33.50
  -7  -5   1   64.69   33.40
   7   5  -1   79.59   34.80
  -7   5   1  153.38   41.40
   7   5  -1   71.39   31.80
  -7   5   1  112.99   36.10
   7   5  -1  145.69   35.40
  -6  -5   1  155.38   39.50
   6  -5  -1  183.68   40.20
   6  -5  -1  139.69   34.00
  -6   5   1  174.78   38.50
  -6   5   1  220.28   40.90
   6   5  -1  180.38   35.90
   6   5  -1  165.58   42.40
   6   5  -1  225.78   42.10
   5  -5  -1  833.92   75.09
   5  -5  -1  759.02   74.29
  -5  -5   1  745.03   78.19
   5   5  -1  893.41   83.09
  -5   5   1  806.92   75.89
  -5   5   1  813.12   77.49
   5   5  -1  746.23   69.79
   4  -5  -1 1779.12  139.09
  -4  -5   1 1991.90  143.89
   4  -5  -1 1771.32  139.39
   4   5  -1 2076.79  137.09
   4   5  -1 1900.81  141.09
  -4   5   1 2248.58  145.39
   4   5  -1 2163.48  148.29
   3  -5  -1 8792.02  500.05
  -3  -5   1 6974.00  490.55
  -3  -5   1 8078.49  496.05
   3   5  -1 7652.23  490.05
  -3   5   1 8168.38  494.65
  -3   5   1 8236.68  494.75
  -2  -5   1 9766.22  557.94
   2  -5  -1 8480.75  556.14
  -2  -5   1 8306.17  553.24
  -2   5   1 9556.34  556.44
  -2   5   1 8813.02  559.04
   2   5  -1 7993.80  555.74
  -2   5   1 9515.95  556.04
   2   5  -1 9999.00  554.74
  -1  -5   1 1424.66   92.19
  -1  -5   1 1247.88   89.79
   1  -5  -1 1406.06   95.89
   1  -5  -1 1213.98   90.69
   1  -5  -1 1098.09   90.79
  -1   5   1 1342.27   90.79
  -1   5   1 1232.08   92.99
  -1   5   1 1380.16   91.89
   1   5  -1 1082.29   89.29
   1   5  -1 1452.15   91.89
   0  -5   1   22.90   17.90
   0  -5  -1    7.00   18.40
   0  -5   1    7.40   17.10
   0   5  -1   69.29   21.90
   0   5   1   46.20   17.30
   0   5   1   29.50   17.90
   0   5  -1   59.49   20.70
   0   5  -1   55.99   14.80
   0   5   1   33.30   17.60
   0   5   1   37.20   19.30
   1  -5   1 1393.36  101.99
   1  -5   1 1353.16  105.89
  -1  -5  -1 1506.05  100.39
  -1  -5  -1 1431.26  103.49
   1  -5   1 1381.26   96.49
  -1   5  -1 1541.05  102.79
  -1   5  -1 1630.84   96.79
   1   5   1 1537.75  103.79
   1   5   1 1288.47   99.99
  -2  -5  -1  315.77   40.10
   2  -5   1  244.18   37.70
   2  -5   1  249.97   33.60
  -2   5  -1  297.37   33.50
   2   5   1  204.48   31.90
  -2   5  -1  295.97   39.10
   2   5   1  328.07   39.70
  -3  -5  -1  245.88   38.70
   3  -5   1  373.06   41.00
   3  -5   1  277.27   44.20
  -3   5  -1  400.96   50.19
  -3   5  -1  366.56   42.20
   3   5   1  320.07   42.60
   3   5   1  511.95   66.19
  -4  -5  -1  309.07   45.80
   4  -5   1  359.66   45.70
   4  -5   1  429.66   62.09
   4   5   1  405.26   49.80
  -4   5  -1  311.17   49.20
   5  -5   1  997.00   91.19
   5  -5   1 1073.89   91.29
  -5  -5  -1 1176.58   97.69
   5   5   1 1068.09   93.19
  -5   5  -1 1005.20   92.59
  -5   5  -1 1119.49   96.39
   5   5   1 1084.29   91.39
   6  -5   1  860.31   81.49
   6  -5   1  728.63   79.49
  -6  -5  -1  870.01   85.79
   6   5   1  901.31   91.09
  -6   5  -1  811.02   85.39
  -6   5  -1  802.82   81.99
   6   5   1  851.91   80.99
  -7  -5  -1 1345.77  113.79
   7  -5   1 1195.68  107.39
   7  -5   1 1079.59  104.29
   7   5   1 1134.99  102.89
  -7   5  -1 1208.18  111.99
  -7   5  -1 1197.48  124.39
   7   5   1  818.62  141.39
   8  -5   1  323.17   65.79
   8  -5   1  364.66   64.09
  -8  -5  -1  397.56   79.99
   8   5   1  396.46   63.79
   8   5   1  311.47   69.09
  -8   5  -1  363.46   67.59
  -9  -5  -1  600.74   86.29
   9  -5   1  363.16   72.39
   9  -5   1  364.66   67.59
   9   5   1  504.35   86.89
  -9   5  -1  490.55   78.79
   9   5   1  430.36   72.29
 -10  -5  -1  224.08   58.59
  10  -5   1  197.28   57.89
  10  -5   1  213.28   57.19
  10   5   1  170.38   47.80
  10   5   1  205.98   56.79
  10   5   1  332.97   68.59
 -10   5  -1  149.99   50.59
  11  -5   1   -5.00   37.80
 -11  -5  -1   16.00   42.60
  11  -5   1  159.68   51.99
  11   5   1   93.09   41.90
  11   5   1   29.40   34.60
 -11   5  -1   51.79   40.90
  11   5   1   45.70   45.70
  12  -5   1  -30.50   37.70
  12  -5   1  106.29   64.99
 -12  -5  -1   18.10   43.10
  12   5   1  -86.89   57.59
  12  -6  -1   -7.80   44.70
  12  -6  -1   68.59   45.00
 -12  -6   1  -26.40   28.10
 -12   6   1   12.40   41.00
  12   6  -1   -0.10   35.10
  12   6  -1  -12.80   33.80
  12   6  -1  117.29   44.90
  11  -6  -1  108.49   45.90
  11  -6  -1  151.08   54.09
 -11  -6   1   77.19   45.70
  11   6  -1  124.99   49.20
 -11   6   1  115.19   49.50
  11   6  -1  281.87   72.29
 -11   6   1  182.18   59.79
  11   6  -1  231.88   58.69
 -10  -6   1  537.95   90.59
  10  -6  -1  429.86   79.99
  10  -6  -1  416.06   75.99
 -10   6   1  538.45   82.29
  10   6  -1  540.95   84.99
  10   6  -1  642.44   80.39
 -10   6   1  476.45   80.39
  10   6  -1  643.74   94.79
   9  -6  -1  243.78   54.49
   9  -6  -1  315.57   59.79
  -9  -6   1  400.46   70.69
  -9   6   1  283.77   59.19
  -9   6   1  295.97   68.89
   9   6  -1  306.67   62.99
   9   6  -1  360.06   62.79
   9   6  -1  310.37   59.59
   8  -6  -1  360.96   62.69
  -8  -6   1  365.76   63.49
   8  -6  -1  362.76   84.09
   8   6  -1  370.16   59.69
  -8   6   1  380.86   65.39
  -8   6   1  331.47   57.99
   8   6  -1  308.27   56.49
   8   6  -1  267.07   63.09
   7  -6  -1  614.44   70.99
   7  -6  -1  638.64   70.49
  -7  -6   1  562.74   78.39
  -7   6   1  648.24   73.29
   7   6  -1  592.04   66.39
   7   6  -1  544.15   83.59
  -7   6   1  563.04   71.39
   7   6  -1  532.85   67.09
   6  -6  -1  404.76   53.29
  -6  -6   1  485.55   68.99
   6  -6  -1  281.07   50.59
  -6   6   1  383.76   55.59
   6   6  -1  343.37   52.89
   6   6  -1  427.36   52.29
   6   6  -1  358.16   55.19
  -6   6   1  557.64   61.19
  -5  -6   1  366.66   54.99
   5  -6  -1  452.95   61.99
   5   6  -1  536.25   60.39
   5   6  -1  507.65   68.19
  -5   6   1  443.36   56.99
   5   6  -1  431.66   49.70
   4  -6  -1   64.19   26.80
   4  -6  -1   52.49   26.70
   4  -6  -1    9.70   15.30
  -4  -6   1   26.60   22.20
   4   6  -1   47.10   23.10
  -4   6   1   11.50   21.10
   4   6  -1   38.20   23.60
  -4   6   1   30.70   23.80
   3  -6  -1   22.80   21.00
  -3  -6   1   31.90   19.40
   3  -6  -1   36.40   22.40
   3   6  -1   18.30   21.50
  -3   6   1   55.49   22.70
  -3   6   1   34.00   19.20
   3   6  -1   38.60   20.20
   3   6  -1   59.69   26.50
   2  -6  -1  472.55   50.19
   2  -6  -1  407.46   46.10
  -2  -6   1  487.95   48.80
  -2  -6   1  377.06   44.30
   2  -6  -1  396.26   46.80
   2   6  -1  378.56   53.89
  -2   6   1  395.36   51.49
   2   6  -1  447.36   45.40
  -2   6   1  477.85   47.20
   1  -6  -1   32.50   19.10
   1  -6  -1   77.49   27.10
   1  -6  -1   15.50   19.10
  -1  -6   1   33.40   20.20
  -1  -6   1   17.10   21.40
  -1   6   1   40.80   20.20
   1   6  -1   25.90   16.60
  -1   6   1   40.00   21.10
  -1   6   1   16.20   19.80
   1   6  -1   28.10   19.40
   0  -6   1  958.20   82.59
   0  -6   1 1030.50   85.49
   0  -6  -1 1247.58   86.99
   0   6  -1 1139.39   78.39
   0   6  -1 1307.27   89.59
   0   6  -1 1181.88   84.29
   0   6   1 1135.89   82.59
   0   6   1 1154.78   85.59
  -1  -6  -1  204.68   31.10
   1  -6   1  185.78   26.10
  -1  -6  -1  214.08   31.50
   1  -6   1  170.88   29.20
   1  -6   1  184.78   33.30
  -1   6  -1  300.67   39.40
   1   6   1  154.78   27.90
  -1   6  -1  242.58   28.80
  -2  -6  -1 1627.44  117.29
  -2  -6  -1 1685.03  120.89
   2  -6   1 1460.75  115.79
   2  -6   1 1727.23  125.59
  -2   6  -1 1723.83  112.99
   2   6   1 1552.84  117.19
  -2   6  -1 1784.12  119.99
   2   6   1 1699.93  118.69
  -3  -6  -1 1388.96  111.09
   3  -6   1 1375.96  110.59
  -3  -6  -1 1406.66  110.59
   3  -6   1 1521.05  107.69
  -3   6  -1 1610.34  109.59
  -3   6  -1 1474.65  112.59
   3   6   1 1677.73  113.19
   3   6   1 1443.76  111.09
   4  -6   1  540.25   57.49
  -4  -6  -1  538.45   61.89
   4  -6   1  606.04   61.89
  -4   6  -1  530.55   60.59
   4   6   1  566.14   60.29
   4   6   1  574.54   60.29
  -4   6  -1  532.25   58.39
   5  -6   1  431.06   56.79
   5  -6   1  546.95   58.39
  -5  -6  -1  539.45   63.39
  -5   6  -1  484.35   60.49
   5   6   1  487.15   58.49
   5   6   1  473.85   60.39
  -5   6  -1  548.05   62.19
   6  -6   1    1.90   23.80
  -6  -6  -1    6.90   22.20
   6  -6   1   25.60   23.10
  -6   6  -1   31.00   28.10
   6   6   1   15.30   28.60
  -6   6  -1   27.70   24.90
   6   6   1   30.90   23.90
   6   6   1   20.60   24.50
   7  -6   1   40.80   27.00
  -7  -6  -1   51.19   33.00
   7  -6   1   72.99   35.30
   7   6   1   48.80   27.30
   7   6   1   57.29   29.80
   7   6   1   62.39   36.80
  -7   6  -1   40.90   34.60
  -7   6  -1   76.99   34.50
   8  -6   1   72.39   39.80
   8  -6   1   62.79   29.10
   8   6   1  123.99   40.20
  -8   6  -1   78.49   37.30
   8   6   1   98.19   48.20
   8   6   1   67.29   30.20
  -8   6  -1   71.79   39.60
   9  -6   1   94.59   45.30
  -9  -6  -1  137.09   49.40
   9  -6   1   86.69   44.00
   9   6   1  131.79   49.20
  -9   6  -1  156.78   46.70
   9   6   1   65.69   32.40
   9   6   1   95.49   48.60
  10  -6   1  646.24   98.79
 -10  -6  -1  473.05   85.09
  10  -6   1  435.56   85.39
  10   6   1  577.94   91.09
  10   6   1  588.04   91.89
  10   6   1  526.45   82.09
 -11  -6  -1  332.37   75.69
  11  -6   1  411.56   72.89
  11  -6   1  315.57   70.79
  11   6   1  381.56   75.39
 -11   6  -1  255.57   69.49
  11   6   1  167.18   63.79
  11   6   1  318.37   66.49
  12  -6   1  347.07   73.69
  12  -6   1  197.78   68.29
 -12  -6  -1  211.08   64.19
  12   6   1  260.87   94.49
 -12   6  -1  261.77   66.09
  12  -7  -1  154.78   61.99
  12  -7  -1  228.08   61.59
 -12  -7   1  128.09   49.60
  12   7  -1  123.79   46.80
  12   7  -1   43.30   42.70
 -12   7   1  135.99   49.90
  12   7  -1   53.09   38.20
 -11  -7   1   37.30   38.90
  11  -7  -1   56.49   46.20
  11  -7  -1   53.29   35.00
  11   7  -1   15.00   35.80
 -11   7   1    9.70   32.20
  11   7  -1   15.40   31.60
 -11   7   1   32.00   34.30
  10  -7  -1  129.19   49.50
 -10  -7   1   -1.00   37.80
  10  -7  -1   98.79   41.60
  10   7  -1   29.80   33.00
  10   7  -1  107.09   38.30
  10   7  -1   62.49   38.20
 -10   7   1   20.30   34.00
 -10   7   1   77.49   42.20
  -9  -7   1  -21.90   27.90
   9  -7  -1   27.90   29.40
   9  -7  -1   18.50   32.70
   9   7  -1   72.39   35.80
   9   7  -1    8.00   27.40
   9   7  -1    1.20   26.70
  -9   7   1   17.60   31.00
  -9   7   1   16.30   33.30
   8  -7  -1   15.50   28.30
  -8  -7   1   38.60   32.40
   8  -7  -1   32.90   33.60
  -8   7   1   14.50   26.00
   8   7  -1  -18.80   19.50
  -8   7   1   -1.90   24.50
   8   7  -1   10.80   35.50
   8   7  -1  -18.80   20.00
   7  -7  -1   75.89   38.00
  -7  -7   1   36.10   31.00
   7  -7  -1   96.89   33.00
  -7   7   1   77.89   33.10
  -7   7   1   67.29   30.00
   7   7  -1   99.59   33.60
   7   7  -1  105.89   34.60
   7   7  -1  147.49   44.90
   6  -7  -1  705.63   76.99
   6  -7  -1  802.02   79.19
  -6   7   1  784.72   79.39
  -6   7   1  913.11   82.89
   6   7  -1  807.12   85.19
   6   7  -1  748.03   73.29
   5  -7  -1  432.76   53.99
  -5  -7   1  313.07   51.59
   5  -7  -1  291.77   46.90
   5  -7  -1  393.76   55.39
   5   7  -1  554.14   63.09
   5   7  -1  454.85   50.39
  -5   7   1  364.36   55.09
  -5   7   1  403.36   52.29
   5   7  -1  372.96   53.69
  -4  -7   1  272.57   43.00
   4  -7  -1  310.97   55.09
   4  -7  -1  229.68   40.90
  -4   7   1  336.27   48.70
  -4   7   1  381.36   50.99
   4   7  -1  275.07   44.00
   3  -7  -1 1300.27  102.79
   3  -7  -1 1405.36  106.69
  -3  -7   1 1404.76  104.09
  -3  -7   1 1144.09   98.59
   3  -7  -1 1192.28  101.39
   3   7  -1 1204.78  103.09
   3   7  -1 1409.96   99.89
  -3   7   1 1459.45  103.79
  -3   7   1 1466.35  102.29
   3   7  -1 1419.76  113.49
  -2  -7   1 1452.75   99.19
   2  -7  -1 1155.78   94.69
  -2  -7   1 1184.08   94.99
   2  -7  -1 1215.88   96.09
   2  -7  -1 1356.46  100.29
   2   7  -1 1114.19   98.59
  -2   7   1 1333.87   97.09
  -2   7   1 1393.36   97.59
  -2   7   1 1263.17  102.09
   2   7  -1 1430.76   95.89
  -1  -7   1   -0.10   17.30
  -1  -7   1   -0.60   16.90
   1  -7  -1   -2.70   18.50
   1  -7  -1   11.40   19.90
  -1   7   1   -3.20   21.20
  -1   7   1    8.80   19.60
  -1   7   1   15.80   18.70
   1   7  -1    5.40   20.70
   0  -7   1  217.18   36.80
   0  -7   1  242.18   35.90
   0  -7  -1  235.78   32.90
   0   7  -1  332.87   45.40
   0   7  -1  285.87   31.40
   0   7   1  201.58   31.70
   0   7  -1  293.97   38.00
   0   7   1  201.68   32.70
   0   7   1  296.77   38.40
   1  -7   1  337.77   47.00
   1  -7   1  344.27   44.40
  -1  -7  -1  336.77   44.30
  -1  -7  -1  360.56   42.20
   1  -7   1  311.17   36.30
  -1   7  -1  379.16   50.99
   1   7   1  370.86   43.80
  -1   7  -1  309.87   43.00
  -1   7  -1  415.46   38.30
  -2  -7  -1  778.82   70.89
   2  -7   1  750.92   64.49
   2  -7   1  695.23   69.29
   2   7   1  881.91   75.19
   2   7   1  754.12   68.59
  -2   7  -1  888.91   64.09
   3  -7   1  135.39   33.90
   3   7   1  116.69   30.90
   3   7   1  120.09   31.50
  -3   7  -1  124.59   27.90
  -3   7  -1  110.09   31.90
   4  -7   1   92.39   26.30
  -4  -7  -1  107.49   30.50
   4   7   1   85.69   25.60
  -4   7  -1   89.39   26.30
   4   7   1  113.69   31.00
  -4   7  -1  105.29   33.30
  -5  -7  -1  367.06   55.29
   5  -7   1  408.26   53.69
   5  -7   1  372.16   53.39
  -5   7  -1  329.77   50.09
   5   7   1  349.77   52.99
   6  -7   1  900.61   83.59
   6  -7   1  814.02   84.19
  -6  -7  -1  829.62   86.99
  -6   7  -1  833.92   86.49
  -6   7  -1  755.52   83.59
   6   7   1  817.12   81.39
   6   7   1  843.42   83.79
   7  -7   1  333.77   58.49
  -7  -7  -1  352.56   63.19
   7  -7   1  303.97   56.39
   7   7   1  267.27   50.69
  -7   7  -1  274.67   53.19
   7   7   1  439.66   66.89
   7   7   1  190.48   53.79
  -7   7  -1  342.47   58.29
   8  -7   1  -13.70   28.70
   8  -7   1   74.49   37.20
  -8   7  -1   76.19   36.60
   8   7   1   55.79   31.50
  -8   7  -1   47.10   34.30
   8   7   1   69.99   31.50
   9  -7   1  375.86   65.79
  -9  -7  -1  338.57   65.89
   9   7   1  331.57   65.79
  -9   7  -1  310.17   66.39
   9   7   1  568.34  100.69
   9   7   1  329.37   65.39
  -9   7  -1  308.97   65.59
  10  -7   1  399.56   81.29
  10  -7   1  386.86   74.49
 -10  -7  -1  383.06   74.99
  10   7   1  268.37   71.09
  10   7   1  506.15   86.09
 -10   7  -1  445.46   79.49
  10   7   1  353.26   65.99
  11  -7   1   97.19   49.70
 -11  -7  -1  -34.60   38.10
  11  -7   1    4.80   33.40
  11   7   1  178.08   55.09
 -11   7  -1   45.90   40.90
  11   7   1   72.59   45.40
  11   7   1   62.29   47.90
  12  -8  -1  -30.90   33.70
  12  -8  -1   20.00   39.90
 -12  -8   1  -45.50   31.30
  12   8  -1   49.99   63.39
  12   8  -1  -67.39   34.60
 -12   8   1   13.00   35.30
  12   8  -1   72.79   32.90
 -12   8   1    0.80   39.40
  11  -8  -1   13.60   32.30
 -11  -8   1  -48.80   32.80
  11  -8  -1   65.99   44.70
  11   8  -1  -35.10   34.00
 -11   8   1   69.09   40.00
 -11   8   1    8.10   33.70
  11   8  -1  -26.70   24.70
  11   8  -1   18.40   36.10
  10  -8  -1   88.19   48.70
  10  -8  -1   56.09   35.80
 -10  -8   1  181.38   54.79
  10   8  -1  111.49   43.90
  10   8  -1  194.18   52.79
 -10   8   1  156.18   50.29
  10   8  -1  209.88   49.60
 -10   8   1  121.49   49.99
   9  -8  -1    5.00   27.10
   9  -8  -1   -0.50   33.80
  -9  -8   1  122.49   45.80
   9   8  -1    8.40   29.00
  -9   8   1    6.10   30.00
  -9   8   1   48.80   33.00
   9   8  -1   47.60   36.10
   9   8  -1  104.09   38.40
   8  -8  -1    6.60   24.80
  -8  -8   1   46.70   32.00
   8  -8  -1   21.90   32.50
  -8   8   1    5.80   27.10
  -8   8   1   12.50   25.60
   8   8  -1   57.69   31.70
   8   8  -1   49.30   28.90
   8   8  -1   13.00   30.60
   7  -8  -1   29.20   29.70
  -7  -8   1   54.29   30.00
   7  -8  -1   43.70   26.30
  -7   8   1   19.80   23.30
   7   8  -1   15.30   22.70
  -7   8   1   15.30   27.20
   7   8  -1   32.20   26.90
   7   8  -1   25.50   27.60
   6  -8  -1  474.75   59.09
   6  -8  -1  341.67   52.99
  -6  -8   1  347.77   58.89
   6  -8  -1  368.26   62.49
  -6   8   1  462.15   59.59
   6   8  -1  489.35   66.19
   6   8  -1  415.26   65.79
   6   8  -1  350.66   52.09
  -5  -8   1  603.24   68.99
   5  -8  -1  634.44   67.59
   5  -8  -1  620.24   73.69
   5   8  -1  656.83   63.39
  -5   8   1  608.04   65.59
  -5   8   1  589.84   66.79
   5   8  -1  626.24   69.79
   4  -8  -1   -0.40   22.10
   4  -8  -1  -12.90   17.50
  -4  -8   1  -21.20   16.00
   4  -8  -1    5.50   24.10
   4   8  -1   -3.10   22.70
  -4   8   1   34.10   23.80
  -4   8   1  -19.30   23.10
   4   8  -1   26.90   20.20
   3  -8  -1   24.90   24.80
  -3  -8   1   -4.30   19.80
   3  -8  -1    6.60   20.90
   3  -8  -1   -0.80   22.60
  -3   8   1    5.20   23.80
  -3   8   1   -4.20   20.90
   3   8  -1   -2.20   19.00
   3   8  -1   -6.90   25.20
   3   8  -1   12.90   20.80
   2  -8  -1    2.40   21.80
  -2  -8   1    7.10   20.80
   2  -8  -1  -14.50   21.10
  -2  -8   1   -0.60   17.40
  -2  -8   1   18.00   21.50
   2  -8  -1  -22.60   17.40
  -2   8   1    5.20   21.50
   2   8  -1    1.60   19.50
   2   8  -1   14.70   17.70
  -2   8   1   -5.90   18.30
  -2   8   1  -23.50   22.90
  -1  -8   1  197.28   37.80
  -1  -8   1  291.97   39.50
  -1   8   1  251.47   43.90
   1   8  -1  248.18   37.20
  -1   8   1  352.26   43.70
   1   8  -1  192.08   36.90
  -1   8   1  297.07   38.80
   0  -8  -1  125.29   30.10
   0  -8   1  137.19   31.20
   0   8   1   95.79   25.90
   0   8  -1  151.48   31.60
   0   8   1  148.19   29.10
   0   8  -1  155.58   24.50
   0   8  -1  118.69   32.30
  -1  -8  -1   11.70   20.90
  -1  -8  -1   46.10   22.40
   1   8   1   64.39   25.40
  -1   8  -1   67.59   26.20
   1   8   1   45.70   20.30
   1   8   1   17.90   23.20
  -1   8  -1   47.00   27.00
  -1   8  -1   36.90   19.40
  -2  -8  -1  -24.60   18.20
   2  -8   1   21.70   17.90
  -2  -8  -1   -3.00   18.50
   2  -8   1  -19.70   20.60
   2  -8   1    8.30   22.70
   2   8   1   -6.80   18.30
   2   8   1    6.40   18.60
  -2   8  -1  -15.70   21.50
  -2   8  -1   -8.50   14.70
  -3  -8  -1   76.69   29.10
   3  -8   1   71.49   27.50
   3  -8   1   71.19   28.70
   3  -8   1   19.10   20.90
  -3  -8  -1   52.49   28.10
   3   8   1   52.69   24.40
  -3   8  -1   56.89   21.40
   3   8   1   90.89   26.10
  -3   8  -1   45.40   27.10
   4  -8   1  118.29   37.10
   4  -8   1  118.09   25.80
   4   8   1  205.98   40.70
  -4   8  -1   54.99   28.00
   4   8   1   58.69   27.50
  -4   8  -1  107.89   29.70
   5  -8   1   43.20   23.10
  -5  -8  -1   36.00   26.70
   5   8   1   11.10   19.50
  -5   8  -1   29.60   26.90
   5   8   1   32.80   25.70
  -5   8  -1   27.00   22.20
  -6  -8  -1    1.20   24.70
   6  -8   1   49.50   30.80
   6  -8   1   38.20   25.00
   6   8   1   66.29   30.00
   6   8   1  101.09   31.90
  -6   8  -1   21.90   26.20
  -6   8  -1   67.29   30.80
  -7  -8  -1   59.89   33.10
   7  -8   1  101.79   39.70
   7  -8   1   55.39   29.90
  -7   8  -1   40.60   33.70
  -7   8  -1    6.00   26.90
   7   8   1   69.09   30.30
   7   8   1   36.00   32.60
   7   8   1   75.29   36.60
   8  -8   1  258.77   58.89
   8  -8   1  300.87   54.79
  -8  -8  -1  325.97   75.29
   8   8   1  281.07   53.29
   8   8   1  200.38   50.99
   8   8   1  289.77   69.29
  -8   8  -1  250.57   59.09
  -8   8  -1  180.08   50.19
   9  -8   1   -1.60   28.90
   9  -8   1   30.80   36.90
  -9  -8  -1   44.80   37.60
   9   8   1   41.50   38.20
   9   8   1   16.00   26.50
   9   8   1  -30.40   21.80
  -9   8  -1  -23.20   29.40
  -9   8  -1   -2.10   32.20
  10  -8   1   36.40   31.40
 -10  -8  -1    5.20   34.20
  10  -8   1   19.70   38.10
 -10   8  -1   78.49   44.20
  10   8   1   88.39   42.30
  10   8   1   69.79   49.70
  10   8   1   14.50   32.90
 -11  -8  -1  -29.10   29.30
  11  -8   1   -8.80   43.30
  11  -8   1   -2.50   34.60
  11   8   1   42.60   38.80
  11   8   1  -41.80   26.30
 -11   8  -1   41.00   39.00
  11   8   1  123.09   41.50
  12  -9  -1   44.60   55.29
 -12  -9   1   46.10   39.50
  12  -9  -1   66.49   48.40
  12  -9  -1  101.79   44.60
  12   9  -1   41.40   38.40
 -12   9   1   65.99   58.69
  11  -9  -1   -8.10   38.70
 -11  -9   1   10.80   33.10
  11  -9  -1   19.80   34.40
  11   9  -1   17.20   31.20
 -11   9   1   -8.40   35.50
  11   9  -1    3.80   27.70
  11   9  -1   48.30   40.10
 -11   9   1    0.20   30.80
 -10  -9   1   91.89   50.09
  10  -9  -1   16.50   74.29
  10  -9  -1   57.99   35.20
  10   9  -1  122.49   49.90
  10   9  -1   40.80   41.30
 -10   9   1   20.60   36.20
 -10   9   1   61.29   42.60
  -9  -9   1   17.20   35.50
   9  -9  -1   40.20   32.90
   9  -9  -1   37.20   35.10
   9   9  -1   35.30   38.40
  -9   9   1   20.60   32.20
   9   9  -1   45.10   31.60
   9   9  -1   13.50   25.30
  -9   9   1  -23.30   29.50
   8  -9  -1   79.79   44.00
   8  -9  -1   -3.50   21.30
  -8  -9   1   82.89   39.50
   8  -9  -1   22.90   36.50
   8   9  -1   93.79   45.70
  -8   9   1   58.79   31.70
  -8   9   1   64.09   37.50
   8   9  -1   53.49   28.50
   8   9  -1   29.90   29.50
  -7  -9   1   13.20   27.40
   7  -9  -1   -3.80   19.80
   7  -9  -1    6.30   27.40
   7  -9  -1  -34.70   26.50
  -7   9   1  -18.20   21.80
   7   9  -1   -6.30   19.50
   7   9  -1  -27.50   43.50
  -7   9   1   -9.70   18.50
  -6  -9   1  106.59   35.90
   6  -9  -1  252.47   54.09
   6   9  -1  139.59   44.20
   6   9  -1  127.99   38.60
   6   9  -1  148.89   33.90
  -6   9   1  190.58   40.20
   5  -9  -1  345.87   57.99
   5  -9  -1  268.97   50.39
   5  -9  -1  178.28   38.10
  -5   9   1  280.27   45.70
   5   9  -1  261.27   50.39
  -5   9   1  257.57   48.90
   5   9  -1  276.77   46.00
  -4  -9   1   52.59   29.00
  -4  -9   1   66.39   27.30
   4  -9  -1   27.70   27.20
   4  -9  -1   38.00   25.20
   4  -9  -1   64.89   28.30
   4   9  -1  107.89   39.70
   4   9  -1  106.79   30.40
  -4   9   1   85.09   32.20
  -4   9   1   44.50   22.50
   4   9  -1   38.10   26.50
  -3  -9   1   -3.10   17.30
   3  -9  -1   18.30   26.20
  -3  -9   1  -15.60   21.60
   3  -9  -1    8.50   19.80
   3   9  -1   -4.10   20.30
   3   9  -1    5.80   20.80
  -3   9   1   20.90   28.80
   3   9  -1  -15.20   15.90
  -2  -9   1   46.30   23.20
   2  -9  -1   16.20   24.60
   2  -9  -1   13.60   18.90
  -2  -9   1   25.40   27.10
  -2  -9   1    5.40   22.40
   2  -9  -1    7.20   20.00
  -2   9   1   20.40   19.60
  -2   9   1   36.50   27.00
   2   9  -1   20.20   22.80
  -2   9   1   47.60   25.30
   2   9  -1   35.30   22.50
  -1  -9   1  184.98   35.60
   1  -9  -1  206.78   35.10
  -1   9   1  219.98   49.20
   1   9  -1  276.67   41.40
   1   9  -1  283.97   44.70
  -1   9   1  259.47   38.40
  -1   9   1  265.07   41.40
   1   9  -1  205.08   36.40
   0  -9  -1  295.67   44.50
   0  -9   1  237.18   39.80
   0  -9   1  273.87   40.00
   0  -9  -1  299.47   41.90
   0   9   1  260.67   60.79
   0   9  -1  359.96   44.10
   0   9   1  327.07   43.80
   0   9  -1  364.66   38.20
   1  -9   1  262.87   44.70
  -1  -9  -1  375.26   44.40
   1  -9   1  262.97   43.30
  -1  -9  -1  269.57   41.70
  -1   9  -1  418.06   55.39
  -1   9  -1  351.66   39.40
   1   9   1  343.77   48.70
  -1   9  -1  369.36   44.90
   1   9   1  355.96   44.70
   1   9   1  331.47   44.50
   2  -9   1  713.43   69.09
  -2  -9  -1  607.24   67.09
  -2  -9  -1  656.93   65.39
   2  -9   1  735.83   61.89
   2  -9   1  642.74   71.39
   2   9   1  781.62   70.09
  -2   9  -1  672.13   60.49
  -2   9  -1  822.72   71.09
   3  -9   1   46.10   30.10
  -3  -9  -1   31.80   24.50
   3  -9   1   50.19   23.80
   3  -9   1  -20.40   22.70
   3   9   1   22.70   23.60
   3   9   1   20.90   21.90
  -3   9  -1   29.90   18.90
  -3   9  -1   50.09   28.10
   4  -9   1   28.70   25.90
   4  -9   1   28.60   30.20
  -4  -9  -1   15.90   24.90
   4  -9   1   32.30   23.20
   4   9   1   47.50   27.60
  -4   9  -1   30.40   26.00
  -4   9  -1   12.60   17.90
   4   9   1   10.10   20.80
   5  -9   1   10.90   26.20
   5  -9   1   20.30   19.60
   5   9   1   44.50   25.80
   5   9   1   23.50   23.80
  -5   9  -1    5.20   20.00
  -5   9  -1   10.60   26.00
  -6  -9  -1  -14.30   22.70
   6  -9   1  -19.10   17.50
   6   9   1    8.20   21.10
  -6   9  -1    7.00   23.60
   7  -9   1    4.70   24.10
  -7  -9  -1    3.40   26.60
  -7   9  -1   21.70   31.60
  -7   9  -1   20.00   27.40
   7   9   1   23.00   25.60
   7   9   1  -14.30   18.10
   7   9   1   10.60   31.50
   8  -9   1   41.40   35.80
   8  -9   1   48.90   30.70
  -8  -9  -1   61.49   41.70
   8   9   1   59.89   33.70
  -8   9  -1   34.50   35.30
   8   9   1   69.89   40.10
  -8   9  -1  108.39   41.20
   8   9   1   43.90   30.20
   9  -9   1    3.30   37.20
   9  -9   1    4.50   30.50
  -9  -9  -1  -22.10   29.50
  -9   9  -1   63.29   38.70
   9   9   1   31.80   37.20
  -9   9  -1   30.70   30.60
   9   9   1    4.60   24.10
   9   9   1   -7.90   28.30
  10  -9   1  -37.90   40.20
 -10  -9  -1  -11.70   31.20
  10  -9   1  -38.10   28.00
  10   9   1   25.30   31.50
 -10   9  -1    7.20   37.70
 -10   9  -1   22.20   39.80
  10   9   1  -35.30   27.70
 -11  -9  -1    3.80   36.30
  11  -9   1   20.10   93.39
  11  -9   1  -27.40   32.60
  11   9   1    9.50   34.20
  11   9   1   38.70   31.50
 -11   9  -1  -61.39   29.20
  11   9   1  -10.90   27.60
  12 -10  -1  136.29   50.99
  12 -10  -1    4.30   35.50
 -12 -10   1   31.90   35.90
  12 -10  -1   71.79   51.29
 -12  10   1   28.40   39.60
 -12  10   1  -52.89   35.50
  12  10  -1   88.19   47.90
  11 -10  -1   41.60   40.40
 -11 -10   1   38.90   37.50
  11 -10  -1   11.40   34.60
  11 -10  -1   54.89   49.40
  11  10  -1   59.09   43.10
  11  10  -1   16.80   31.00
 -11  10   1   -1.10   28.00
  11  10  -1   58.59   43.80
 -11  10   1  -10.10   32.40
  10 -10  -1   33.00   42.50
  10 -10  -1   18.90   39.90
  10 -10  -1  114.59   49.90
 -10 -10   1   17.10   34.10
 -10  10   1   83.79   43.70
 -10  10   1   37.20   35.30
  10  10  -1   38.10   41.40
  10  10  -1   13.40   35.00
   9 -10  -1   51.49   44.70
  -9 -10   1   89.19   45.20
   9 -10  -1   56.39   31.80
   9 -10  -1  150.88   54.29
   9  10  -1  158.58   43.40
   9  10  -1  144.09   51.59
  -9  10   1  169.98   49.60
  -9  10   1  102.49   43.10
   9  10  -1  195.28   50.09
  -8 -10   1    1.10   28.90
   8 -10  -1   67.89   38.50
   8 -10  -1    6.70   30.80
   8  10  -1   27.50   38.90
   8  10  -1    9.70   22.90
   8  10  -1   42.90   30.30
  -8  10   1   44.00   31.50
  -8  10   1   -5.50   25.10
  -7 -10   1  126.29   40.40
   7 -10  -1  103.69   50.89
   7  10  -1   67.09   35.20
  -7  10   1   72.59   33.10
   7  10  -1   81.79   30.60
   6 -10  -1   27.20   28.40
   6 -10  -1   40.30   29.50
   6 -10  -1   90.89   35.90
   6  10  -1   50.69   25.40
  -6  10   1   76.79   33.20
   6  10  -1  100.89   34.20
  -6  10   1   74.29   30.50
   5 -10  -1  349.07   58.19
   5 -10  -1  415.96   67.29
   5 -10  -1  539.15   72.99
  -5  10   1  488.25   61.49
  -5  10   1  570.14   60.69
   5  10  -1  544.95   63.89
   5  10  -1  596.94   74.49
   5  10  -1  413.36   55.49
   4 -10  -1  565.74   65.39
   4 -10  -1  608.14   70.79
  -4 -10   1  603.04   66.69
   4 -10  -1  587.24   65.09
  -4  10   1  611.24   63.49
  -4  10   1  646.84   67.39
   4  10  -1  721.73   66.59
   4  10  -1  550.24   67.89
   4  10  -1  561.54   75.69
   3 -10  -1  130.69   36.40
   3 -10  -1   60.19   24.80
  -3 -10   1   79.69   28.10
   3 -10  -1  151.38   36.70
  -3 -10   1  114.59   31.90
   3  10  -1  106.59   30.40
  -3  10   1  169.88   38.80
  -3  10   1  140.69   46.00
   3  10  -1  104.89   31.10
   2 -10  -1    2.30   20.70
   2 -10  -1   -0.10   20.20
  -2 -10   1   10.10   24.50
  -2 -10   1   -0.80   21.70
  -2 -10   1    8.30   22.00
   2 -10  -1    1.40   22.70
  -2  10   1   28.20   27.80
  -2  10   1   -2.60   18.30
  -2  10   1  -22.50   21.20
  -1 -10   1   34.90   24.10
   1 -10  -1   26.20   21.90
   1  10  -1   75.89   24.80
   1  10  -1   -6.30   21.10
   1  10  -1   39.00   24.50
  -1  10   1  -13.90   19.80
   0 -10  -1   39.20   21.70
   0 -10  -1   62.69   25.80
   0 -10   1   76.89   30.60
   0  10  -1   79.49   22.90
   0  10  -1   81.09   27.80
   0  10  -1   58.09   26.00
   0  10   1   79.69   26.70
   0  10   1   76.89   27.70
   1 -10   1   79.79   27.80
  -1 -10  -1   72.19   26.50
  -1 -10  -1   49.20   24.00
   1  10   1  105.39   27.10
  -1  10  -1   92.39   24.40
  -1  10  -1   97.39   32.40
  -1  10  -1  110.79   35.60
   1  10   1   82.29   27.00
  -2 -10  -1  474.75   57.99
   2 -10   1  458.15   60.59
   2 -10   1  536.15   50.99
   2  10   1  462.75   60.89
  -2  10  -1  474.85   55.99
   2  10   1  537.05   57.79
   3 -10   1  775.92   73.89
   3 -10   1  747.73   67.29
  -3 -10  -1  678.23   70.69
  -3 -10  -1  688.93   73.09
   3 -10   1  711.13   77.69
  -3  10  -1  694.03   72.59
   3  10   1  661.03   69.79
   3  10   1  814.32   73.29
   4 -10   1   40.80   24.90
   4 -10   1   20.30   24.80
  -4 -10  -1   13.80   24.80
   4 -10   1   43.50   28.20
   4  10   1   22.60   20.00
  -4  10  -1   57.59   24.00
  -4  10  -1   37.00   27.70
  -5 -10  -1   54.09   34.80
   5 -10   1  100.49   36.00
   5 -10   1  194.28   51.19
   5 -10   1  115.29   33.10
  -5  10  -1   91.89   36.20
  -5  10  -1   43.10   25.90
   5  10   1   97.99   31.70
   5  10   1  109.89   34.00
   6 -10   1  -16.30   24.10
  -6  10  -1   13.60   23.30
   6  10   1   10.50   23.50
   7 -10   1   26.00   26.20
  -7 -10  -1   30.90   29.90
   7 -10   1   56.39   36.00
  -7  10  -1   63.79   34.40
   7  10   1   99.09   39.00
   7  10   1    8.30   27.10
  -7  10  -1   11.10   25.60
   7  10   1   34.80   32.60
   8 -10   1   -2.60   23.00
  -8 -10  -1   -7.60   30.10
  -8  10  -1  -15.60   28.20
   8  10   1    1.00   31.10
   8  10   1   -2.60   23.20
  -8  10  -1   -1.70   30.40
   8  10   1  -15.10   22.40
   9 -10   1  242.28   55.99
  -9 -10  -1  436.46   76.39
   9  10   1  255.17   60.39
  -9  10  -1  314.67   64.19
   9  10   1  236.58   54.69
   9  10   1  223.88   51.59
  -9  10  -1  110.39   56.59
 -10 -10  -1    5.20   31.70
  10 -10   1   29.90   31.50
 -10  10  -1    9.10   37.50
  10  10   1  139.29   57.69
 -10  10  -1   13.00   34.90
  10  10   1   54.49   35.60
  10  10   1  -38.10   25.20
 -11 -10  -1   55.19   46.90
  11  10   1  -45.40   35.80
  11  10   1   41.90   30.90
 -11  10  -1   99.59   42.30
  12 -11  -1  136.39   65.19
 -12 -11   1  175.98   58.89
 -12  11   1   52.19   38.80
  12  11  -1  159.78   52.99
 -12  11   1  119.99   56.59
  12  11  -1   87.79   50.19
  11 -11  -1  358.46   82.69
 -11 -11   1  104.09   42.70
  11  11  -1   27.80   33.10
 -11  11   1   42.40   38.20
 -11  11   1  117.29   51.59
  11  11  -1  176.28   55.79
  11  11  -1  199.08   61.99
  10 -11  -1  311.87   75.69
 -10 -11   1  264.97   67.79
 -10  11   1  178.78   58.19
  10  11  -1  385.56   75.39
 -10  11   1  226.88   62.39
  10  11  -1  361.36   68.29
  10  11  -1  355.56   71.39
  -9 -11   1   26.90   34.80
   9 -11  -1   30.50   41.20
  -9  11   1   56.19   38.00
  -9  11   1   48.00   44.40
   9  11  -1   88.49   36.60
   9  11  -1   28.30   31.90
   9  11  -1   42.60   35.80
   8 -11  -1   12.20   31.20
   8 -11  -1    2.00   32.60
  -8  11   1    2.80   24.50
   8  11  -1  -23.20   20.00
   8  11  -1   40.90   38.50
  -8  11   1  -17.50   27.20
   8  11  -1  102.49   39.10
   7 -11  -1   39.60   33.10
   7 -11  -1   31.10   35.80
   7 -11  -1    6.20   24.60
  -7  11   1   90.09   37.10
   7  11  -1    8.00   29.50
   7  11  -1   28.00   32.20
   7  11  -1   70.39   30.50
  -6 -11   1  109.99   39.20
   6 -11  -1  129.59   39.90
   6 -11  -1  159.08   48.00
   6 -11  -1  131.69   40.20
   6  11  -1  106.59   31.40
   6  11  -1  152.88   41.90
  -6  11   1   80.29   29.90
  -6  11   1  128.39   42.90
   5 -11  -1  703.73   71.79
  -5 -11   1  598.24   73.09
   5 -11  -1  673.33   74.69
  -5 -11   1  607.84   70.69
   5 -11  -1  726.13   80.59
  -5  11   1  637.04   70.69
   5  11  -1  874.21   74.99
  -5  11   1  612.74   72.59
   5  11  -1  701.33   84.89
   5  11  -1  695.33   76.29
  -4 -11   1   49.00   25.70
   4 -11  -1   37.90   23.80
  -4 -11   1   47.00   28.20
   4 -11  -1   40.70   27.50
  -4  11   1   70.99   25.60
  -4  11   1   71.19   31.60
   4  11  -1   53.29   29.10
   4  11  -1   36.80   28.70
   4  11  -1   41.40   23.40
   3 -11  -1  643.84   71.59
  -3 -11   1  604.84   67.29
   3 -11  -1  578.34   65.39
  -3 -11   1  650.63   67.99
   3 -11  -1  652.23   67.39
   3  11  -1  671.63   66.49
  -3  11   1  760.82   68.99
  -3  11   1  661.33   76.69
  -2 -11   1  638.84   70.19
   2 -11  -1  746.43   71.49
   2 -11  -1  769.12   76.29
  -2 -11   1  888.31   83.19
   2 -11  -1  752.82   73.39
  -2 -11   1  672.53   71.99
  -2  11   1  722.63   70.59
   2  11  -1  837.42   75.19
  -2  11   1  754.22   72.49
  -2  11   1  822.42   81.59
   1 -11  -1  680.53   66.79
   1 -11  -1  554.74   62.69
  -1 -11   1  574.24   63.79
   1  11  -1  598.34   65.89
  -1  11   1  620.14   63.29
  -1  11   1  634.84   62.19
   1  11  -1  620.74   63.49
   1  11  -1  592.74   62.59
  -1  11   1  560.54   66.69
   0 -11  -1  922.11   86.29
   0 -11  -1  937.21   83.09
   0 -11   1  941.51   86.99
   0  11   1 1100.19   84.89
   0  11   1 1025.20   84.79
   0  11   1  973.20   87.79
   0  11  -1  832.92   82.39
   0  11  -1 1019.00   84.59
   0  11  -1  974.40   77.69
   1 -11   1  507.65   63.39
  -1 -11  -1  529.15   63.19
   1 -11   1  568.74   62.89
   1  11   1  673.63   61.39
  -1  11  -1  723.93   73.89
   1  11   1  535.95   58.39
  -1  11  -1  549.95   61.99
  -1  11  -1  553.84   55.29
   1  11   1  511.25   60.79
   2 -11   1   27.90   20.70
  -2 -11  -1   21.70   23.40
   2 -11   1   54.39   28.90
  -2 -11  -1   37.50   24.70
  -2  11  -1   43.90   30.20
   2  11   1   57.39   29.60
   2  11   1   84.89   28.50
   2  11   1   54.59   28.60
  -3 -11  -1   19.50   24.60
   3 -11   1    1.30   24.30
   3 -11   1   37.40   21.60
  -3 -11  -1    1.20   22.30
   3 -11   1   39.50   29.30
  -3  11  -1   29.00   28.90
   3  11   1    0.00   18.90
   3  11   1   11.50   22.10
  -3  11  -1   12.60   17.60
   4 -11   1  139.89   34.00
   4 -11   1  180.28   50.59
  -4 -11  -1  100.09   33.60
   4 -11   1  184.38   44.80
   4  11   1  131.19   35.70
  -4  11  -1   94.49   27.90
   4  11   1  125.79   33.10
  -4  11  -1  131.79   44.40
   5 -11   1  163.58   54.69
  -5 -11  -1  250.77   49.50
   5 -11   1  193.38   39.40
   5 -11   1  158.68   41.40
  -5  11  -1  132.49   32.30
  -5  11  -1  248.18   49.90
   5  11   1  252.67   48.30
   5  11   1  177.08   43.50
   6 -11   1  153.48   53.29
   6 -11   1  161.38   45.90
   6 -11   1  267.77   50.89
   6  11   1  150.58   41.10
  -6  11  -1  169.18   45.60
  -6  11  -1  146.69   40.20
   6  11   1  210.28   43.70
   7 -11   1  460.15   75.29
   7 -11   1  583.24  100.09
   7  11   1  524.05   70.79
  -7  11  -1  566.84   72.19
   7  11   1  634.44   75.09
   8 -11   1  895.41  114.69
   8 -11   1  725.23   91.59
  -8  11  -1  690.43   89.99
   8  11   1  966.80  160.58
   8  11   1  596.94   92.59
   8  11   1  813.62   90.69
  -8  11  -1  744.53   90.99
   9 -11   1  680.23   89.89
   9 -11   1  637.44   82.09
   9  11   1  652.93  104.59
  -9  11  -1  557.84   89.99
  -9  11  -1  516.65  129.49
   9  11   1  654.53   93.99
   9  11   1  533.95   92.89
  10 -11   1   97.79   51.39
 -10 -11  -1  -14.80   28.20
  10 -11   1   96.19   45.60
 -10  11  -1   49.60   39.50
  10  11   1  167.58   49.00
 -10  11  -1  152.68   54.29
  10  11   1   41.80   42.80
  10  11   1  167.98   49.60
  11 -11   1  115.99   67.49
  11 -11   1   86.29   53.19
 -11 -11  -1  116.39   50.09
  11 -11   1   -3.20   66.79
 -11  11  -1   91.99   40.70
  11  11   1   77.59   48.30
  11  11   1   38.20   40.00
  11 -12  -1  108.89   83.29
  11 -12  -1   44.80   50.99
  11 -12  -1   43.30   41.60
 -11  12   1   50.79   43.90
  11  12  -1   62.19   46.30
 -11  12   1   23.10   36.80
  11  12  -1  -12.60   29.30
  10 -12  -1  281.17   65.79
  10 -12  -1  302.97   66.49
  10 -12  -1  244.48   69.09
  10  12  -1  252.57   70.99
 -10  12   1  207.88   57.29
  10  12  -1  291.47   58.69
  10  12  -1  166.18   52.99
 -10  12   1  255.97   58.79
   9 -12  -1  719.83   91.19
   9 -12  -1  576.04  102.79
  -9  12   1  801.42  116.59
   9  12  -1  607.44   79.19
   9  12  -1  777.12   92.19
   9  12  -1  625.04  108.59
  -9  12   1  650.43   96.69
   8 -12  -1  865.11  101.49
   8 -12  -1 1004.30  102.59
   8 -12  -1 1025.40  114.79
   8  12  -1 1043.20  111.69
   8  12  -1  778.22   90.29
  -8  12   1  971.30  100.89
  -8  12   1  808.62   97.09
   7 -12  -1  856.01  102.49
  -7 -12   1  966.30   98.59
   7 -12  -1  930.41   96.99
   7 -12  -1 1044.30  111.69
   7  12  -1  674.43   94.99
  -7  12   1  915.51   93.79
   7  12  -1  804.52   86.09
   7  12  -1  841.02   93.49
   6 -12  -1 1008.40   99.09
   6 -12  -1  898.01  103.29
  -6 -12   1 1054.29  101.39
   6 -12  -1  968.90   97.59
  -6 -12   1 1145.59   97.99
  -6  12   1  944.61   97.49
   6  12  -1 1210.58  106.39
   6  12  -1  985.40   93.49
  -6  12   1 1090.99   98.29
   6  12  -1  944.81  108.09
   5 -12  -1 1110.69  105.29
  -5 -12   1 1161.38   99.89
   5 -12  -1 1114.59   99.29
   5 -12  -1 1154.28  101.29
  -5  12   1 1056.29   95.89
   5  12  -1 1041.50   94.79
   5  12  -1  955.40   97.69
   5  12  -1 1060.59  109.69
  -5  12   1  945.91   96.69
  -4 -12   1  110.49   32.30
   4 -12  -1  135.99   39.70
  -4 -12   1   94.49   55.59
   4 -12  -1   88.99   31.90
   4 -12  -1   58.79   27.70
   4  12  -1   78.59   28.70
   4  12  -1  131.19   35.60
  -4  12   1  165.68   40.00
   4  12  -1   63.49   33.40
  -4  12   1  105.19   27.80
  -3 -12   1   31.20   26.20
   3 -12  -1   56.19   29.60
   3 -12  -1   45.70   24.80
   3 -12  -1   78.29   32.30
  -3 -12   1   25.90   25.80
  -3  12   1   56.59   37.80
  -3  12   1   67.89   28.10
   3  12  -1   42.80   25.80
  -2 -12   1  176.88   40.20
   2 -12  -1  106.09   32.30
  -2 -12   1  241.08   48.10
   2 -12  -1  140.49   41.40
  -2 -12   1  152.68   36.30
  -2  12   1  232.68   42.80
  -2  12   1  148.69   38.40
  -2  12   1  192.18   39.00
  -1 -12   1   49.00   27.00
   1 -12  -1   51.09   26.30
   1 -12  -1   60.99   27.60
  -1  12   1  113.09   30.60
  -1  12   1  116.09   35.40
   1  12  -1  112.59   31.80
   1  12  -1   67.39   34.40
   1  12  -1   73.29   30.70
  -1  12   1   58.69   30.90
   0 -12  -1 1106.99   93.79
   0 -12  -1  975.40   87.79
   0 -12   1  926.61   90.69
   0  12   1 1122.69   89.09
   0  12  -1 1073.79   89.59
   0  12  -1  965.60   89.39
   0  12   1 1043.30   93.49
   0  12  -1  987.50   82.39
   0  12   1  943.21  131.09
  -1 -12  -1 1689.73  134.29
   1 -12   1 1574.04  133.19
   1 -12   1 1699.43  131.79
   1  12   1 1698.73  129.59
   1  12   1 1775.22  133.39
  -1  12  -1 2029.60  143.89
  -1  12  -1 1702.03  130.89
  -1  12  -1 1788.42  125.69
   1  12   1 1698.23  133.19
  -2 -12  -1 1335.17  122.09
  -2 -12  -1 1482.15  120.49
   2 -12   1 1616.54  124.19
   2 -12   1 1742.73  117.69
   2 -12   1 1362.16  124.59
  -2  12  -1 1882.51  138.39
   2  12   1 1565.74  127.89
  -2  12  -1 1488.95  124.29
   2  12   1 1618.04  124.39
   2  12   1 1581.24  134.09
  -3 -12  -1  573.04   68.59
   3 -12   1  516.45   64.29
   3 -12   1  500.85   68.79
   3 -12   1  664.53   60.69
  -3 -12  -1  520.15   63.19
  -3  12  -1  503.75   65.09
   3  12   1  571.64   70.79
   3  12   1  559.14   66.89
  -3  12  -1  589.84   58.39
   3  12   1  592.94   65.29
  -4 -12  -1 1293.17  126.29
   4 -12   1 1664.73  128.99
   4 -12   1 1595.14  136.99
  -4 -12  -1 1587.64  126.59
   4 -12   1 1716.23  123.79
   4  12   1 1828.42  131.89
  -4  12  -1 1471.15  118.49
  -4  12  -1 1405.46  125.99
   4  12   1 1506.85  125.59
  -5 -12  -1  269.07   54.49
   5 -12   1  401.96   57.89
   5 -12   1  363.06   62.89
   5 -12   1  224.18   56.99
   5  12   1  294.07   51.49
  -5  12  -1  275.27   55.89
   5  12   1  293.17   50.59
  -5  12  -1  216.08   44.70
   6 -12   1  152.08   53.49
   6 -12   1   38.30   29.70
  -6 -12  -1  143.39   43.80
   6 -12   1  127.19   37.70
  -6  12  -1   77.09   38.80
   6  12   1   64.19   29.50
   6  12   1   85.89   36.40
  -6  12  -1   91.89   31.60
   7 -12   1   14.60   37.90
   7 -12   1   14.50   32.80
   7 -12   1    3.90   26.50
   7  12   1   23.40   26.60
  -7  12  -1  -35.20   18.90
   8 -12   1   62.69   42.30
   8 -12   1   -6.70   39.80
   8  12   1    8.80   27.30
  -8  12  -1    3.60   23.30
   8  12   1   41.70   36.10
   8  12   1   54.89   31.30
  -8  12  -1  -27.70   27.40
   9 -12   1  135.99   56.49
   9 -12   1  238.28   69.89
   9  12   1  199.68   57.09
   9  12   1   86.29   42.90
   9  12   1  135.19   43.30
  -9  12  -1   55.89   39.10
  -9  12  -1  113.49   42.50
  10 -12   1  172.58   97.89
  10 -12   1  128.49   62.19
  10  12   1  142.89   55.09
 -10  12  -1  178.68   57.49
 -10  12  -1  189.08   59.39
  10  12   1  101.39   44.20
  10  12   1  235.98   53.29
  11 -12   1  212.78   70.89
 -11  12  -1  299.37   69.99
 -11  12  -1  295.47   69.79
  11  12   1  350.66   71.19
  11  12   1  464.25   84.39
  11 -13  -1  190.48   72.19
  11 -13  -1   71.99   50.69
  11 -13  -1  206.58   67.19
  11  13  -1  249.58   75.29
  11  13  -1  154.88   60.29
  10 -13  -1  339.87   71.19
  10 -13  -1  309.67   74.49
  10 -13  -1  419.46   82.49
  10  13  -1  329.17   68.89
 -10  13   1  341.67   70.09
  10  13  -1  417.46   74.89
 -10  13   1  260.37   65.79
  -9 -13   1  214.18   61.89
   9 -13  -1   41.50   39.00
   9 -13  -1   96.09   44.20
   9 -13  -1   49.40   52.69
   9  13  -1  135.29   56.79
   9  13  -1   42.10   37.70
  -9  13   1   51.39   35.90
  -9  13   1   91.79   41.80
   9  13  -1  185.78   54.19
  -8 -13   1   50.29   39.70
   8 -13  -1   24.20   37.70
   8 -13  -1  -21.10   25.10
   8 -13  -1  -19.30   31.60
  -8  13   1   75.59   32.70
   8  13  -1   -7.60   23.40
   8  13  -1   61.09   41.80
   8  13  -1   25.60   37.00
   7 -13  -1   46.30   41.00
   7 -13  -1   12.60   28.10
  -7 -13   1  -61.29   22.00
   7 -13  -1  -10.50   28.70
  -7  13   1    8.10   29.00
   7  13  -1   65.39   39.10
  -7  13   1   30.70   28.00
   7  13  -1   46.10   33.70
   7  13  -1   -2.10   21.80
   6 -13  -1  322.17   56.39
   6 -13  -1  359.66   64.49
   6 -13  -1  125.19   79.19
   6  13  -1  250.57   60.29
  -6  13   1  223.68   46.40
  -6  13   1  248.28   55.79
   6  13  -1  327.07   60.49
  -5 -13   1  291.77   50.49
   5 -13  -1  188.58   41.00
  -5 -13   1  182.68   44.50
   5 -13  -1  284.77   52.19
   5  13  -1  269.47   52.99
   5  13  -1  166.48   46.70
  -5  13   1  235.88   50.79
   5  13  -1  208.48   41.60
  -5  13   1  218.58   42.10
   4 -13  -1  366.16   55.59
  -4 -13   1  267.47   51.49
  -4 -13   1  363.36   52.99
   4 -13  -1  227.38   49.60
   4 -13  -1  283.97   51.49
  -4  13   1  227.68   42.00
  -4  13   1  270.57   51.39
   4  13  -1  369.16   55.29
   4  13  -1  280.87   51.19
  -3 -13   1 1472.25  120.49
   3 -13  -1 1376.26  116.59
   3 -13  -1 1534.25  123.99
  -3 -13   1 1279.07  129.89
  -3  13   1 1658.13  122.09
  -3  13   1 1346.37  127.19
  -3  13   1 1446.56  116.79
   3  13  -1 1515.25  117.89
   2 -13  -1  925.91   95.39
  -2 -13   1 1019.60   99.59
  -2 -13   1 1106.89   95.69
  -2  13   1 1081.29  101.09
  -2  13   1 1091.29   92.79
  -2  13   1 1063.49   94.09
   2  13  -1 1167.68   96.99
   1 -13  -1 1217.18  109.69
  -1 -13   1 1211.58  109.09
   1 -13  -1 1245.88  107.79
   1  13  -1 1544.15  115.39
  -1  13   1 1440.86  116.39
   1  13  -1 1477.95  112.79
  -1  13   1 1283.37  105.59
   1  13  -1 1248.18  109.59
  -1  13   1 1372.56  108.79
   0 -13  -1 1159.38  103.09
   0 -13  -1 1104.59   98.99
   0  13  -1 1167.28  101.39
   0  13   1 1226.18   98.89
   0  13   1 1232.58  100.39
   0  13   1 1313.27  105.89
   0  13  -1 1080.59   92.69
   0  13  -1 1260.27  101.99
   1 -13   1   74.59   29.50
  -1 -13  -1   61.89   26.90
   1 -13   1   66.49   30.60
   1  13   1  128.49   33.20
  -1  13  -1  123.89   41.60
  -1  13  -1   54.49   29.10
  -1  13  -1  123.79   29.40
   1  13   1   85.39   31.30
  -2 -13  -1   41.40   25.20
   2 -13   1   45.80   29.80
  -2 -13  -1   17.90   23.20
   2 -13   1   55.29   29.20
   2  13   1   24.80   22.90
  -2  13  -1   -2.70   24.20
  -2  13  -1   20.60   30.70
   2  13   1   33.20   25.60
  -2  13  -1   49.80   23.90
   3 -13   1   31.30   21.30
  -3 -13  -1    6.50   22.10
  -3 -13  -1   14.20   25.50
   3  13   1   -3.30   18.40
  -3  13  -1  -12.40   15.80
   3  13   1    0.20   20.90
   3  13   1   13.20   27.00
  -4 -13  -1   58.09   32.90
  -4 -13  -1  176.98   41.30
   4 -13   1  116.59   37.40
   4 -13   1  111.69   37.30
   4 -13   1  215.08   39.20
  -4  13  -1  103.59   39.60
   4  13   1  155.08   40.10
   4  13   1  105.59   37.50
   4  13   1  160.68   41.40
  -4  13  -1  130.99   31.20
  -5 -13  -1 1063.79   94.09
   5 -13   1  915.01   86.79
   5 -13   1  876.81   88.89
   5 -13   1  837.02   98.69
   5  13   1  875.71   90.79
  -5  13  -1  807.42   82.19
  -5  13  -1  726.73   86.89
   5  13   1  794.52   86.19
   6 -13   1 1449.15  135.39
   6 -13   1 1467.05  118.49
   6 -13   1 1189.78  118.69
  -6  13  -1 1258.47  114.79
   6  13   1 1171.08  115.99
   6  13   1 1329.47  118.09
  -6  13  -1 1316.27  119.99
   7 -13   1 1213.88  131.29
   7 -13   1 1301.57  128.79
  -7 -13  -1 1249.77  124.69
   7 -13   1 1061.09  113.39
  -7  13  -1 1103.99  109.59
   7  13   1 1161.08  113.19
   8 -13   1  854.71  110.29
   8 -13   1  515.95   87.69
   8 -13   1  632.24   82.49
  -8 -13  -1  562.84   94.49
  -8  13  -1  597.64   86.29
   8  13   1  748.03   86.29
   8  13   1  593.24   81.09
   8  13   1  640.44  112.79
  -8  13  -1  762.32   92.49
  -9 -13  -1  469.45   87.59
   9 -13   1  445.66   73.19
   9 -13   1  300.97   82.99
   9 -13   1  242.98   65.49
  -9  13  -1  296.77   65.99
   9  13   1  478.55   76.49
  -9  13  -1  302.27   64.09
   9  13   1  323.57   63.69
   9  13   1  244.28   58.39
  10 -13   1   94.19   50.49
  10 -13   1  114.39   53.69
  10 -13   1  120.49   50.49
 -10  13  -1   59.79   39.60
  10  13   1   63.09   44.30
  10  13   1   91.29   44.00
 -10  13  -1   38.50   36.30
  10  13   1   24.20   37.60
 -11  13  -1  -15.00   29.00
  11  13   1    3.70   34.60
  11 -14  -1   58.49   47.10
 -11 -14   1   60.99   42.90
  11 -14  -1  124.29   55.89
  11 -14  -1   62.79   44.60
  11  14  -1   36.70   43.50
  11  14  -1   62.49   46.80
 -11  14   1   -0.80   41.10
 -11  14   1   60.19   56.99
  10 -14  -1  194.68   62.19
  10 -14  -1  263.87   65.19
 -10 -14   1  116.19   57.09
  10 -14  -1  286.07   69.69
  10  14  -1  334.17   82.79
 -10  14   1  282.87   66.09
  10  14  -1  148.89   54.49
  10  14  -1  301.97   78.59
 -10  14   1  256.07   61.49
  10  14  -1  233.58   52.89
   9 -14  -1  558.44   93.89
   9 -14  -1  772.22   94.49
   9 -14  -1  657.93   97.49
  -9 -14   1  647.34  106.19
   9  14  -1  575.84   94.49
  -9  14   1  800.92   92.89
   9  14  -1  629.84  111.59
   9  14  -1  623.04   97.69
   9  14  -1  653.23   83.99
  -9  14   1  715.73   89.59
   8 -14  -1  589.14   86.79
   8 -14  -1  391.76   83.79
  -8 -14   1  526.05   84.89
   8 -14  -1  369.86   75.89
  -8  14   1  361.66   70.29
   8  14  -1  443.36   77.99
   8  14  -1  586.64   74.29
   8  14  -1  450.75   85.09
   8  14  -1  517.45   90.89
   7 -14  -1  679.73   91.49
   7 -14  -1  647.74   82.59
   7 -14  -1  499.35   82.59
  -7  14   1  664.23   79.29
  -7  14   1  711.53   84.19
   7  14  -1  648.74   75.19
   7  14  -1  623.64   97.39
   7  14  -1  660.83   91.39
   6 -14  -1  620.54   77.79
  -6 -14   1  732.83   81.19
   6 -14  -1  775.72   81.59
  -6  14   1  563.84   72.39
   6  14  -1  655.23   90.39
  -6  14   1  613.34   76.49
   6  14  -1  437.66   72.69
   6  14  -1  542.35   80.39
  -5 -14   1  392.46   62.29
   5 -14  -1  331.87   63.69
  -5 -14   1  418.06   63.19
   5 -14  -1  322.67   58.09
   5 -14  -1  369.56   67.69
  -5  14   1  279.97   50.99
   5  14  -1  302.17   58.59
   5  14  -1  431.06   74.29
   5  14  -1  371.76   60.29
  -5  14   1  301.47   57.99
   4 -14  -1   26.50   29.60
  -4 -14   1   15.30   24.90
   4 -14  -1   31.20   30.10
   4 -14  -1   46.00   27.50
  -4 -14   1   28.40   26.10
   4  14  -1   26.70   25.50
  -4  14   1  -10.80   25.30
   4  14  -1   33.10   28.90
  -4  14   1   29.90   23.20
  -3 -14   1   37.00   26.00
   3 -14  -1   45.30   29.00
  -3 -14   1   38.60   29.10
   3 -14  -1   22.10   26.40
   3 -14  -1   65.79   27.90
  -3  14   1   60.09   31.50
  -3  14   1   65.99   30.00
  -3  14   1   42.50   29.70
  -2 -14   1   -6.50   23.20
  -2 -14   1   31.80   30.50
   2 -14  -1   10.50   24.40
   2 -14  -1   32.40   24.60
  -2  14   1   39.10   27.30
  -2  14   1   31.80   28.40
  -2  14   1   -5.50   20.10
   2  14  -1   -2.40   25.30
   2  14  -1   25.00   25.00
   2  14  -1   19.50   25.20
   1 -14  -1   -0.10   21.10
   1 -14  -1   28.40   25.30
  -1 -14   1   71.39   33.10
  -1 -14   1   13.30   23.70
  -1  14   1   25.20   25.20
  -1  14   1    8.30   20.30
   1  14  -1   39.30   25.70
   1  14  -1   22.20   24.50
   1  14  -1    5.20   22.90
  -1  14   1  -33.60   18.60
   0 -14  -1 1645.04  140.89
   0 -14  -1 1903.41  147.79
   0  14  -1 1841.12  135.89
   0  14   1 1844.32  141.59
   0  14   1 1960.70  148.59
   0  14   1 2022.30  144.49
   0  14  -1 1924.61  145.19
   0  14  -1 2004.90  145.39
   0  14   1 1844.52  141.59
   1 -14   1 1650.03  121.79
  -1 -14  -1 1410.26  121.59
   1 -14   1 1264.47  119.39
   1  14   1 1445.26  121.99
   1  14   1 1541.45  118.39
   1  14   1 1509.15  117.39
  -1  14  -1 1302.97  109.09
  -1  14  -1 1379.36  115.69
  -1  14  -1 1612.14  129.89
  -2 -14  -1  651.23   75.29
   2 -14   1  718.03   78.59
  -2 -14  -1  592.74   70.39
  -2  14  -1  809.92   87.59
  -2  14  -1  673.13   66.69
  -2  14  -1  601.84   69.89
   2  14   1  796.72   76.99
   2  14   1  728.93   75.19
  -3 -14  -1  476.65   61.49
   3 -14   1  457.25   53.69
   3 -14   1  481.05   67.99
  -3 -14  -1  320.77   59.99
   3  14   1  298.87   57.29
   3  14   1  581.14   62.79
  -3  14  -1  485.55   54.19
   3  14   1  408.46   62.99
   4 -14   1  536.05   82.69
   4 -14   1  442.46   70.79
  -4 -14  -1  584.04   68.89
  -4 -14  -1  474.05   73.09
   4 -14   1  568.84   62.69
  -4  14  -1  488.15   60.69
   4  14   1  590.84   69.79
  -4  14  -1  525.35   67.99
   4  14   1  508.35   65.39
   4  14   1  596.24   76.39
   5 -14   1  982.60   93.89
   5 -14   1 1015.10  109.89
  -5 -14  -1 1073.29  101.59
   5 -14   1  932.91   98.69
  -5  14  -1  974.50   92.39
   5  14   1  999.00   98.19
   5  14   1 1104.79  103.49
  -5  14  -1  966.80   99.89
   6 -14   1  256.47   61.29
  -6 -14  -1  272.07   59.89
   6 -14   1  262.77   55.29
   6 -14   1  323.47   64.79
   6  14   1  287.07   55.49
  -6  14  -1  313.97   60.39
   6  14   1  223.08   54.69
  -6  14  -1  214.28   51.29
   7 -14   1  106.19   46.40
   7 -14   1  103.09   48.70
   7 -14   1   51.79   42.20
   7  14   1  145.99   45.20
  -7  14  -1   76.39   31.80
  -7  14  -1  171.58   52.09
   7  14   1   28.60   35.70
   8 -14   1   16.10   36.40
   8 -14   1   10.20   31.10
   8 -14   1   -8.80   30.10
  -8 -14  -1  -22.10   27.50
   8  14   1  -20.00   23.20
   8  14   1   -5.10   27.80
  -8  14  -1   37.90   30.80
   8  14   1    2.50   27.90
   9 -14   1  120.59   62.69
   9 -14   1  156.68   56.69
  -9 -14  -1  136.69   53.99
   9 -14   1  116.59   48.60
  -9  14  -1   21.60   34.10
   9  14   1   95.59   39.80
   9  14   1  119.69   54.19
  -9  14  -1  141.39   49.10
   9  14   1  113.99   45.40
  10 -14   1  270.57   64.49
 -10 -14  -1  276.77   74.89
  10 -14   1  288.87   76.29
  10 -14   1  317.57   68.09
  10  14   1  208.88   54.69
  10  14   1  385.96   79.09
  10  14   1  315.27   72.19
 -10  14  -1  349.37   73.29
 -10  14  -1  239.08   65.19
  11 -15  -1   90.19   52.89
  11 -15  -1   47.50   45.80
  11 -15  -1  139.89   56.59
 -11 -15   1  221.38   65.59
 -11  15   1   88.29   43.30
 -11  15   1   98.29   44.40
  11  15  -1  191.08   86.19
  11  15  -1  198.68   58.29
  11  15  -1   45.50   39.70
  10 -15  -1  243.18   62.99
  10 -15  -1  252.27  127.49
  10 -15  -1  215.38   61.69
 -10 -15   1  205.88   57.99
  10  15  -1  268.97   63.79
 -10  15   1  114.09   46.10
  10  15  -1  240.28   66.29
  10  15  -1  228.88   56.89
 -10  15   1  291.87   62.49
  10  15  -1  180.58   63.89
   9 -15  -1   35.10   37.20
   9 -15  -1   35.50   41.70
   9 -15  -1   87.69   42.90
  -9 -15   1   26.00   39.10
   9  15  -1   56.99   34.80
   9  15  -1   48.30   40.90
  -9  15   1   49.90   32.40
   9  15  -1    4.40   38.20
  -9  15   1   99.29   43.10
   8 -15  -1    2.70   31.20
   8 -15  -1  -24.80   37.70
   8 -15  -1  106.39   44.20
   8  15  -1  -24.40   32.60
   8  15  -1    7.80   32.10
   8  15  -1   54.99   44.70
   8  15  -1  -18.40   26.50
  -8  15   1    1.40   26.40
   7 -15  -1   99.89   43.10
  -7 -15   1   47.50   36.10
   7 -15  -1   86.99   40.30
   7 -15  -1   77.79   43.40
   7  15  -1  145.19   48.00
   7  15  -1   59.49   76.79
  -7  15   1   94.89   35.10
  -7  15   1  176.18   48.00
   7  15  -1   58.29   30.60
  -6 -15   1  524.45  118.69
  -6 -15   1  354.56   65.99
   6 -15  -1  446.66   71.29
   6 -15  -1  570.04   71.69
  -6  15   1  321.37   60.99
   6  15  -1  446.56   64.29
   6  15  -1  396.46   70.49
  -6  15   1  341.17   65.49
   6  15  -1  448.26   76.79
   5 -15  -1    5.50   23.00
  -5 -15   1   62.39   36.40
  -5 -15   1   52.79   34.60
   5 -15  -1   44.00   36.60
   5 -15  -1   28.70   32.20
  -5  15   1   10.90   31.30
   5  15  -1   52.39   33.80
   5  15  -1   64.39   29.70
  -5  15   1   37.90   25.10
   4 -15  -1  277.37   54.99
  -4 -15   1  232.58   47.30
  -4 -15   1  196.78   46.70
   4 -15  -1  292.67   51.79
   4  15  -1  185.28   45.40
   4  15  -1  270.47   53.89
  -4  15   1  204.38   49.40
  -4  15   1  194.98   40.10
  -3 -15   1 1060.59  103.79
  -3 -15   1 1192.98  107.99
   3 -15  -1 1203.58  110.79
   3 -15  -1 1255.47  107.89
   3 -15  -1 1152.48  102.89
   3  15  -1 1230.78  111.29
  -3  15   1 1143.89  115.29
  -3  15   1 1223.18  103.79
  -3  15   1 1123.59  103.29
  -2 -15   1  736.43   88.79
   2 -15  -1  757.72   82.79
  -2 -15   1  774.42   84.29
   2  15  -1  941.11   87.09
   2  15  -1  836.12   85.09
   2  15  -1  873.11   85.39
  -2  15   1  889.21   84.99
  -2  15   1  802.12   80.89
  -2  15   1  930.81   93.49
   1 -15  -1  854.11   89.19
  -1 -15   1  959.10   97.19
  -1 -15   1  876.21   89.29
   1  15  -1 1058.39   91.79
  -1  15   1  873.91   84.89
  -1  15   1  936.21   94.19
  -1  15   1  986.10   88.39
  -1  15   1  902.11   84.99
   1  15  -1  916.41   91.39
   0 -15  -1  687.33   81.29
   0 -15  -1  657.73   76.69
   0  15  -1  876.11   81.89
   0  15   1  895.71   87.29
   0  15  -1  735.83   71.29
   0  15   1  784.62   77.49
   0  15   1  865.41   79.89
   0  15   1  791.32   78.79
   0  15  -1  879.01   88.49
   1 -15   1   56.89   29.30
   1 -15   1   48.30   27.50
  -1 -15  -1   35.90   28.00
   1  15   1  101.89   32.50
   1  15   1   73.99   30.80
  -1  15  -1   62.99   24.30
  -1  15  -1   -2.20   29.80
  -1  15  -1   33.20   28.60
   1  15   1   46.50   29.70
  -2 -15  -1   -2.80   22.90
   2 -15   1   10.30   25.40
  -2  15  -1    2.50   19.50
  -2  15  -1   21.70   27.40
   2  15   1    4.60   25.00
  -2  15  -1   57.19   35.60
   2  15   1  -34.50   16.00
   2  15   1    4.80   24.50
  -3 -15  -1  158.28   41.80
   3 -15   1  143.99   47.00
  -3 -15  -1  125.89   39.70
   3 -15   1  152.38   34.80
   3 -15   1  259.27   50.09
   3  15   1  187.38   48.30
  -3  15  -1   97.09   29.10
   3  15   1  157.08   42.90
   3  15   1  115.99   35.40
  -3  15  -1  156.58   44.20
  -4 -15  -1  162.48   44.00
  -4 -15  -1   93.09   44.20
   4 -15   1  103.09   32.00
   4  15   1  156.48   43.60
   4  15   1  107.19   42.50
  -4  15  -1   96.19   41.70
   4  15   1  188.38   43.40
  -4  15  -1   74.19   29.30
   5 -15   1  378.66   67.99
   5 -15   1  371.36   66.99
  -5 -15  -1  286.57   59.49
  -5 -15  -1  399.26   65.59
   5 -15   1  297.77   53.29
   5  15   1  329.17   68.49
   5  15   1  343.17   61.29
   5  15   1  371.76   63.29
  -5  15  -1  264.37   49.90
  -5  15  -1  377.86   64.19
   6 -15   1  570.34   92.79
  -6 -15  -1  497.65  121.59
   6 -15   1  509.05   80.99
   6 -15   1  576.14   72.49
  -6  15  -1  390.56   74.59
  -6  15  -1  542.45   69.99
   6  15   1  548.25   80.59
   6  15   1  439.36   69.69
   7 -15   1  326.37   66.79
   7 -15   1  266.97   58.79
   7 -15   1  387.16   83.99
  -7 -15  -1  328.17   66.49
   7  15   1  263.27   56.39
   7  15   1  238.58   57.89
  -7  15  -1  137.69   44.40
  -7  15  -1  167.88   54.89
   8 -15   1  270.37   67.79
   8 -15   1  196.48   52.29
   8 -15   1  104.79   46.70
  -8  15  -1  115.69   44.30
   8  15   1  266.17   62.09
  -9 -15  -1  184.28   57.89
   9 -15   1   98.89   56.89
   9 -15   1  101.89   42.40
   9 -15   1  148.19   59.29
   9  15   1  182.48   51.89
   9  15   1  129.29   57.39
  -9  15  -1  139.79   49.99
  -9  15  -1   38.60   40.90
   9  15   1   69.09   45.60
  10 -15   1    4.80   48.50
  10 -15   1  111.39   53.19
 -10 -15  -1  -42.80   40.50
  10 -15   1   41.70   41.90
 -10  15  -1   50.79   41.10
  10  15   1   31.60   36.60
 -10  15  -1   50.99   43.00
  10  15   1   19.20   40.00
 -11 -16   1   21.90   48.90
  11 -16  -1    5.40   77.89
  11 -16  -1  -26.90   56.69
  11 -16  -1    8.30   33.00
 -11  16   1   40.50   42.20
 -11  16   1   80.09   51.49
  11  16  -1  -21.90   34.20
  11  16  -1   56.19   48.40
  11  16  -1   60.59   34.90
  10 -16  -1  -27.70   37.90
  10 -16  -1  124.69   62.29
  10 -16  -1   63.29   41.70
 -10  16   1   29.30   29.80
  10  16  -1  121.59   56.19
 -10  16   1  122.89   52.19
  10  16  -1   -2.00   42.10
  10  16  -1   57.39   36.70
  10  16  -1   54.89   51.89
   9 -16  -1  -16.80   37.90
   9 -16  -1   12.30   40.40
   9 -16  -1  -59.59   27.00
   9  16  -1  -31.20   32.30
   9  16  -1   10.20   24.50
  -9  16   1    5.90   34.80
  -9  16   1    1.90   29.10
   9  16  -1  -52.19   24.70
   8 -16  -1   50.39   40.10
   8 -16  -1   18.10   39.80
   8 -16  -1   16.90   38.60
  -8 -16   1  -26.20   29.10
  -8  16   1   38.60   34.80
   8  16  -1   54.69   38.30
   8  16  -1  131.99   49.90
   8  16  -1   31.30   41.70
   8  16  -1   68.99   42.40
  -7 -16   1  220.48   58.79
   7 -16  -1  155.48   47.20
   7  16  -1  210.28   55.39
  -7  16   1  188.08   53.39
   7  16  -1  262.77   51.79
  -7  16   1  154.98   43.20
   7  16  -1  147.49   56.99
   6 -16  -1  130.69   47.90
   6 -16  -1   81.09   43.00
  -6 -16   1  144.79   44.10
   6 -16  -1  142.49   49.00
  -6 -16   1  220.38   52.39
  -6  16   1   62.79   37.70
  -6  16   1   59.39   29.10
   6  16  -1   52.49   39.30
   6  16  -1   73.99   42.00
   6  16  -1  106.29   36.90
   5 -16  -1   -8.10   24.60
  -5 -16   1   28.00   28.50
   5 -16  -1   -2.60   30.80
   5 -16  -1    9.20   30.40
  -5 -16   1  -19.90   23.50
  -5  16   1   57.99   37.20
  -5  16   1  -24.90   15.00
   5  16  -1  -22.00   17.50
   5  16  -1    9.20   28.20
   4 -16  -1   41.80   35.80
  -4 -16   1    5.70   23.60
  -4 -16   1   -8.30   25.30
   4 -16  -1   15.30   27.20
   4 -16  -1   27.00   27.10
   4  16  -1  -16.60   17.10
   4  16  -1   -8.50   23.00
  -4  16   1    4.80   29.30
  -4  16   1   19.80   30.80
   3 -16  -1  -22.70   20.60
  -3 -16   1  -11.40   23.90
   3 -16  -1   15.70   25.30
   3  16  -1   29.30   24.70
  -3  16   1   14.30   29.10
   3  16  -1   24.20   25.40
  -3  16   1   49.50   27.60
  -3  16   1   -5.80   22.10
  -2 -16   1   99.99   37.30
  -2 -16   1   86.59   36.30
   2 -16  -1  155.88   38.70
   2  16  -1  131.29   38.80
  -2  16   1  122.59   38.60
   2  16  -1   60.79   33.20
  -2  16   1  109.59   36.80
   2  16  -1   95.49   38.60
  -2  16   1  158.98   42.10
   1 -16  -1  185.38   40.80
  -1 -16   1  142.49   40.40
   1 -16  -1  129.79   39.10
  -1 -16   1  140.99   41.80
  -1  16   1  236.78   44.10
  -1  16   1  149.29   39.50
   1  16  -1  193.68   48.00
   1  16  -1  120.99   36.40
  -1  16   1  158.68   42.10
  -1  16   1  179.18   44.90
   0 -16  -1  848.32   83.59
   0 -16   1  688.33   77.69
   0  16  -1  644.94   67.59
   0  16   1  668.13   75.29
   0  16   1  649.64   76.09
   0  16   1  645.64   72.89
   0  16   1  778.62   82.19
   0  16  -1  699.33   83.19
   0  16  -1  687.23   77.29
   1 -16   1  427.36   64.49
  -1 -16  -1  307.27   57.99
   1 -16   1  411.96   69.49
  -1  16  -1  598.24   91.19
   1  16   1  366.46   66.99
  -1  16  -1  402.86   63.09
  -1  16  -1  432.96   53.19
   2 -16   1  219.68   46.60
   2 -16   1   90.49   38.70
  -2 -16  -1   83.99   34.10
   2  16   1  218.28   46.50
  -2  16  -1   84.99   38.10
  -2  16  -1  141.29   42.10
  -2  16  -1   94.79   33.60
   2  16   1  162.08   41.20
   3 -16   1  308.77   60.09
  -3 -16  -1  190.38   47.80
   3 -16   1  146.39   52.99
  -3 -16  -1  242.38   49.20
  -3  16  -1  268.17   54.39
   3  16   1  183.58   43.20
  -3  16  -1  219.58   42.20
   4 -16   1  217.38   52.89
  -4 -16  -1  271.57   59.69
   4 -16   1  192.08   43.20
  -4 -16  -1  234.48   49.99
   4  16   1  166.78   43.80
   4  16   1  273.97   54.39
  -4  16  -1  218.28   44.90
   4  16   1  237.28   55.99
  -4  16  -1  243.18   53.59
   5 -16   1  173.68   51.79
   5 -16   1  131.09   45.90
   5 -16   1  189.18   44.40
  -5 -16  -1  209.48   56.49
  -5 -16  -1  205.38   52.99
   5  16   1  189.18   47.60
   5  16   1  186.88   53.79
   5  16   1  206.88   50.59
  -5  16  -1  127.09   44.10
  -5  16  -1  195.48   44.00
  -6 -16  -1   23.30   37.50
   6 -16   1   37.50   29.00
   6 -16   1   65.99   34.50
   6 -16   1   13.60   37.40
  -6 -16  -1   29.40   34.50
  -6  16  -1   10.10   22.50
   6  16   1   29.70   29.70
  -6  16  -1   -5.60   30.10
   6  16   1   40.70   37.00
   6  16   1   28.40   27.40
  -7 -16  -1   -3.50   34.30
   7 -16   1    6.00   36.30
   7 -16   1    3.30   44.40
   7 -16   1   50.29   37.50
   7  16   1   11.60   29.70
   7  16   1   18.40   27.60
  -7  16  -1    1.50   34.00
   7  16   1    7.30   35.50
  -7  16  -1   14.70   29.00
   8 -16   1   -0.30   31.70
  -8 -16  -1  -22.50   30.30
   8 -16   1   37.30   40.80
   8 -16   1   13.70   35.70
   8  16   1   27.90   33.10
  -8  16  -1   34.00   33.60
   9 -16   1   83.59   49.80
   9 -16   1   32.30   37.90
   9 -16   1   41.50   53.29
  -9  16  -1  128.09   49.00
   9  16   1   44.70   41.20
  -9  16  -1    0.50   31.50
   9  16   1    2.40   41.20
   9  16   1   54.59   39.50
  10 -16   1   63.19   42.10
  10 -16   1    3.60   43.00
  10  16   1  127.29   52.39
  10  16   1   79.29   46.20
 -10  16  -1   10.20   38.40
 -10  16  -1   97.59   48.90
  10 -17  -1  -26.30   41.10
  10 -17  -1   37.80   40.70
  10 -17  -1  -48.10   37.00
  10  17  -1   30.80   46.40
 -10  17   1   69.89   38.00
  10  17  -1   -3.10   41.70
  10  17  -1   78.49   48.60
  10  17  -1   20.20   36.80
 -10  17   1  112.29   44.50
   9 -17  -1  -67.99   31.20
   9 -17  -1  149.09   57.09
  -9 -17   1   -7.60   38.90
   9 -17  -1   13.30   30.80
   9  17  -1   -0.40   36.40
  -9  17   1  -37.40   22.50
   9  17  -1   54.29   35.10
   9  17  -1  -34.20   60.79
  -8 -17   1   -8.80   32.60
   8 -17  -1   79.09   45.60
   8 -17  -1  -44.70   24.50
   8  17  -1  -24.50   27.70
  -8  17   1   23.90   31.90
   8  17  -1  -23.70   24.30
  -8  17   1   62.99   39.20
   8  17  -1    5.70   39.80
   8  17  -1   45.20   38.10
  -7 -17   1   43.10   39.00
   7 -17  -1   13.90   37.40
   7 -17  -1   10.30   28.20
  -7  17   1   65.69   34.00
  -7  17   1   46.40   36.10
   7  17  -1   19.80   33.30
   7  17  -1   45.50   41.70
   7  17  -1   42.00   31.60
  -6 -17   1  333.57   60.49
   6 -17  -1  180.58   59.29
   6 -17  -1  158.28   47.30
  -6 -17   1  163.58   46.80
   6 -17  -1  304.37   65.29
   6  17  -1  320.67   61.79
  -6  17   1  188.78   50.69
  -6  17   1   87.39   39.60
   6  17  -1  249.68   52.19
   5 -17  -1   38.40   31.00
   5 -17  -1  -21.30   23.80
  -5 -17   1   -5.80   31.70
  -5 -17   1   11.40   30.20
   5  17  -1   24.70   30.20
   5  17  -1   -5.50   22.10
  -5  17   1   77.29   31.80
  -5  17   1   -5.90   31.30
   4 -17  -1   16.00   28.00
  -4 -17   1   37.10   29.50
   4 -17  -1   56.99   33.70
   4 -17  -1   28.50   32.20
  -4 -17   1   26.90   31.30
  -4  17   1   20.30   32.50
   4  17  -1   37.10   28.30
  -4  17   1   38.00   36.60
   3 -17  -1  -24.30   22.30
  -3 -17   1   19.20   24.90
  -3 -17   1   21.80   28.90
   3  17  -1   -9.00   24.50
  -3  17   1  -30.20   19.60
   3  17  -1  -10.40   23.20
  -3  17   1   25.00   28.80
  -3  17   1    8.30   29.40
   2 -17  -1  307.97   55.69
  -2 -17   1  244.78   51.79
  -2  17   1  299.07   52.69
  -2  17   1  259.47   59.69
   2  17  -1  305.37   55.29
  -2  17   1  281.97   52.49
   2  17  -1  215.08   47.00
   2  17  -1  282.17   53.89
  -1 -17   1   23.90   25.50
   1 -17  -1   34.80   29.90
   1 -17  -1   -2.40   24.90
  -1 -17   1   12.60   26.70
   1  17  -1   -7.00   20.70
  -1  17   1  -22.40   18.20
  -1  17   1  -12.20   25.00
   1  17  -1   17.70   28.90
   1  17  -1   24.20   27.40
  -1  17   1    9.90   23.20
   0 -17  -1  109.69   39.40
   0 -17   1  103.09   37.50
   0  17   1   94.49   37.40
   0  17  -1  121.39   45.70
   0  17  -1  184.58   37.50
   0  17   1  220.48   43.70
   0  17   1  111.39   39.20
   0  17   1  170.38   44.50
   0  17  -1  149.09   43.20
   1 -17   1  -12.50   24.10
  -1 -17  -1   16.10   27.50
  -1  17  -1   23.90   27.60
  -1  17  -1    4.00   22.70
   1  17   1  -21.30   23.50
  -1  17  -1   14.20   20.90
   1  17   1   26.50   28.20
  -1  17  -1   35.70   30.10
   2 -17   1  -31.30   24.20
  -2 -17  -1    1.00   37.80
   2 -17   1   19.50   27.70
  -2  17  -1   22.20   30.60
   2  17   1  -22.90   20.10
  -2  17  -1    6.40   24.20
   2  17   1   83.79   32.30
  -2  17  -1   55.79   43.90
  -3 -17  -1    2.90   25.50
   3 -17   1    3.50   25.30
  -3 -17  -1   16.90   27.10
  -3  17  -1  -11.10   18.40
   3  17   1   33.80   28.90
  -3  17  -1    5.40   27.60
   4 -17   1  -15.00   21.60
  -4 -17  -1   65.89   35.70
  -4 -17  -1   60.79   34.80
   4 -17   1   38.30   36.90
   4 -17   1    5.70   30.10
  -4  17  -1   13.00   23.30
  -4  17  -1   11.30   31.90
   4  17   1  -19.60   23.70
   4  17   1   65.99   34.70
   4  17   1    6.80   22.60
  -5 -17  -1   71.39   37.10
   5 -17   1  -28.80   20.10
  -5 -17  -1   35.80   33.80
   5  17   1    6.90   29.70
  -5  17  -1   24.00   27.80
   5  17   1   33.30   30.80
   5  17   1   15.80   34.20
  -5  17  -1   23.60   34.40
  -6 -17  -1   46.40   40.20
   6 -17   1   -2.70   31.70
   6 -17   1   -2.50   29.40
   6 -17   1    9.90   37.00
   6  17   1  -10.00   23.40
  -6  17  -1   32.90   29.20
   6  17   1   70.89   38.30
  -6  17  -1   26.30   34.50
   6  17   1   -0.20   34.70
   7 -17   1   -3.60   24.50
   7 -17   1   -1.80   38.30
  -7 -17  -1   20.30   38.60
   7 -17   1  -67.89   28.90
  -7  17  -1  -13.70   22.20
   7  17   1   36.00   30.80
  -7  17  -1  -77.49   25.20
   7  17   1   40.60   31.50
   7  17   1    4.00   35.00
   8 -17   1  -13.30   47.30
  -8 -17  -1    9.30   36.90
   8 -17   1   36.10   34.80
   8 -17   1   99.29   51.69
  -8  17  -1   32.50   47.40
   8  17   1   21.20   31.50
   8  17   1   50.19   47.40
   9 -17   1   -4.00   48.60
   9 -17   1   80.29   48.80
   9 -17   1  -10.80   33.30
  -9 -17  -1  -28.90   34.00
   9  17   1   35.50   33.90
   9  17   1  -46.10   32.80
   9  17   1  -22.10   36.00
  -9  17  -1  -51.69   25.40
   9  17   1  -46.60   30.80
  -9  17  -1   -2.70   36.30
 -10 -17  -1  103.09   49.70
 -10  17  -1   11.90   32.70
  10  17   1   -0.20   32.60
 -10 -18   1  155.08   50.59
  10 -18  -1  -12.20   43.50
 -10  18   1    6.90   32.30
 -10  18   1   17.70   38.30
  10  18  -1   36.80   41.60
  10  18  -1   -5.40   38.70
   9 -18  -1  -59.99   38.90
   9 -18  -1    1.00   31.70
  -9 -18   1   -9.60   32.90
  -9  18   1   11.30   31.40
   9  18  -1   -7.20   34.80
   9  18  -1   31.50   45.20
   9  18  -1   -8.60   31.00
   9  18  -1   -8.60   40.20
   8 -18  -1   -1.30   32.50
  -8 -18   1  -28.20   31.60
   8 -18  -1  -46.30   32.90
  -8  18   1  -18.90   30.70
  -8  18   1   10.70   28.60
   8  18  -1   60.99   38.30
   8  18  -1    3.50   40.60
   8  18  -1   79.69   41.10
   7 -18  -1  -16.80   25.90
  -7 -18   1   24.10   36.10
   7 -18  -1  -50.79   31.40
   7 -18  -1  -53.09   25.80
   7  18  -1   34.40   28.80
  -7  18   1   16.70   31.40
   7  18  -1   10.90   29.10
  -7  18   1  -19.70   29.00
  -6 -18   1   28.80   30.70
   6 -18  -1   24.90   32.90
   6 -18  -1   76.19   45.90
  -6 -18   1   -2.00   29.30
   6 -18  -1  -29.20   25.50
  -6  18   1   18.20   30.50
   6  18  -1  -19.80   28.30
  -6  18   1    5.90   27.40
   6  18  -1  -20.50   22.50
   5 -18  -1  430.66   70.29
   5 -18  -1  297.87   65.49
  -5 -18   1  427.76   66.49
   5 -18  -1  435.46   76.39
  -5 -18   1  471.85   76.29
   5  18  -1  419.86   75.29
   5  18  -1  353.36   65.79
  -5  18   1  360.56   68.19
  -5  18   1  341.37   60.49
   4 -18  -1    1.20   31.00
  -4 -18   1  105.49   39.20
  -4 -18   1   56.49   34.20
   4 -18  -1   45.70   35.90
  -4  18   1   35.50   43.90
  -4  18   1   77.59   39.10
   4  18  -1   24.00   30.30
   3 -18  -1   22.10   31.60
   3 -18  -1   40.90   37.90
  -3 -18   1   13.90   29.60
   3  18  -1   -7.60   24.00
  -3  18   1    9.90   28.10
   3  18  -1    0.00   29.90
  -3  18   1  -11.50   21.30
  -3  18   1   31.20   30.10
   3  18  -1   71.69   32.80
   2 -18  -1   18.90   27.90
  -2 -18   1   10.50   30.70
   2 -18  -1   68.29   33.50
   2  18  -1  -19.00   20.40
  -2  18   1   13.60   35.00
   2  18  -1  -17.20   24.70
   2  18  -1   -5.10   24.80
  -2  18   1  -14.80   26.50
  -2  18   1    1.80   22.50
  -1 -18   1   58.49   33.70
   1 -18  -1   92.09   35.90
  -1 -18   1    6.30   29.30
   1 -18  -1   63.49   33.50
  -1  18   1   35.20   33.70
  -1  18   1   45.20   31.60
   1  18  -1   48.40   32.70
   1  18  -1   59.99   27.90
   1  18  -1   39.50   32.10
   1  18  -1   36.60   29.50
  -1  18   1   41.30   28.60
   0 -18   1   -9.10   34.10
   0 -18  -1  -23.30   21.00
   0  18  -1   -8.10   20.80
   0  18   1  -17.30   21.20
   0  18  -1   34.10   32.90
   0  18   1   -7.80   23.10
   0  18  -1   -4.40   29.30
   0  18   1  -17.00   19.00
   0  18  -1   15.10   23.60
  -1 -18  -1    9.00   25.60
   1  18   1  -44.30   17.50
  -1  18  -1   28.20   27.20
  -1  18  -1    8.70   27.30
   1  18   1   -2.60   20.90
  -1  18  -1   23.50   22.90
   1  18   1   -0.30   22.80
  -1  18  -1    6.50   24.70
   2 -18   1  -24.90   23.70
   2 -18   1   50.29   34.60
  -2 -18  -1  -16.00   20.50
   2  18   1   31.50   29.50
   2  18   1   -6.20   26.50
  -2  18  -1   -0.70   27.60
  -2  18  -1   38.10   33.80
  -2  18  -1   13.60   24.20
   2  18   1   35.90   28.70
   3 -18   1   -9.40   29.40
  -3 -18  -1    7.80   27.50
   3  18   1  -26.10   22.60
   3  18   1  -28.70   23.50
  -3  18  -1   39.50   35.30
  -4 -18  -1  110.39   47.40
   4 -18   1  189.88   53.79
   4 -18   1   59.59   33.10
   4 -18   1  214.28   59.39
  -4 -18  -1  122.69   43.30
   4  18   1   95.99   37.70
  -4  18  -1  124.69   46.40
   4  18   1   73.59   38.80
  -4  18  -1  142.39   39.00
  -5 -18  -1  197.18   50.69
   5 -18   1  142.79   51.09
   5 -18   1  154.58   49.40
  -5 -18  -1  304.07   66.49
   5 -18   1  127.29   39.40
   5  18   1  135.09   45.20
  -5  18  -1   97.19   35.90
   5  18   1   92.29   49.30
   5  18   1  263.57   88.19
  -5  18  -1  165.08   49.90
  -6 -18  -1   43.60   38.60
   6 -18   1  118.89   40.90
   6 -18   1   77.19   45.50
   6  18   1  133.59   48.10
  -6  18  -1   94.89   37.50
  -6  18  -1   78.19   43.30
   6  18   1  190.78   46.30
   6  18   1  162.98   51.09
   7 -18   1   32.00   32.20
   7 -18   1  -20.80   33.00
  -7 -18  -1   -3.10   29.80
  -7  18  -1  -62.39   30.00
   7  18   1  -25.90   33.50
   7  18   1   18.30   24.70
   7  18   1   22.50   38.70
  -7  18  -1  -13.10   24.00
   8 -18   1   31.90   44.90
  -8 -18  -1  -17.50   36.50
   8 -18   1   15.50   36.40
   8  18   1   11.20   35.70
   8  18   1   -6.00   23.90
  -8  18  -1  -12.00   34.70
   8  18   1    0.00   33.30
  -8  18  -1    3.40   27.10
   9 -18   1   26.30   47.90
   9 -18   1   80.99   44.30
   9 -18   1  -50.39   36.70
  -9 -18  -1  -18.70   36.10
  -9  18  -1   -0.80   35.70
   9  18   1  -37.70   57.99
  -9  18  -1   20.50   36.50
   9  18   1  -11.00   30.20
   9  18   1   18.10   33.80
   9  18   1  -23.80   36.70
  10 -19  -1  -21.80   51.99
  10 -19  -1   42.20   44.40
 -10 -19   1    3.00   43.70
  10  19  -1   41.90   76.99
  10  19  -1   86.59   48.20
  10  19  -1   -9.00   36.20
 -10  19   1   26.40   41.50
 -10  19   1   33.50   38.60
   9 -19  -1  -17.10   39.90
  -9 -19   1   76.79   44.30
   9 -19  -1   21.00   48.20
   9 -19  -1    7.60   39.70
   9  19  -1   92.29   39.70
   9  19  -1  -26.10   39.30
   9  19  -1    6.10   38.90
  -9  19   1  -63.99   22.50
   8 -19  -1    3.10   32.80
   8 -19  -1   76.89   40.30
   8 -19  -1   29.50   45.50
  -8 -19   1  -45.80   28.20
   8  19  -1   25.70   28.70
  -8  19   1   14.70   31.50
   8  19  -1    3.50   37.30
  -8  19   1   85.09   51.19
   7 -19  -1   48.40   38.90
   7 -19  -1   66.69   37.70
  -7 -19   1   22.60   34.70
   7 -19  -1   50.09   41.40
  -7  19   1   74.69   37.50
   7  19  -1   38.30   36.60
   7  19  -1   37.20   36.10
  -6 -19   1   23.80   37.20
   6 -19  -1  -34.40   27.80
   6 -19  -1   23.10   29.30
  -6 -19   1   64.29   35.00
   6  19  -1   11.40   29.20
  -6  19   1   46.80   29.90
   6  19  -1   23.20   33.50
  -6  19   1   45.20   38.40
   5 -19  -1  275.17   61.19
  -5 -19   1  214.08   51.29
   5 -19  -1  175.98   50.89
  -5 -19   1  115.19   47.60
   5 -19  -1  155.68   47.90
  -5  19   1  196.88   48.80
   5  19  -1  223.08   57.69
  -5  19   1  121.69   45.60
   4 -19  -1  313.37   56.29
  -4 -19   1  316.57   61.79
  -4 -19   1  303.07   62.29
  -4  19   1  244.08   58.59
   4  19  -1  204.18   50.29
   4  19  -1  289.67   59.59
  -4  19   1  175.48   58.79
  -3 -19   1  137.79   43.90
   3 -19  -1  196.38   53.19
   3  19  -1  192.38   57.79
  -3  19   1  184.28   56.09
   3  19  -1  211.28   46.10
  -3  19   1  187.08   49.99
  -3  19   1  173.48   42.60
   3  19  -1  208.38   51.69
   2 -19  -1  177.08   46.60
   2 -19  -1  143.89   46.50
  -2 -19   1  170.98   47.10
   2  19  -1   93.89   40.20
  -2  19   1  176.48   46.00
  -2  19   1  208.88   59.29
   2  19  -1  169.38   50.59
   2  19  -1  208.28   53.29
  -2  19   1  209.48   50.89
  -1 -19   1  256.57   58.19
  -1 -19   1  210.88   49.80
   1 -19  -1  311.17   57.09
   1 -19  -1  220.78   51.99
   1  19  -1  207.98   50.59
   1  19  -1  246.38   56.49
   1  19  -1  206.98   46.40
  -1  19   1  177.88   48.70
   1  19  -1  298.67   57.99
  -1  19   1  199.38   47.10
  -1  19   1  261.57   55.49
   0 -19   1  636.14   81.89
   0  19  -1  692.43   80.79
   0  19   1  717.13   85.39
   0  19  -1  736.73   83.39
   0  19  -1  750.02   76.49
   0  19  -1  737.33   88.99
   0  19   1  569.14   77.49
   0  19   1  668.33   77.89
  -1 -19  -1  322.57   63.09
   1  19   1  297.77   59.69
  -1  19  -1  298.17   57.99
   1  19   1  269.27   56.39
  -1  19  -1  269.07   65.69
  -1  19  -1  253.27   51.29
  -1  19  -1  333.67   60.29
   1  19   1  312.37   60.09
   2 -19   1   17.60   32.20
  -2 -19  -1   -2.20   24.80
   2 -19   1  -10.50   29.10
  -2  19  -1    6.50   30.60
  -2  19  -1   50.09   29.30
   2  19   1  -10.90   22.80
  -2  19  -1    3.80   28.30
   2  19   1    0.30   28.00
   2  19   1    0.10   27.40
   3 -19   1  -36.70   23.40
   3 -19   1   44.70   36.50
  -3 -19  -1   15.30   33.10
   3  19   1   34.90   30.10
  -3  19  -1   27.90   33.90
   4 -19   1   30.50   37.10
  -4 -19  -1  -17.90   25.40
  -4 -19  -1  -37.00   22.20
   4 -19   1  -20.50   27.00
   4  19   1  -29.70   23.30
  -4  19  -1    4.20   21.90
  -4  19  -1   18.70   33.80
   4  19   1   28.00   25.60
  -5 -19  -1   55.39   39.90
   5 -19   1    5.30   34.30
   5 -19   1   95.09   37.70
   5 -19   1   48.10   40.00
  -5 -19  -1  161.58   49.60
   5  19   1  142.99   47.80
  -5  19  -1  102.29   44.60
   5  19   1  105.79   43.10
  -6 -19  -1  176.98   57.39
   6 -19   1  167.28   45.00
   6 -19   1  139.69   58.89
  -6  19  -1  156.28   51.29
   6  19   1  170.68   50.49
  -6  19  -1  125.99   40.10
   6  19   1   55.99   46.70
   6  19   1  106.69   42.70
   7 -19   1   29.30   36.00
  -7 -19  -1  193.18   59.79
   7 -19   1   85.09   51.19
  -7  19  -1   99.59   40.10
   7  19   1  164.28   54.49
   7  19   1  201.38   55.89
   7  19   1  184.08   50.49
  -7  19  -1   92.89   51.49
   8 -19   1  201.68   63.99
   8 -19   1  118.29   45.10
  -8 -19  -1   30.50   41.80
   8  19   1   72.19   41.60
  -8  19  -1   65.69   40.50
   8  19   1   49.00   48.10
   8  19   1  130.39   49.20
  -8  19  -1   78.69   37.20
   9 -19   1   97.49   55.29
  -9 -19  -1  134.79   54.59
   9 -19   1    2.40   35.40
   9  19   1   19.00   37.00
   9  19   1  225.08   74.69
  -9  19  -1   52.09   35.60
   9 -20  -1  189.48   64.39
   9 -20  -1   58.69   57.39
   9 -20  -1   98.09   46.50
  -9 -20   1   92.69   51.19
   9  20  -1  126.19   61.19
   9  20  -1  150.98   50.49
   9  20  -1  190.68   64.89
  -9  20   1  126.89   49.30
  -8 -20   1  222.28   62.99
   8 -20  -1  263.17   64.79
   8 -20  -1  258.87   63.09
   8 -20  -1  288.37   63.59
   8  20  -1  265.47   70.19
  -8  20   1  123.69   53.49
   8  20  -1  258.47   62.49
  -8  20   1  191.18   51.79
   7 -20  -1  -19.60   33.90
   7 -20  -1   48.10   40.30
  -7 -20   1   26.40   40.90
  -7  20   1   52.69   38.30
   7  20  -1   50.09   29.30
  -7  20   1   78.19   42.00
   7  20  -1   39.60   46.90
  -6 -20   1  325.97   69.89
   6 -20  -1  112.09   48.90
  -6 -20   1  173.28   54.39
   6 -20  -1   72.99   44.50
   6 -20  -1  100.99   48.70
  -6  20   1  184.38   54.69
  -6  20   1  213.18   49.00
   6  20  -1  189.78   53.99
   6  20  -1   97.99   39.60
   5 -20  -1  938.71  106.09
   5 -20  -1  721.83   93.49
   5 -20  -1  970.10  107.99
  -5 -20   1  988.80  103.49
  -5 -20   1  869.21  101.09
   5  20  -1  834.72  101.59
  -5  20   1  815.42   93.89
  -5  20   1  709.93   94.49
   4 -20  -1  372.06   72.09
  -4 -20   1  338.67   62.09
   4  20  -1  272.37   56.59
   4  20  -1  253.97   64.09
  -4  20   1  355.76   71.59
   4  20  -1  268.97   61.09
  -3 -20   1   65.49   34.30
   3 -20  -1   11.50   31.80
  -3  20   1   35.80   27.20
   3  20  -1   43.40   34.90
  -3  20   1   38.40   36.30
  -3  20   1   17.80   37.40
   3  20  -1   33.60   34.80
   3  20  -1   68.69   31.60
  -2 -20   1  -24.50   24.70
   2 -20  -1   52.59   30.00
  -2  20   1   13.40   34.10
   2  20  -1   -7.50   24.80
  -2  20   1   10.00   27.40
  -2  20   1    5.40   22.30
  -2  20   1   11.10   30.90
  -1 -20   1   80.89   44.10
  -1 -20   1   46.60   39.70
   1 -20  -1   57.49   36.30
   1 -20  -1  103.19   43.80
   1  20  -1   41.50   37.80
   1  20  -1  192.78   51.19
  -1  20   1  106.19   36.10
  -1  20   1   59.99   34.50
   1  20  -1  110.69   34.10
  -1  20   1  197.78   46.80
   0 -20   1  215.38   53.19
   0 -20  -1  161.08   47.80
   0  20  -1  157.98   49.50
   0  20   1  168.68   52.19
   0  20  -1  225.38   54.99
   0  20  -1  238.98   55.19
   0  20  -1  154.88   41.20
   0  20   1  145.39   42.00
   0  20   1  183.28   45.80
  -1 -20  -1  326.17   65.49
   1  20   1  542.45   68.49
   1  20   1  403.86   72.89
   1  20   1  535.05   68.69
   1  20   1  341.17   65.39
  -1  20  -1  422.76   66.39
  -1  20  -1  400.36   68.39
  -1  20  -1  449.16   72.49
  -1  20  -1  316.67   64.29
   2 -20   1  668.63   85.79
   2 -20   1  609.54   89.69
  -2 -20  -1  589.44   87.79
   2  20   1  410.36   71.19
   2  20   1  597.64   80.39
   2  20   1  524.75   80.59
  -2  20  -1  483.65   79.69
  -2  20  -1  687.43   73.59
  -2  20  -1  623.44   76.49
  -3 -20  -1  708.13   88.39
   3 -20   1  659.73   86.59
   3 -20   1  736.03   88.09
   3  20   1  599.34   82.59
  -3  20  -1  583.44   78.49
  -4 -20  -1  443.36   78.79
   4 -20   1  403.56   76.19
  -4 -20  -1  437.46   72.89
   4  20   1  364.26   66.09
  -4  20  -1  596.24   85.09
  -4  20  -1  418.66   64.69
   4  20   1  362.86   67.99
  -5 -20  -1  227.08   57.69
   5 -20   1  348.77   76.79
   5 -20   1  237.78   57.39
   5 -20   1  205.28   54.39
  -5 -20  -1  210.78   55.69
  -5  20  -1  240.58   50.89
  -5  20  -1   91.59   48.70
   5  20   1  203.68   53.59
   5  20   1  187.08   49.60
   6 -20   1  285.37   65.49
  -6 -20  -1  110.89   51.59
   6 -20   1  243.18   52.79
   6 -20   1  331.17   77.09
   6  20   1  198.88   54.99
   6  20   1  176.88   50.99
  -6  20  -1  142.49   48.80
  -6  20  -1  181.18   48.90
   6  20   1  145.39   55.99
   7 -20   1   19.90   29.60
   7 -20   1   62.09   45.40
  -7 -20  -1  -38.20   36.50
  -7  20  -1   50.09   33.60
   7  20   1  -40.20   22.90
  -7  20  -1   33.80   40.90
   7  20   1    3.60   36.70
   7  20   1  -13.60   34.90
  -8 -20  -1   40.70   41.90
   8 -20   1   64.79   45.90
   8 -20   1  -61.49   41.50
   8  20   1  113.39   52.59
   8  20   1  -13.30   27.90
   8  20   1   73.69   39.60
  -8  20  -1   -6.20   33.10
  -8  20  -1   56.99   42.70
   9  20   1   27.20   45.50
  -9 -21   1   75.89   38.80
   9 -21  -1  -28.40   60.19
   9 -21  -1   42.20   46.40
   9  21  -1   45.30   33.90
   9  21  -1   33.00   40.00
  -9  21   1   38.80   36.80
   9  21  -1    3.40   37.70
  -8 -21   1   25.10   35.90
   8 -21  -1   37.80   41.90
   8 -21  -1  -23.30   33.20
   8 -21  -1   -0.40   35.90
   8  21  -1   -6.30   23.10
  -8  21   1   17.70   37.40
  -8  21   1   12.90   29.90
  -7 -21   1    3.60   30.90
   7 -21  -1   61.99   46.70
   7 -21  -1   10.80   34.90
   7  21  -1  -17.20   40.50
  -7  21   1   11.00   31.50
   7  21  -1   -3.10   26.60
  -7  21   1   52.59   37.50
   6 -21  -1   -1.30   33.70
  -6 -21   1  142.29   52.09
  -6 -21   1   70.69   44.20
   6 -21  -1   58.59   37.30
   6 -21  -1   80.49   48.00
   6  21  -1   85.79   46.30
  -6  21   1   74.49   41.90
   5 -21  -1  200.78   60.69
   5 -21  -1  189.28   56.89
  -5 -21   1  254.57   59.99
  -5 -21   1  177.28   53.79
  -5  21   1  190.98   52.39
  -5  21   1  306.57   63.09
   5  21  -1  269.87   65.69
   5  21  -1  228.38   62.09
   4 -21  -1  571.34   91.89
   4 -21  -1  747.03   94.99
  -4 -21   1  710.43   87.99
   4  21  -1  638.84   96.49
  -4  21   1  502.65   88.39
   4  21  -1  541.15   85.69
  -3 -21   1  876.31   98.89
   3 -21  -1 1007.30  102.39
   3  21  -1  691.03   93.69
  -3  21   1  678.53   85.59
  -3  21   1  694.03   90.79
   3  21  -1  788.92   95.89
  -3  21   1  890.31  110.09
   3  21  -1  875.41   96.19
  -2 -21   1  565.14   85.19
   2 -21  -1  686.83   87.29
   2 -21  -1  632.74   83.19
   2  21  -1  736.03   91.29
  -2  21   1  936.51  190.28
  -2  21   1  646.24   84.49
  -2  21   1  625.24   79.29
  -2  21   1  696.63   83.49
  -1 -21   1  606.14   98.39
   1 -21  -1  489.35   79.99
   1 -21  -1  629.34   78.19
  -1 -21   1  632.04   79.89
   1  21  -1  406.16   75.29
   1  21  -1  367.66   71.59
   1  21  -1  621.84   71.59
  -1  21   1  488.55   76.79
  -1  21   1  491.05   78.29
  -1  21   1  554.64   71.59
   0 -21   1  121.89   44.40
   0 -21  -1  205.88   56.99
   0 -21   1  151.98   53.09
   0  21  -1  202.88   52.59
   0  21  -1  109.69   37.60
   0  21   1  159.28   49.30
   0  21  -1  263.97   58.29
   0  21   1  229.58   48.90
   0  21  -1  295.77   71.09
   0  21   1  320.77   63.99
   0  21   1  166.88   48.40
  -1 -21  -1  339.37   69.79
   1 -21   1  295.27   66.69
  -1  21  -1  415.76   68.49
  -1  21  -1  374.06   62.09
   1  21   1  346.67   72.69
   1  21   1  406.66   70.49
  -1  21  -1  231.38   63.79
   1  21   1  406.66   70.69
   1  21   1  394.16   71.59
  -1  21  -1  369.26   68.59
   2 -21   1   27.00   35.70
   2 -21   1  105.19   43.30
  -2 -21  -1   80.39   40.30
  -2  21  -1  152.88   40.30
   2  21   1   87.09   44.10
   2  21   1   65.29   39.30
  -2  21  -1  145.79   53.19
  -2  21  -1  195.78   49.90
  -2  21  -1  192.18   48.10
   3 -21   1  -44.40   24.30
  -3 -21  -1   43.70   33.60
   3 -21   1   13.70   35.60
   3  21   1   67.89   35.50
  -3  21  -1   15.80   29.90
   3  21   1   84.39   41.60
  -4 -21  -1   15.10   39.60
   4 -21   1  117.79   47.10
  -4  21  -1   80.89   33.20
   4  21   1  103.59   40.30
   4  21   1   33.30   36.90
  -4  21  -1   92.19   42.70
   5 -21   1  101.69   49.60
  -5 -21  -1  264.37   64.79
   5 -21   1  224.38   57.39
  -5 -21  -1  173.88   53.19
  -5  21  -1  199.38   57.69
   5  21   1  159.08   46.50
  -5  21  -1  191.58   46.00
  -6 -21  -1  343.27   71.09
   6 -21   1  220.78   63.69
   6 -21   1  283.37   56.09
   6 -21   1  295.07   89.19
  -6  21  -1  226.88   49.50
   6  21   1  227.28   56.99
  -6  21  -1  231.38   56.09
   6  21   1  256.57   61.49
   7 -21   1  514.95   88.89
  -7 -21  -1  586.74   93.29
   7 -21   1  610.04   76.99
   7 -21   1  496.75   92.19
   7  21   1  404.76   74.59
  -7  21  -1  429.46   87.39
   7  21   1  389.76   86.09
   7  21   1  421.16   81.59
  -7  21  -1  454.65   83.79
   8 -21   1  488.45   80.79
  -8 -21  -1  546.05  101.39
   8  21   1  585.64  158.18
   8  21   1  412.76   76.59
   8  21   1  432.06   85.49
  -8  21  -1  678.33   84.69
   8 -22  -1   80.59   51.49
  -8 -22   1  159.18   56.09
   8 -22  -1  198.18   61.19
  -8  22   1  152.28   52.79
   8  22  -1  217.68   54.19
  -8  22   1  154.78   56.99
   8  22  -1  151.98   61.09
   7 -22  -1  248.38   63.19
  -7 -22   1  339.67   74.69
   7 -22  -1  201.58   58.19
   7 -22  -1  298.17   77.29
   7  22  -1  301.97   73.19
  -7  22   1  302.27   62.79
  -7  22   1  389.86   74.89
   6 -22  -1  385.16   77.89
  -6 -22   1  449.95   82.79
  -6 -22   1  504.85   85.59
  -6  22   1  355.86   82.19
  -6  22   1  351.76   66.59
   6  22  -1  510.05   88.09
  -5 -22   1  454.95   79.39
  -5 -22   1  485.15   88.89
   5 -22  -1  495.05   80.49
   5  22  -1  436.96   79.89
  -5  22   1  343.77   67.49
   5  22  -1  429.46   72.19
  -5  22   1  343.57   64.89
   4 -22  -1  107.19   50.69
  -4 -22   1  171.38   47.40
   4  22  -1  279.47   56.59
   4  22  -1  284.07   61.89
   4  22  -1  285.57   62.79
  -4  22   1  136.49   54.39
  -3 -22   1   47.60   35.10
   3 -22  -1   65.89   35.90
   3 -22  -1   12.00   37.90
  -3  22   1    6.10   35.60
   3  22  -1   47.70   34.80
   3  22  -1   48.50   38.90
   3  22  -1   51.19   43.50
  -3  22   1   69.99   32.30
   2 -22  -1   37.50   31.90
  -2 -22   1    9.30   30.30
   2 -22  -1  -30.70   29.60
   2  22  -1  -10.40   30.60
   2  22  -1   48.70   39.00
  -2  22   1  -16.60   23.40
  -2  22   1    2.10   29.00
  -2  22   1   37.30   32.90
  -2  22   1  -15.50   34.90
  -1 -22   1   62.19   44.30
   1 -22  -1   43.90   34.50
  -1 -22   1   96.69   41.20
   1 -22  -1   72.99   37.20
  -1  22   1   73.49   37.80
  -1  22   1   49.80   31.80
  -1  22   1  174.28   49.40
   1  22  -1   52.19   31.20
   1  22  -1   52.39   34.90
  -1  22   1   29.30   33.90
   0 -22   1  539.45   80.09
   0 -22   1  419.06   79.49
   0 -22  -1  493.25   78.79
   0  22  -1  517.95   79.89
   0  22   1  590.74   96.39
   0  22   1  545.15   79.79
   0  22  -1  512.75   81.89
   0  22   1  635.34   91.39
   0  22  -1  525.75   69.39
   0  22   1  409.36   75.49
   0  22  -1  698.03   90.79
  -1 -22  -1  211.68   59.89
   1 -22   1  313.57   59.49
   1  22   1  223.28   57.39
   1  22   1  243.38   57.99
   1  22   1  217.98   54.19
  -1  22  -1  415.16   62.69
  -1  22  -1  184.38   54.29
  -1  22  -1  362.36   79.79
  -1  22  -1  284.87   62.49
   1  22   1  258.77   58.79
  -2 -22  -1  584.04  100.99
   2  22   1  643.74   86.99
  -2  22  -1  733.23   81.19
  -2  22  -1  690.13  114.59
  -2  22  -1  734.23   85.89
  -2  22  -1  748.53   91.89
   2  22   1  729.23   91.99
  -3 -22  -1  992.20  114.79
   3 -22   1 1141.09  116.39
   3 -22   1 1104.19  118.49
   3  22   1 1095.29  111.39
   3  22   1  997.30  113.29
  -3  22  -1  974.70  106.59
   4 -22   1  769.02   97.49
   4 -22   1  967.60  110.29
  -4 -22  -1  933.41  108.69
   4  22   1  845.32  100.39
  -4  22  -1  593.14   97.69
   4  22   1  946.51  104.49
  -4  22  -1  777.72   87.19
  -5 -22  -1  137.99   51.79
   5 -22   1  194.38   59.29
  -5 -22  -1   97.39   42.80
   5  22   1   86.59   43.30
  -5  22  -1  121.89   51.49
  -5  22  -1   91.89   39.50
   5  22   1  121.19   51.39
   6 -22   1   86.99   49.30
   6 -22   1  101.39   36.60
  -6 -22  -1   94.99   45.40
   6 -22   1   70.79   46.80
  -6 -22  -1   93.69   47.20
   6  22   1   84.89   48.40
   6  22   1  101.89   40.30
  -6  22  -1   33.30   36.20
  -6  22  -1   70.79   43.80
   7 -22   1  123.99   51.19
  -7 -22  -1   -6.10   35.70
   7 -22   1   11.10   38.90
   7 -22   1  -15.40   29.70
  -7  22  -1   34.10   33.00
   7  22   1   12.00   30.70
   7  22   1   38.60   39.20
  -7  22  -1   29.70   41.80
  -8 -22  -1   46.40   44.80
   8 -22   1   28.50   45.00
   8 -22   1   85.29   44.90
   8  22   1   -0.40   42.60
   8  22   1  -26.10   36.70
  -8  22  -1   85.89   40.30
  -8  22  -1  -14.60   34.60
   8 -23  -1   17.30   33.90
  -8 -23   1  -16.30   33.90
   8 -23  -1   39.80   48.00
   8  23  -1   59.19   31.80
   8  23  -1   27.00   46.50
  -8  23   1  -10.00   38.80
   7 -23  -1   41.60   42.00
  -7 -23   1   17.80   39.30
   7 -23  -1   89.59   47.60
   7 -23  -1   -9.80   32.40
   7  23  -1   28.10   45.50
  -7  23   1  -43.40   26.30
  -7  23   1   -6.10   33.80
   6 -23  -1   35.00   37.10
  -6 -23   1   19.60   33.40
   6 -23  -1  103.99   50.99
  -6 -23   1   56.19   41.20
  -6  23   1   50.09   39.80
   6  23  -1   68.89   43.30
   6  23  -1  131.39   49.50
  -6  23   1  126.19   46.10
   5 -23  -1  211.08   61.49
  -5 -23   1  373.16   76.69
   5 -23  -1  222.28   62.49
   5  23  -1  229.78   67.49
  -5  23   1   84.39   46.90
   5  23  -1  235.18   63.59
  -5  23   1  207.98   50.59
   5  23  -1  238.08   60.69
   4 -23  -1  285.87   68.59
  -4 -23   1  309.87   62.39
   4  23  -1  290.57   62.79
   4  23  -1  330.17   82.19
  -4  23   1  295.17   78.59
   4  23  -1  276.67   63.39
   3 -23  -1  510.15   86.79
   3 -23  -1  482.05   84.99
  -3 -23   1  530.05   93.19
  -3  23   1  455.25   77.69
  -3  23   1  497.65  108.69
  -3  23   1  582.74   75.89
   3  23  -1  449.56   81.29
   3  23  -1  530.95   90.29
  -2 -23   1  914.61  103.09
   2 -23  -1  737.53   92.79
   2 -23  -1  709.23   92.99
  -2  23   1  840.02   94.29
  -2  23   1  676.63   86.09
  -2  23   1  626.64   96.19
   2  23  -1  776.42   86.99
   2  23  -1  747.23   92.09
  -2  23   1  559.94  104.09
   2  23  -1  564.74   92.69
   1 -23  -1  479.15   84.19
  -1 -23   1  430.06   81.29
  -1 -23   1  362.96   72.29
  -1  23   1  430.26   73.49
  -1  23   1  315.47   64.69
   1  23  -1  321.97   59.79
  -1  23   1  353.36   66.19
  -1  23   1  435.66   77.89
   1  23  -1  337.37   70.19
   0 -23   1   45.80   44.90
   0 -23  -1  173.58   54.99
   0 -23   1  111.29   46.90
   0  23  -1  154.18   49.50
   0  23   1  184.68   46.70
   0  23   1  214.78   63.99
   0  23   1  194.78   53.49
   0  23  -1   68.69   41.00
   0  23  -1  104.89   37.60
   0  23   1   76.09   44.50
   0  23  -1  240.58   59.69
  -1 -23  -1   98.59   48.40
   1 -23   1  102.09   44.40
   1  23   1  113.99   52.49
   1  23   1   33.90   36.40
  -1  23  -1   66.79   36.70
  -1  23  -1   89.89   51.59
  -1  23  -1  144.69   41.90
  -1  23  -1   57.29   40.30
   1  23   1  146.29   48.70
  -2 -23  -1  -47.50   29.10
  -2  23  -1  -28.40   32.70
  -2  23  -1   11.20   27.30
   2  23   1   36.10   40.40
   2  23   1   54.89   38.10
  -2  23  -1   73.99   40.40
  -2  23  -1   16.50   33.30
   2  23   1   -0.30   29.20
  -3 -23  -1  -13.80   29.90
   3 -23   1  -11.70   32.70
   3 -23   1   13.80   37.10
  -3  23  -1   -0.70   30.10
   3  23   1    2.70   34.20
   3  23   1   -9.00   25.00
  -4 -23  -1  417.16   76.99
   4 -23   1  285.37   78.59
   4 -23   1  433.96   78.09
   4  23   1  280.87   68.09
   4  23   1  348.07   72.49
   4  23   1  349.67   71.19
  -4  23  -1  431.16   75.69
  -4  23  -1  332.07   59.09
  -5 -23  -1  208.88   61.59
   5 -23   1  215.78   63.49
   5 -23   1  220.98   58.49
  -5  23  -1   71.99   49.80
  -5  23  -1  153.98   47.90
   5  23   1  276.87   65.59
   5  23   1  216.18   56.39
  -6 -23  -1  354.56   76.49
   6 -23   1  260.77   66.99
   6 -23   1  166.68   54.89
  -6 -23  -1  204.28   59.99
   6  23   1  194.28   52.19
  -6  23  -1  182.68   61.89
   6  23   1  296.17   72.99
  -7 -23  -1  350.56   74.79
  -7 -23  -1  308.67   71.19
   7 -23   1  214.78   69.09
   7 -23   1  374.46   66.99
  -7  23  -1  191.98   64.59
   7  23   1  336.27   82.99
   7  23   1  360.36   85.19
  -7  23  -1  386.36   70.29
  -7 -24   1   62.79   43.40
  -7 -24   1    4.70   37.80
   7 -24  -1   68.79   61.49
   7 -24  -1  184.18   65.59
  -7  24   1  197.88   52.39
   7  24  -1   99.29   54.49
   7  24  -1  253.87   58.39
  -7  24   1  162.18   58.19
   6 -24  -1  141.39   58.59
  -6 -24   1  270.67   77.49
   6  24  -1  259.27   70.29
  -6  24   1  137.59   56.29
   6  24  -1  156.98   50.89
  -6  24   1  230.68   59.59
  -5 -24   1  136.09   54.49
   5 -24  -1   41.60   43.10
   5 -24  -1   22.70   40.00
   5  24  -1  173.58   68.79
  -5  24   1  154.88   46.50
  -5  24   1  287.07   63.79
   5  24  -1  120.49   48.10
   5  24  -1   99.99   45.70
   4 -24  -1   95.49   47.50
  -4 -24   1   60.99   46.60
   4  24  -1   26.00   32.70
   4  24  -1  123.69   44.80
  -4  24   1   57.59   47.90
   4  24  -1  111.59   46.00
   3 -24  -1   19.80   35.80
  -3 -24   1  -16.40   32.80
   3  24  -1  105.19   47.30
  -3  24   1  102.69   43.30
  -3  24   1   71.29   45.50
  -3  24   1   -3.00   41.70
   3  24  -1   54.59   46.10
  -2 -24   1  -39.10   33.70
   2 -24  -1  133.59   48.40
   2 -24  -1  -18.00   34.80
  -2  24   1   84.19   42.90
  -2  24   1  -23.60   32.70
   2  24  -1   31.80   39.00
  -2  24   1   25.40   32.60
   2  24  -1   14.90   30.00
  -2  24   1   25.20   33.80
   2  24  -1  103.59   41.30
  -1 -24   1   49.80   45.30
  -1 -24   1   86.29   40.80
   1 -24  -1   52.19   39.90
  -1  24   1   90.09   45.50
   1  24  -1   54.29   41.30
  -1  24   1   21.10   30.30
  -1  24   1   33.70   36.20
  -1  24   1   64.49   38.40
   1  24  -1  -24.70   23.80
   1  24  -1   33.20   37.80
   0 -24   1   54.19   39.40
   0 -24  -1   36.50   43.00
   0 -24   1   85.89   49.80
   0  24  -1  128.79   40.40
   0  24   1  201.18   53.59
   0  24   1  103.79   43.40
   0  24   1  151.68   64.09
   0  24  -1  208.48   63.39
   0  24  -1  161.98   48.80
   0  24  -1   74.89   49.20
   1 -24   1  277.37   66.99
  -1 -24  -1  295.47   71.89
  -1  24  -1  324.77   75.49
   1  24   1  233.98   53.29
   1  24   1  231.88   62.79
  -1  24  -1  261.17   63.29
  -1  24  -1  264.77   62.19
  -1  24  -1  391.16   66.59
   1  24   1  294.57   64.79
  -2 -24  -1   85.69   48.00
   2 -24   1  132.69   51.29
  -2  24  -1   99.89   40.20
   2  24   1  173.48   54.69
  -2  24  -1  135.59   49.20
  -2  24  -1  119.09   60.99
  -2  24  -1  118.89   45.10
   2  24   1   74.09   43.40
   2  24   1  189.08   54.39
   3 -24   1  179.58   62.49
  -3 -24  -1  361.56   81.79
  -3  24  -1  332.47   71.99
   3  24   1  213.98   51.69
  -4 -24  -1  368.56   79.09
   4 -24   1  151.78   57.59
   4 -24   1  191.08   59.59
  -4  24  -1  272.37   64.79
  -4  24  -1  118.29   41.90
   4  24   1  290.27   64.89
   4  24   1  216.18   59.39
   4  24   1  187.58   56.99
   5 -24   1   36.40   44.70
   5 -24   1  -35.40   34.30
  -5  24  -1   98.99   59.59
   5  24   1   43.70   35.10
   5  24   1  109.69   49.50
  -5  24  -1   46.50   30.70
  -6 -24  -1   53.99   34.80
  -6 -24  -1   19.30   37.00
   6 -24   1  -31.00   47.30
   6  24   1  -32.00   40.00
  -6  24  -1   27.90   29.60
  -6  24  -1  -31.20   35.00
   7 -24   1   46.00   47.30
  -7 -24  -1   46.40   43.90
   7  24   1   47.10   36.50
  -7  24  -1   31.70   31.40
  -7  24  -1   14.40   31.20
   7  24   1  128.59   59.39
  -7 -25   1   26.10   36.20
  -7 -25   1   28.60   43.30
  -7  25   1  -13.70   33.80
  -7  25   1   -7.70   33.60
   7  25  -1    7.90   35.60
   7  25  -1   -1.90   45.80
  -6 -25   1   63.09   46.60
   6 -25  -1    5.20   43.80
   6 -25  -1  128.69   55.49
   6  25  -1  108.09   41.50
  -6  25   1   42.70   41.60
   6  25  -1   22.80   44.30
   6  25  -1    7.60   31.90
  -6  25   1   93.59   39.80
   5 -25  -1   73.99   46.70
  -5  25   1   47.80   41.90
  -5  25   1  117.79   43.00
   5  25  -1   93.89   47.50
   5  25  -1   64.49   40.70
   4 -25  -1   96.69   47.20
  -4 -25   1   67.09   42.20
   4 -25  -1   45.80   44.30
   4  25  -1  123.19   50.19
   4  25  -1  -33.20   33.60
  -4  25   1  101.29   63.19
   4  25  -1   38.10   39.20
  -3 -25   1   37.00   34.10
   3 -25  -1    5.00   38.00
   3  25  -1   32.30   39.80
  -3  25   1  -35.00   36.30
  -3  25   1   10.10   31.60
  -3  25   1   -6.70   31.50
   3  25  -1   83.69   46.50
  -3  25   1   36.10   34.60
   2 -25  -1  127.29   51.19
  -2 -25   1   74.29   44.40
  -2  25   1   79.09   41.80
   2  25  -1  151.88   52.29
  -2  25   1   92.69   46.60
  -2  25   1   43.40   39.20
  -1 -25   1   39.10   34.70
   1 -25  -1   11.40   35.30
  -1  25   1  -47.20   30.70
   1  25  -1    2.40   40.40
  -1  25   1   88.89   46.60
   1  25  -1  -10.50   29.70
   1  25  -1   98.59   47.40
  -1  25   1   67.89   35.70
  -1  25   1   84.69   47.40
   0 -25  -1  -22.10   35.90
   0 -25   1   48.90   40.50
   0 -25   1   28.20   42.30
   0  25   1   23.50   29.80
   0  25   1  -16.10   28.80
   0  25  -1   50.29   31.90
   0  25   1   60.59   41.00
   0  25  -1  -22.40   29.30
   0  25  -1   37.60   39.00
   0  25  -1   64.49   43.90
   1 -25   1   -1.10   37.30
   1 -25   1  -36.90   25.50
  -1 -25  -1   61.69   46.30
  -1  25  -1   59.09   42.00
   1  25   1   -4.60   24.60
  -1  25  -1   23.10   31.50
  -1  25  -1   20.70   40.70
  -1  25  -1   -7.90   38.20
   1  25   1    3.10   32.20
   1  25   1   32.50   43.50
   2 -25   1   10.10   30.50
  -2 -25  -1  -22.10   23.90
  -2  25  -1   -0.50   38.20
  -2  25  -1   33.70   37.90
   2  25   1   29.20   32.40
   2  25   1   35.70   31.70
   2  25   1   -1.80   29.70
  -2  25  -1   33.50   32.20
  -2  25  -1  -23.70   28.60
   2  25   1  -45.00   25.30
  -3 -25  -1  -39.20   51.09
  -3  25  -1  106.89   47.30
  -3  25  -1   22.50   42.70
  -4 -25  -1    2.00   40.10
   4 -25   1  111.29   54.29
   4 -25   1  165.38   57.19
  -4  25  -1   38.30   48.60
  -4  25  -1   75.79   33.60
   4  25   1   44.60   36.30
   4  25   1   23.20   43.80
   4  25   1  102.49   50.09
   5 -25   1   -8.70   36.60
  -5 -25  -1   75.99   50.69
   5 -25   1   19.50   35.80
   5  25   1    2.00   33.20
  -5  25  -1  108.39   38.50
   5  25   1   71.59   48.10
  -5  25  -1  165.48   52.69
   5  25   1   -7.50   35.50
  -6 -25  -1   50.59   53.59
   6 -25   1   33.60   48.80
   6  25   1   51.39   50.29
   6  25   1   -6.40   63.39
  -6  25  -1   44.20   35.90
  -6  25  -1  -11.50   33.60
   6 -26  -1   50.59   46.90
  -6 -26   1   17.80   43.70
   6  26  -1    2.60   35.20
  -6  26   1   24.70   38.70
  -6  26   1  -60.29   33.00
   6  26  -1   29.60   40.70
   6  26  -1   -9.70   29.40
  -5 -26   1    7.80   34.30
   5 -26  -1    5.00   39.80
   5  26  -1  -47.90   28.90
  -5  26   1  -10.70   31.00
   5  26  -1  -44.10   27.10
   5  26  -1   94.89   52.09
  -5  26   1   67.29   45.50
   4 -26  -1  -46.70   34.50
  -4 -26   1  -33.50   30.40
   4 -26  -1   74.29   40.70
   4  26  -1  -29.30   24.50
   4  26  -1  -20.50   28.80
   3 -26  -1  -36.20   32.00
  -3 -26   1  -72.29   38.60
   3 -26  -1   21.50   35.30
   3  26  -1   -4.60   28.10
   3  26  -1   15.90   41.40
  -3  26   1   33.70   36.60
  -3  26   1  -32.50   26.40
   3  26  -1   58.29   35.60
  -3  26   1   16.10   34.00
  -3  26   1   38.10   50.49
   2 -26  -1   41.70   43.50
  -2 -26   1  -10.80   33.50
   2 -26  -1   -0.90   39.60
  -2  26   1   -5.20   27.30
  -2  26   1   47.30   39.80
   2  26  -1  -11.70   28.40
   2  26  -1   -3.90   34.60
  -2  26   1   87.29   43.90
  -2  26   1   -6.00   32.60
  -1 -26   1  -10.30   34.50
   1 -26  -1    4.70   38.80
   1  26  -1   13.70   33.50
  -1  26   1  -13.80   31.10
   1  26  -1   -4.00   25.70
   1  26  -1  -26.10   35.40
  -1  26   1   61.59   34.60
  -1  26   1  -17.70   33.30
  -1  26   1    9.80   31.80
   0 -26   1  -33.20   32.80
   0 -26  -1  -78.69   45.80
   0 -26   1   -0.10   36.00
   0  26   1  -26.40   26.80
   0  26   1   12.10   36.10
   0  26   1  -29.70   34.90
   0  26  -1  -12.60   31.10
   0  26  -1    8.00   29.30
   0  26  -1   30.00   40.30
   1 -26   1    5.30   38.70
  -1 -26  -1    7.20   51.19
   1 -26   1  -76.99   41.10
  -1  26  -1   -2.10   34.40
  -1  26  -1   -8.50   26.40
  -1  26  -1   18.10   38.70
   1  26   1   13.20   36.60
  -1  26  -1    4.50   34.50
   1  26   1   38.70   32.90
   1  26   1    5.70   35.00
   2 -26   1  -13.50   33.30
  -2 -26  -1   -8.00   27.40
   2  26   1   31.70   39.20
   2  26   1   17.80   32.10
  -2  26  -1   28.70   41.20
  -2  26  -1  -35.90   33.10
  -2  26  -1    2.30   34.10
  -2  26  -1   -6.50   29.00
   2  26   1  -13.30   25.70
   2  26   1   10.40   38.80
  -3 -26  -1   13.50   37.30
   3  26   1  -39.50   29.30
  -3  26  -1   48.00   42.80
  -3  26  -1  -24.40   31.30
   3  26   1    7.70   33.00
  -4 -26  -1  -22.30   39.70
   4 -26   1   -3.60   35.50
   4 -26   1    4.40   39.00
   4  26   1  -11.20   36.90
  -4  26  -1   33.60   29.30
  -4  26  -1   65.69   44.40
   4  26   1   -5.60   34.90
   4  26   1   16.40   36.30
  -5 -26  -1   -7.90   44.90
   5 -26   1   13.20   41.30
   5  26   1  -29.30   27.60
   5  26   1  -32.50   40.10
  -5  26  -1   71.89   31.10
  -5  26  -1  -45.00   31.40
   5  26   1   11.60   36.90
   5 -27  -1  -33.60   67.89
  -5 -27   1   54.49   54.79
  -5  27   1    1.50   30.80
   5  27  -1  -12.00   36.70
   5  27  -1    5.50   41.90
  -5  27   1  -18.80   36.70
   5  27  -1  -69.09   32.00
   4 -27  -1   78.19   59.99
  -4 -27   1  -21.60   40.20
  -4  27   1  -38.00   42.40
   4  27  -1   50.39   41.10
   4  27  -1  -35.20   39.40
  -4  27   1   12.20   32.20
   3 -27  -1   74.39   41.60
   3 -27  -1  -19.80   35.80
  -3 -27   1   -5.80   33.10
   3  27  -1    6.40   34.20
   3  27  -1    5.10   39.70
  -3  27   1   10.80   41.80
   3  27  -1   68.09   44.20
  -3  27   1   44.90   37.40
  -3  27   1   51.49   46.00
  -3  27   1   39.60   36.40
  -2 -27   1  -16.40   34.20
   2 -27  -1  -37.40   38.30
  -2  27   1   29.90   41.60
  -2  27   1  -29.20   31.10
  -2  27   1   59.19   42.30
   2  27  -1   17.20   37.10
  -2  27   1  139.49   56.79
   2  27  -1    2.80   31.60
   1 -27  -1    9.60   31.30
  -1 -27   1   21.10   40.00
   1  27  -1   -9.70   34.70
   1  27  -1    3.40   31.90
   1  27  -1   47.80   45.00
  -1  27   1   10.20   35.20
  -1  27   1   61.19   37.60
  -1  27   1  -73.79   28.00
  -1  27   1   28.80   36.70
   1  27  -1   40.50   42.90
   0 -27   1   48.70   45.70
   0 -27   1    8.20   37.80
   0 -27  -1   25.80   34.00
   0  27   1    1.00   31.60
   0  27  -1   60.69   37.90
   0  27  -1  -32.70   24.90
   0  27  -1  -20.20   38.00
   0  27   1   21.70   36.60
   0  27   1   55.99   33.40
   0  27   1   21.30   36.80
   0  27  -1   30.60   36.30
  -1 -27  -1   10.10   39.30
   1 -27   1  -19.60   40.10
   1 -27   1   19.50   40.20
  -1  27  -1  -41.50   29.80
  -1  27  -1  126.29   48.50
   1  27   1   97.09   51.59
   1  27   1  -10.20   33.60
   1  27   1   14.00   34.60
  -1  27  -1   32.50   39.10
  -1  27  -1   98.59   52.69
   2 -27   1   63.59   48.30
  -2 -27  -1   -5.30   43.00
  -2  27  -1   10.10   36.00
   2  27   1   39.80   40.00
  -2  27  -1   -3.90   35.80
   2  27   1   87.09   44.20
   2  27   1   48.80   42.90
   2  27   1   36.90   36.20
  -2  27  -1   74.39   52.39
  -2  27  -1   -5.70   40.40
  -3 -27  -1   45.20   38.80
   3 -27   1   48.80   40.40
   3  27   1   17.90   34.40
  -3  27  -1   95.89   47.50
  -3  27  -1  -12.20   31.60
   3  27   1   77.39   47.60
  -4 -27  -1   13.00   75.59
   4  27   1   75.79   47.50
  -4  27  -1   22.30   39.90
  -4  27  -1  -50.39   32.90
  -4  27  -1   75.69   37.80
  -4 -28   1  -12.80   39.20
   4 -28  -1  -25.70   38.40
   4  28  -1   69.89   57.29
  -4  28   1   89.59   47.80
  -4  28   1   70.69   46.10
   4  28  -1   83.99   49.40
   3 -28  -1   31.60   41.90
  -3 -28   1   55.69   36.20
  -3  28   1  -24.10   40.20
   3  28  -1  -31.60   27.60
  -3  28   1    9.40   35.30
  -3  28   1   59.49   44.30
   3  28  -1  -37.50   35.00
   2 -28  -1   40.50   40.70
   2  28  -1    7.40   37.40
  -2  28   1   -0.40   34.90
  -2  28   1   12.70   37.10
   2  28  -1  -79.19   33.30
   2  28  -1   43.80   34.60
  -2  28   1   21.10   34.60
   1 -28  -1   -7.50   31.10
  -1 -28   1   53.79   41.20
   1  28  -1  -36.30   40.20
   1  28  -1    6.40   27.70
   1  28  -1   16.30   40.00
   1  28  -1   72.89   49.20
  -1  28   1  -10.30   75.49
  -1  28   1  -22.50   29.50
  -1  28   1   51.59   41.60
  -1  28   1   34.60   35.00
   0 -28   1   69.99   44.30
   0 -28   1  153.08   56.29
   0 -28  -1    2.40   35.40
   0  28  -1  190.88   62.19
   0  28   1   45.90   43.20
   0  28   1  -22.40   51.79
   0  28  -1  181.08   49.99
   0  28  -1  -11.30   36.60
   0  28   1   63.59   46.10
   1 -28   1  196.88   63.29
   1 -28   1  175.68   58.89
  -1 -28  -1  105.69   51.49
   1  28   1  143.29   47.40
  -1  28  -1  138.99   49.60
  -1  28  -1  101.69   48.30
   1  28   1   61.59   44.40
  -1  28  -1   65.19   52.09
   2 -28   1   93.09   88.59
   2 -28   1   58.19   49.00
  -2 -28  -1   95.59   52.89
  -2  28  -1  225.98   67.49
   2  28   1   34.60   44.70
  -2  28  -1    9.70   40.30
   2  28   1   47.80   40.70
  -2  28  -1  187.48   58.99
  -2  28  -1  137.69   43.10
   2  28   1    4.50   44.80
   3  28   1  193.08   59.29
  -3  28  -1  160.78   56.39
   3  28   1  254.87   65.09
  -3  28  -1  225.88   63.09
   3  28   1  222.68   61.39
  -3  28  -1  229.58   51.59
   3 -29  -1  199.58   63.59
  -3  29   1  190.18   60.19
  -3  29   1  112.19   50.99
  -3  29   1  233.58   69.59
   3  29  -1  133.29   67.59
   3  29  -1  217.48   58.79
  -3  29   1  100.99   58.39
  -2  29   1  287.87   80.59
   2  29  -1  407.96   91.49
   2  29  -1  479.55   82.19
   2  29  -1  317.07   79.09
  -2  29   1  228.98   67.39
  -2  29   1  348.67  136.89
  -2  29   1  299.27   68.39
   2  29  -1  400.76   89.29
   1  29  -1  375.56   76.39
  -1  29   1  306.27   70.99
  -1  29   1  194.58   71.29
   1  29  -1  346.47   76.79
   1  29  -1  304.67   64.29
   1  29  -1  298.87   77.19
  -1  29   1  341.37   81.49
  -1  29   1  360.86   72.69
   0  29   1  247.58   66.09
   0  29   1  122.79   57.89
   0  29  -1  260.07   69.39
   0  29   1   87.99   50.49
   0  29  -1  157.98   63.59
   0  29  -1  214.58   60.19
   0  29  -1  181.48   53.29
   0  29   1  169.28   51.29
   1 -29   1   22.40   46.40
  -1  29  -1   89.79   49.90
  -1  29  -1   69.09   52.89
  -1  29  -1   91.89   45.90
   1  29   1   19.80   48.20
  -1  29  -1  -38.40   38.50
   1  29   1   63.79   46.80
   2 -29   1   81.69   51.39
  -2  29  -1  -63.99   35.90
  -2  29  -1  -14.00   25.60
  -2  29  -1  -11.90   78.39
   2  29   1   21.30   32.70
   2  29   1  -13.90   48.70
  -2  29  -1   86.49   49.80
  13   0  -2  248.28   67.19
  12   0  -2  -45.40   28.80
 -12   0   2    8.90   39.70
  12   0  -2  -39.00   26.70
  11   0  -2  -28.20   28.00
 -11   0   2  -35.40   30.20
 -10   0   2  144.59   48.60
  10   0  -2  137.39   49.60
   9   0  -2   60.49   34.90
  -9   0   2   58.89   34.20
  -9   0   2   66.79   34.80
   9   0  -2   67.59   35.00
  -8   0   2  498.05   79.69
   8   0  -2  542.05   74.99
  -7   0   2 1037.90   96.69
   7   0  -2  954.10   88.19
  -7   0   2  940.91   90.09
   7   0  -2  878.91   91.79
   6   0  -2  385.36   57.69
  -6   0   2  544.05   64.59
   6   0  -2  428.16   54.49
  -6   0   2  385.36   54.79
   5   0  -2 1461.65  111.69
  -5   0   2 1434.56  112.59
   5   0  -2 1313.67  107.09
  -5   0   2 1420.46  108.39
  -4   0   2 1056.59   80.09
  -4   0   2 1028.90   82.99
   4   0  -2  838.22   77.79
   4   0  -2 1030.70   81.69
  -3   0   2 1893.91  121.59
   3   0  -2 1894.41  123.19
  -3   0   2 1717.23  123.09
   3   0  -2 1625.84  120.59
   2   0  -2  147.79   24.00
   2   0  -2  110.79   19.70
  -2   0   2  148.69   22.20
  -2   0   2  129.09   22.50
   2   0  -2  159.78   15.00
  -1   0   2 1211.38   78.69
   1   0  -2 1356.26   82.19
  -1   0   2 1261.17   81.89
  -1   0   2 1173.38   78.09
   0   0   2   68.99   46.60
   0   0  -2   87.89   46.40
  -1   0  -2   41.60   11.00
  -2   0  -2  583.44  183.28
   2   0   2  593.54  177.28
   3   0   2 1163.68   97.59
  -3   0  -2 1245.18   93.09
   3   0   2 1303.27   92.49
   4   0   2 1098.69   97.59
  -4   0  -2 1169.98   91.99
   5   0   2 2513.35  186.28
  -5   0  -2 2600.14  181.08
   6   0   2 1041.90   99.59
  -6   0  -2 1009.60   93.29
   7   0   2  302.07   57.79
   7   0   2  292.77   53.49
   8   0   2  487.15   78.49
   8   0   2  444.86   71.59
   9   0   2  292.57   59.89
   9   0   2  227.58   55.19
  -9   0  -2  186.58   54.39
 -10   0  -2   81.89   43.20
  10   0   2   74.19   38.30
  10   0   2   73.39   43.20
  11   0   2  119.99   46.10
 -11   0  -2   51.29   38.00
  11   0   2   43.40   45.60
 -13  -1   2  235.28  107.39
  13  -1  -2  122.59   51.79
 -13   1   2    3.20   73.09
  13   1  -2  113.69   50.69
  13   1  -2  290.77   66.89
 -12  -1   2  370.16   81.39
  12  -1  -2  451.05   86.39
  12  -1  -2  361.96   78.29
 -12   1   2  268.37   64.29
  12   1  -2  437.36   80.29
  12   1  -2  364.96   77.39
 -11  -1   2   31.40   40.10
  11  -1  -2   77.89   44.20
  11   1  -2  131.39   52.59
 -11   1   2   87.09   45.50
 -10  -1   2  394.76   73.19
  10  -1  -2  405.86   74.29
  10  -1  -2  456.25   74.89
  10   1  -2  398.66   71.09
  10   1  -2  397.26   69.89
  -9  -1   2 1032.40  101.49
   9  -1  -2  867.31   97.99
   9   1  -2  824.32   92.79
   9   1  -2  812.82   96.99
  -9   1   2  988.60  106.19
   8  -1  -2 1297.67  117.39
  -8  -1   2 1262.67  121.79
  -8  -1   2 1446.46  119.89
  -8   1   2 1153.18  111.99
   8   1  -2 1397.56  122.39
  -8   1   2 1184.08  118.39
   8   1  -2 1317.47  114.09
  -7  -1   2  184.78   41.50
   7  -1  -2   88.79   30.10
  -7  -1   2  213.78   51.69
   7  -1  -2  157.78   37.90
  -7   1   2  187.78   40.00
   7   1  -2  176.88   43.70
   7   1  -2  179.38   41.00
  -7   1   2  164.18   40.60
  -6  -1   2   -4.60   22.10
   6  -1  -2   -4.00   18.80
   6  -1  -2   -1.80   19.40
  -6   1   2    4.40   20.70
  -6   1   2   -3.50   20.70
   6   1  -2   59.39   30.80
   6   1  -2    9.60   22.20
   5  -1  -2  433.36   51.89
  -5  -1   2  457.75   57.99
   5  -1  -2  414.26   51.49
   5   1  -2  484.15   55.99
  -5   1   2  409.16   53.09
  -5   1   2  382.96   50.19
   5   1  -2  323.37   48.20
  -4  -1   2   24.80   25.10
  -4  -1   2   -3.20   18.30
   4  -1  -2   41.10   21.40
   4  -1  -2   20.20   20.20
   4   1  -2    4.60   18.20
  -4   1   2    7.80   19.10
  -4   1   2    3.20   18.10
   4   1  -2   29.30   21.50
   3  -1  -2  358.56   43.00
   3  -1  -2  418.76   44.70
  -3  -1   2  510.95   45.70
  -3  -1   2  434.26   46.80
  -3   1   2  467.45   44.50
   3   1  -2  368.96   42.60
   3   1  -2  448.96   46.30
  -3   1   2  416.96   45.70
  -2  -1   2  205.38   26.00
  -2  -1   2  201.38   24.80
   2  -1  -2  222.48   27.70
   2  -1  -2  209.18   28.20
   2  -1  -2  213.98   24.60
   2   1  -2  185.38   25.00
   2   1  -2  261.27   28.60
  -2   1   2  173.98   23.70
   2   1  -2  171.78   16.30
  -2   1   2  246.08   27.70
   1  -1  -2 2091.19  125.39
  -1  -1   2 1890.41  121.89
  -1  -1   2 1934.71  122.19
   1  -1  -2 2007.90  121.69
   1  -1  -2 2004.90  120.19
  -1   1   2 1838.82  124.99
  -1   1   2 1885.31  120.19
  -1   1   2 1819.42  121.69
   1   1  -2 2080.99  122.59
   0  -1   2 1743.03  118.39
   0  -1  -2 1984.30  116.49
   0   1   2 1824.12  122.49
   0   1  -2 2057.29  118.89
   1  -1   2 2070.79  129.19
   1   1   2 1958.80  127.99
   2  -1   2  507.15   45.90
   2   1   2  489.15   45.50
  -3  -1  -2  216.08   34.00
   3  -1   2  159.68   32.40
   3  -1   2  285.87   36.50
   3   1   2  228.08   33.30
  -3   1  -2  185.98   30.90
  -4  -1  -2  568.14   57.79
   4  -1   2  509.55   61.49
   4  -1   2  549.85   56.59
  -4   1  -2  526.45   57.49
   4   1   2  481.45   62.09
   4   1   2  611.54   57.09
   5  -1   2  249.28   46.40
   5  -1   2  468.85   51.09
  -5   1  -2  387.16   52.19
   5   1   2  283.17   54.39
   5   1   2  419.26   49.70
   6  -1   2   10.30   24.20
  -6   1  -2   -1.90   19.60
   6   1   2   20.90   26.40
   6   1   2   26.80   23.60
   7  -1   2   70.69   36.30
  -7  -1  -2   54.69   32.00
   7  -1   2   94.49   33.60
  -7   1  -2   77.29   35.10
  -8  -1  -2  379.16   64.09
   8  -1   2  318.07   61.89
   8  -1   2  410.06   70.99
  -8   1  -2  426.56   68.19
   8   1   2  457.45   74.89
  -9  -1  -2  159.48   50.39
   9  -1   2  162.68   47.80
   9  -1   2  138.59   47.80
   9   1   2  144.79   48.00
   9   1   2  132.19   45.70
  10  -1   2  324.97   69.19
 -10  -1  -2  424.46   75.99
  10  -1   2  336.07   69.39
  10   1   2  417.56   74.49
  10   1   2  317.97   72.79
 -10   1  -2  352.06   69.39
 -11  -1  -2  548.35   94.09
  11  -1   2  595.04   95.89
  11   1   2  775.92   94.29
 -11   1  -2  557.24   95.79
  11   1   2  650.03   99.69
  13  -2  -2   47.90   50.39
 -13  -2   2   58.19   59.49
 -13   2   2   20.00   47.20
  13   2  -2   41.30   42.90
 -12  -2   2   49.10   42.50
  12  -2  -2  -22.10   43.40
 -12   2   2   69.09   39.00
  12   2  -2   35.80   37.70
  11  -2  -2   17.00   53.79
 -11  -2   2  -21.90   32.30
  11  -2  -2   25.90   29.90
  11   2  -2   45.80   37.10
  11   2  -2   26.40   29.20
 -10  -2   2  -17.70   29.50
  10  -2  -2   -9.60   26.10
  10  -2  -2   12.10   29.70
  10   2  -2    4.00   26.60
 -10   2   2   62.89   46.70
  10   2  -2   -4.60   26.60
 -10   2   2   38.00   31.10
   9  -2  -2    8.10   31.90
  -9  -2   2   62.89   36.30
   9  -2  -2    8.90   24.10
  -9   2   2   40.80   32.50
   9   2  -2   39.30   32.80
  -9   2   2   46.80   31.20
   9   2  -2   68.59   33.70
   8  -2  -2  260.77   54.99
  -8  -2   2  144.79   43.30
  -8   2   2  195.38   42.50
  -8   2   2  203.08   47.20
   8   2  -2  202.68   42.80
   8   2  -2  157.88   47.60
  -7  -2   2  134.69   40.90
  -7  -2   2  150.08   38.20
   7  -2  -2   88.89   34.80
  -7   2   2  114.29   37.20
   7   2  -2  116.19   34.20
   7   2  -2  177.68   43.10
  -7   2   2  129.29   35.10
   6  -2  -2  154.48   35.80
  -6  -2   2  161.08   38.40
  -6  -2   2  168.78   37.30
   6   2  -2  156.38   40.90
  -6   2   2  190.18   40.70
  -6   2   2  161.98   37.10
   6   2  -2  190.58   37.60
  -5  -2   2  817.72   75.09
   5  -2  -2  808.32   73.69
  -5  -2   2  811.72   79.09
   5   2  -2  726.63   71.79
   5   2  -2  769.62   75.59
  -5   2   2  855.51   74.49
  -5   2   2  897.71   78.69
  -4  -2   2   16.00   21.30
  -4  -2   2   15.50   19.70
   4  -2  -2    8.00   17.00
  -4   2   2   30.50   21.70
   4   2  -2   -6.90   19.30
  -4   2   2    0.90   17.50
   4   2  -2  -12.90   16.20
  -3  -2   2   66.99   22.90
   3  -2  -2   95.59   22.40
   3  -2  -2   38.80   19.60
  -3  -2   2   80.59   24.80
  -3   2   2   71.79   21.30
   3   2  -2  106.89   25.80
  -3   2   2   76.39   21.90
   2  -2  -2  264.77   35.80
  -2  -2   2  200.78   28.80
  -2  -2   2  204.68   33.30
  -2  -2   2  173.58   20.50
  -2  -2   2  222.58   27.40
   2  -2  -2  221.68   26.50
   2  -2  -2  234.38   27.90
   2   2  -2  192.78   19.60
  -2   2   2  222.18   27.00
  -2   2   2  202.98   27.50
   2   2  -2  244.88   29.90
   2   2  -2  189.98   27.40
  -2   2   2  213.68   25.00
  -1  -2   2  524.25   43.10
  -1  -2   2  644.84   45.20
  -1  -2   2  524.35   41.50
   1  -2  -2  685.73   45.30
   1  -2  -2  674.93   48.60
  -1   2   2  561.24   44.80
  -1   2   2  564.94   48.20
  -1   2   2  590.64   41.40
   1   2  -2  595.64   44.90
   1   2  -2  640.14   41.30
   0  -2   2   60.19   14.20
   0   2   2   43.50    9.60
   0   2   2   70.09   18.70
  -1  -2  -2   63.29   13.70
   1  -2   2   19.90   13.90
   1   2   2   24.90   17.20
   2  -2   2  176.88   30.10
   2  -2   2  280.67   32.00
   2   2   2  250.77   31.70
  -3  -2  -2  442.16   48.20
   3  -2   2  451.05   47.10
   3  -2   2  382.56   49.30
   3   2   2  477.05   47.60
  -3   2  -2  435.26   48.10
   4  -2   2  851.71   71.39
   4  -2   2  783.92   73.29
  -4  -2  -2  774.32   72.89
   4   2   2  616.44   74.69
   4   2   2  821.92   70.09
  -4   2  -2  764.02   70.89
   5  -2   2  840.02   75.39
  -5  -2  -2  680.23   73.19
   5  -2   2  778.92   77.29
   5   2   2  792.52   72.39
  -5   2  -2  763.62   74.29
   5   2   2  650.03   77.89
   6  -2   2  578.24   67.69
   6  -2   2  678.73   74.89
  -6  -2  -2  689.33   73.89
  -6   2  -2  690.83   71.79
   6   2   2  560.24   75.59
   6   2   2  599.34   67.89
   7  -2   2  725.23   80.69
   7  -2   2  893.41   90.09
  -7  -2  -2  855.81   87.29
  -7   2  -2  698.53   81.99
   7   2   2  754.52   80.09
   7   2   2  614.84  125.59
   8  -2   2  484.85   75.79
   8  -2   2  440.26   70.69
  -8  -2  -2  368.16   64.29
  -8   2  -2  382.06   67.39
   8   2   2  421.56   76.89
   9  -2   2   59.39   39.30
   9  -2   2  102.59   41.10
  -9  -2  -2  101.09   51.19
   9   2   2   64.19   44.90
  -9   2  -2   30.90   35.30
  10  -2   2  110.69   44.70
 -10  -2  -2   21.00   36.80
  10  -2   2   69.49   46.40
  10   2   2   32.50   35.50
  10   2   2  100.59   49.80
  11  -2   2    1.50   38.10
  11  -2   2   89.09   44.80
 -11  -2  -2   21.70   41.90
  11   2   2   85.99   41.20
  11   2   2   27.50   33.90
 -11   2  -2    4.80   40.00
  11   2   2   32.50   36.00
  13  -3  -2   27.10   42.80
 -13  -3   2  132.59   62.99
 -13   3   2    7.80   41.80
  13   3  -2   35.70   36.60
  12  -3  -2   60.69   47.50
  12  -3  -2   -5.40   36.60
 -12  -3   2   13.80   36.60
  12   3  -2   29.60   36.00
 -11  -3   2   85.49   48.70
  11  -3  -2  120.59   47.00
  11  -3  -2  153.48   52.79
 -11   3   2  179.58   55.19
 -11   3   2  161.88   49.30
  11   3  -2   72.69   43.00
  11   3  -2   55.59   37.10
 -10  -3   2  199.58   54.59
  10  -3  -2  201.28   52.19
  10  -3  -2  221.78   55.49
  10   3  -2  246.78   50.09
 -10   3   2  118.19   46.90
  10   3  -2  126.89   48.80
 -10   3   2  137.59   52.39
  10   3  -2  247.18   55.09
   9  -3  -2  572.04   83.59
  -9  -3   2  481.55   77.69
   9  -3  -2  369.46   60.29
   9   3  -2  450.75   71.69
   9   3  -2  456.85   77.79
  -9   3   2  436.16   77.39
  -9   3   2  492.85   72.99
  -8  -3   2  609.84   77.29
   8  -3  -2  526.15   71.59
   8  -3  -2  553.24   68.69
  -8   3   2  548.55   70.59
   8   3  -2  548.85   86.89
  -8   3   2  576.04   76.49
   8   3  -2  607.84   70.49
   7  -3  -2  120.89   36.30
  -7  -3   2   73.09   33.90
   7  -3  -2   38.00   22.50
   7   3  -2  112.49   34.00
  -7   3   2  105.59   36.00
  -7   3   2   59.19   28.10
   7   3  -2   55.39   32.80
   6  -3  -2   79.79   30.10
   6  -3  -2   98.69   31.80
  -6  -3   2   83.09   33.00
  -6   3   2  164.78   36.50
   6   3  -2  146.19   34.80
  -6   3   2  109.79   34.10
   6   3  -2  110.79   31.30
   5  -3  -2   32.90   25.00
  -5  -3   2   31.90   25.50
   5  -3  -2    8.20   16.90
  -5  -3   2   53.79   31.90
  -5   3   2   29.60   20.30
   5   3  -2   19.40   22.60
   5   3  -2   46.40   24.00
  -4  -3   2    6.90   20.30
  -4  -3   2  -19.00   17.40
   4  -3  -2   22.90   21.20
   4  -3  -2   27.50   20.30
  -4   3   2   16.30   19.40
   4   3  -2   71.29   27.90
   4   3  -2    4.80   13.00
  -4   3   2   31.60   20.80
  -3  -3   2    3.50   18.20
  -3  -3   2   46.70   22.50
   3  -3  -2   26.50   17.30
   3  -3  -2   20.70   18.40
   3  -3  -2   11.30   17.50
   3   3  -2   15.10   21.10
   3   3  -2   24.90   21.40
  -3   3   2  -20.30   15.50
   3   3  -2   37.80   20.10
   3   3  -2   19.20   13.30
  -3   3   2   22.90   17.50
   2  -3  -2  385.66   48.40
  -2  -3   2  395.86   54.39
   2  -3  -2  388.76   37.50
   2  -3  -2  348.27   42.30
  -2  -3   2  336.67   31.50
  -2  -3   2  393.36   39.20
  -2  -3   2  341.47   39.60
  -2   3   2  349.96   38.80
   2   3  -2  401.56   38.20
   2   3  -2  280.77   41.80
   2   3  -2  394.36   31.60
  -2   3   2  343.67   41.30
  -2   3   2  418.26   36.20
   1  -3  -2 2638.24  165.08
  -1  -3   2 2672.03  164.88
   1  -3  -2 2613.54  162.28
   1  -3  -2 2617.94  167.58
  -1   3   2 2256.87  164.18
  -1   3   2 2531.25  162.08
   1   3  -2 2677.73  160.58
   1   3  -2 2780.52  164.58
   1   3  -2 2553.34  164.78
  -1   3   2 2651.33  167.78
   0  -3  -2   16.70   17.30
   0  -3  -2   27.80   11.40
   0   3   2    5.40   16.00
   1  -3   2  309.17   34.60
   1  -3   2  315.97   30.90
  -1   3  -2  366.96   32.90
   1   3   2  310.87   34.00
   1   3   2  375.96   41.10
   2  -3   2  399.06   44.40
   2  -3   2  384.26   42.40
  -2   3  -2  517.05   46.80
  -2   3  -2  472.95   45.50
   2   3   2  417.66   41.70
  -3  -3  -2  540.25   58.29
   3  -3   2  586.44   55.69
   3  -3   2  588.44   56.89
   3   3   2  643.54   55.59
  -3   3  -2  574.14   57.79
   4  -3   2    4.10   20.30
   4  -3   2    8.20   18.00
  -4  -3  -2    7.30   21.10
   4   3   2  -26.20   15.70
  -4   3  -2  -13.70   18.00
   5  -3   2  -22.00   15.90
  -5  -3  -2   12.80   21.30
   5  -3   2   -6.90   17.60
   5   3   2   -6.20   23.60
  -5   3  -2   33.50   23.30
   5   3   2   13.20   19.60
   6  -3   2   -8.10   19.90
  -6  -3  -2   18.00   25.50
   6  -3   2    7.30   24.60
   6   3   2   -9.70   20.10
  -6   3  -2   14.20   24.10
   6   3   2   56.49   26.40
   7  -3   2    6.30   23.90
   7  -3   2   11.70   23.40
  -7  -3  -2   10.20   25.90
   7   3   2   13.40   31.50
  -7   3  -2   22.50   27.70
   7   3   2   24.70   25.30
   8  -3   2   39.00   27.40
  -8  -3  -2   35.20   38.60
   8  -3   2   25.80   30.40
   8   3   2   55.09   31.80
  -8   3  -2   37.40   30.90
   8   3   2   12.20   25.30
   9  -3   2   -7.60   27.60
  -9  -3  -2   30.70   65.69
   9  -3   2  -25.20   24.30
  -9   3  -2   70.99   38.40
   9   3   2  -13.20   25.40
 -10  -3  -2   43.70   38.00
  10  -3   2   26.40   33.40
  10  -3   2   45.90   39.90
 -10   3  -2    8.40   33.00
  10   3   2   33.00   31.60
  11  -3   2   64.59   41.80
  11  -3   2  -27.00   38.50
 -11  -3  -2  -29.20   36.10
  11   3   2   59.19   46.70
  11   3   2   -8.80   31.80
  13  -4  -2  102.99   50.49
 -13  -4   2   27.70   43.30
  13   4  -2  -12.90   34.90
 -13   4   2  -47.40   32.10
  12  -4  -2  -24.00   30.70
 -12  -4   2   54.79   40.00
  12  -4  -2   46.60   41.70
  12   4  -2  -14.00   33.40
  12   4  -2   51.89   38.30
  11  -4  -2  -32.80   28.90
 -11  -4   2   51.19   35.50
  11  -4  -2   15.30   31.60
  11   4  -2  -50.19   27.10
 -11   4   2   69.99   42.80
  11   4  -2   92.19   41.60
 -11   4   2  -10.60   30.10
  10  -4  -2    7.00   31.40
 -10  -4   2  -32.00   25.70
  10  -4  -2   17.70   26.20
  10   4  -2    0.70   27.40
  10   4  -2   24.90   33.60
 -10   4   2  -29.00   21.30
 -10   4   2    0.50   27.70
  -9  -4   2   18.20   30.10
   9  -4  -2   -0.50   30.60
   9  -4  -2   19.80   29.00
  -9   4   2   17.90   30.30
   9   4  -2   -6.20   26.10
   9   4  -2   -4.70   27.30
  -9   4   2    3.90   25.50
  -8  -4   2   -5.30   26.70
   8  -4  -2   -1.60   23.50
   8  -4  -2   53.39   32.70
   8   4  -2    7.20   22.60
  -8   4   2   15.90   25.80
  -8   4   2  -12.00   22.80
   7  -4  -2   13.20   22.90
  -7  -4   2    3.50   24.60
   7  -4  -2   13.00   23.40
  -7   4   2   22.60   25.10
  -7   4   2   48.90   27.80
   7   4  -2   58.69   29.20
   7   4  -2   17.60   24.40
   6  -4  -2   78.99   32.60
  -6  -4   2   32.80   26.70
   6  -4  -2   40.40   22.20
   6   4  -2   65.79   29.20
  -6   4   2   62.09   28.20
   6   4  -2   84.09   36.50
  -6   4   2  103.49   28.70
  -5  -4   2  106.19   33.10
   5  -4  -2  137.39   33.90
   5  -4  -2  112.39   29.90
   5   4  -2  193.08   42.70
  -5   4   2  147.29   34.80
   5   4  -2  162.38   29.20
   5   4  -2  107.69   29.20
  -5   4   2  143.99   33.00
   4  -4  -2    6.90   19.70
  -4  -4   2   19.20   21.10
   4  -4  -2   33.40   20.70
   4  -4  -2   -3.50   18.90
   4   4  -2   -6.30   18.00
  -4   4   2  -12.60   17.00
   4   4  -2   10.30   20.30
  -4   4   2   -0.10   22.00
   4   4  -2    3.90   15.40
  -3  -4   2   29.90   15.50
   3  -4  -2   50.39   23.40
   3  -4  -2   32.30   22.60
   3  -4  -2   30.90   22.00
  -3  -4   2    6.80   18.90
  -3   4   2   33.80   19.60
   3   4  -2   33.80   15.80
  -3   4   2   24.40   20.10
   3   4  -2   63.99   23.70
   3   4  -2   13.80   25.20
   3   4  -2   14.80   21.00
   2  -4  -2 1201.68   83.59
  -2  -4   2 1054.99   78.09
  -2  -4   2 1119.09   84.19
  -2  -4   2 1117.29   90.99
   2  -4  -2 1167.18   86.49
   2   4  -2 1224.48   83.19
  -2   4   2 1257.57   82.09
   2   4  -2 1031.80   85.49
   1  -4  -2  114.99   21.20
  -1  -4   2  111.89   21.00
  -1  -4   2   61.89   19.00
  -1   4   2   81.29   19.30
  -1   4   2   83.59   22.00
   1   4  -2   74.49   23.00
   1   4  -2   93.89   21.30
  -1   4   2   92.29   19.20
   0  -4   2 1995.20  143.99
   0   4   2 2448.96  144.59
   0   4   2 1946.11  136.49
   0   4  -2 2278.37  140.79
   1  -4   2  156.58   27.70
   1  -4   2  169.58   21.90
  -1  -4  -2  186.58   29.10
   1   4   2  123.59   22.10
  -1   4  -2  204.58   24.40
   1   4   2  174.58   29.30
   2  -4   2   14.40   13.80
  -2   4  -2   37.80   21.80
  -2   4  -2   28.50   18.00
   2   4   2    8.40   17.60
   2   4   2   11.80   15.50
   3  -4   2  128.19   27.00
  -3  -4  -2   91.89   26.50
   3  -4   2  138.09   29.50
   3   4   2  121.69   25.40
  -3   4  -2  106.19   28.20
  -3   4  -2  149.39   30.00
   4  -4   2  195.68   36.70
  -4  -4  -2  109.19   31.50
   4  -4   2  115.69   30.60
  -4   4  -2   79.69   27.80
  -4   4  -2  111.49   31.10
   4   4   2  184.48   33.00
   5  -4   2   28.00   24.20
  -5  -4  -2   11.30   22.50
   5  -4   2   -1.10   21.60
   5   4   2    2.50   22.60
  -5   4  -2  -39.20   17.30
   5   4   2   31.40   24.80
   5   4   2   14.00   21.50
   6  -4   2   62.59   30.80
   6  -4   2   29.40   24.90
  -6  -4  -2   29.10   26.90
   6   4   2   15.80   25.20
   6   4   2   29.30   25.00
  -6   4  -2   49.90   27.40
   6   4   2   64.29   28.30
   7  -4   2   30.30   26.40
   7  -4   2   75.49   34.60
  -7  -4  -2   65.79   32.00
  -7   4  -2   21.50   27.40
   7   4   2   45.30   32.90
   7   4   2   81.19   32.10
   7   4   2   45.00   28.80
  -8  -4  -2  291.67   60.39
   8  -4   2  227.08   50.19
   8  -4   2  225.28   51.09
  -8   4  -2  299.57   68.29
   8   4   2  284.67   64.59
   8   4   2  191.38   46.00
   9  -4   2   -4.10   29.50
   9  -4   2   45.60   38.60
  -9   4  -2   51.49   38.70
   9   4   2   13.90   27.60
   9   4   2  -11.70   25.50
  10  -4   2   28.50   35.20
  10  -4   2   63.99   43.50
 -10  -4  -2    6.80   32.10
  10   4   2    7.40   29.00
 -10   4  -2    8.80   34.90
  11  -4   2   -6.00   33.30
  11  -4   2  -28.00   40.20
 -11  -4  -2   28.90   43.70
  11   4   2    9.60   41.80
 -13  -5   2  158.08   59.99
  13  -5  -2   45.60   43.70
  13   5  -2  109.59   46.60
  13   5  -2  -19.40   39.10
  12  -5  -2   -2.00   37.30
 -12  -5   2   88.19   39.20
  12  -5  -2    8.80   35.70
 -12   5   2    8.00   29.80
  12   5  -2   -6.30   31.30
 -12   5   2   55.99   39.70
  12   5  -2   -4.90   34.30
  12   5  -2   65.69   40.70
  11  -5  -2   69.89   39.90
 -11  -5   2   75.89   43.90
  11  -5  -2   27.10   36.90
  11   5  -2   -1.20   32.90
  11   5  -2   72.49   38.30
 -11   5   2   61.79   47.20
 -11   5   2  102.89   44.40
  11   5  -2  152.98   46.30
  10  -5  -2  -24.60   24.60
 -10  -5   2   48.30   39.20
  10  -5  -2   15.10   30.00
  10   5  -2    4.70   28.90
 -10   5   2   -1.00   27.60
  10   5  -2   29.70   33.10
 -10   5   2  -11.50   27.60
  10   5  -2   12.60   22.50
   9  -5  -2   18.10   29.60
  -9  -5   2  -13.40   29.60
   9  -5  -2  -26.50   25.30
   9   5  -2  -37.20   26.60
   9   5  -2   -4.10   20.90
  -9   5   2   21.40   33.90
   9   5  -2  -26.50   24.10
  -9   5   2   17.60   31.30
   8  -5  -2   -6.70   23.00
   8  -5  -2   20.40   28.30
  -8  -5   2   85.39   37.30
   8   5  -2   26.80   24.60
   8   5  -2   42.30   29.50
   8   5  -2   29.50   30.30
  -8   5   2   42.00   31.20
  -8   5   2   20.80   29.40
  -7  -5   2    2.10   22.40
   7  -5  -2   21.60   23.60
   7  -5  -2   29.40   26.00
  -7   5   2   38.20   24.10
   7   5  -2  -29.40   16.60
   7   5  -2  -17.10   16.80
  -7   5   2   -5.00   20.80
   7   5  -2    8.40   17.50
   6  -5  -2   59.39   26.90
   6  -5  -2   85.09   30.30
  -6  -5   2   41.70   27.10
   6   5  -2   60.89   23.60
   6   5  -2   58.09   26.10
   6   5  -2   30.60   28.00
  -6   5   2   36.00   23.80
  -6   5   2   46.00   27.30
   5  -5  -2   25.50   24.10
  -5  -5   2   70.19   28.90
   5  -5  -2   27.00   21.60
   5  -5  -2   11.40   25.50
   5   5  -2   38.10   19.40
   5   5  -2   31.70   25.00
  -5   5   2   27.00   23.00
  -5   5   2   43.70   25.30
   5   5  -2   20.30   25.10
   4  -5  -2   55.49   25.10
  -4  -5   2   43.50   22.40
   4  -5  -2   45.20   24.50
   4   5  -2   75.89   27.00
   4   5  -2   71.69   19.60
   4   5  -2   23.70   25.60
  -4   5   2   22.80   22.20
   4   5  -2   69.99   27.70
   3  -5  -2  489.65   53.69
  -3  -5   2  462.45   45.80
   3  -5  -2  428.66   50.69
   3   5  -2  529.65   46.00
   3   5  -2  559.64   62.49
  -3   5   2  475.15   53.29
   3   5  -2  478.15   52.89
  -3   5   2  526.75   49.80
   3   5  -2  482.95   52.49
  -2  -5   2  210.38   29.40
  -2  -5   2  270.57   39.10
   2  -5  -2  293.67   37.90
   2  -5  -2  228.78   37.30
   2  -5  -2  207.38   32.90
  -2  -5   2  298.67   36.20
  -2   5   2  306.07   37.50
   2   5  -2  237.18   32.50
  -2   5   2  284.87   41.20
  -1  -5   2   10.90   16.10
  -1  -5   2   46.00   18.40
   1  -5  -2   25.10   22.20
   1  -5  -2   37.10   17.20
  -1   5   2   42.80   19.40
   1   5  -2   43.50   19.90
   1   5  -2   41.90   18.10
  -1   5   2   17.30   17.20
   0  -5   2   64.39   27.40
   0  -5  -2   98.29   23.00
   0  -5   2   69.69   20.50
   0   5   2   64.39   16.60
   0   5   2   57.09   20.40
   0   5   2   96.39   20.20
   1  -5   2  406.66   43.00
   1   5   2  410.16   41.20
  -1   5  -2  402.96   43.20
  -1   5  -2  372.16   34.40
   2  -5   2    9.60   19.80
   2  -5   2    9.70   14.20
  -2  -5  -2   26.10   21.70
   2   5   2   30.90   24.50
  -2   5  -2   20.70   15.90
  -2   5  -2    8.50   21.30
   2   5   2   12.10   16.20
   3  -5   2   33.90   18.40
  -3  -5  -2   45.00   22.60
  -3   5  -2   20.60   23.30
  -3   5  -2   32.40   20.90
   3   5   2   30.40   22.50
  -4  -5  -2   46.80   25.40
   4  -5   2   70.39   28.70
   4  -5   2   84.89   25.20
   4   5   2   94.29   30.90
   4   5   2   73.49   23.40
  -4   5  -2   53.39   24.50
   5  -5   2  176.38   35.80
   5  -5   2  157.68   40.40
  -5  -5  -2  147.79   36.70
   5   5   2  154.78   32.40
  -5   5  -2  104.69   33.20
  -5   5  -2   80.79   30.70
  -6  -5  -2  -27.70   19.10
   6  -5   2   20.00   28.00
   6  -5   2   12.20   22.80
  -6   5  -2  -23.00   19.00
   6   5   2   74.69   34.70
   6   5   2    2.40   20.30
  -7  -5  -2  245.18   50.89
   7  -5   2  277.97   54.89
   7  -5   2  185.88   44.80
   7   5   2  162.88   51.69
  -7   5  -2  288.87   55.39
   7   5   2  293.77   53.39
   8  -5   2   40.40   35.50
   8  -5   2  101.69   36.10
  -8  -5  -2  -20.80   28.50
  -8   5  -2   78.49   39.30
   8   5   2   17.40   26.40
   8   5   2   31.80   40.40
   9  -5   2  -16.40   28.10
   9  -5   2   27.20   29.10
   9   5   2    2.70   27.00
   9   5   2    4.70   35.40
  -9   5  -2   48.40   38.70
  10  -5   2   61.69   41.40
 -10  -5  -2   96.49   47.70
  10  -5   2  101.99   49.20
  10   5   2   -3.10   33.70
  10   5   2  142.99   50.99
  10   5   2  110.09   44.40
  11  -5   2   83.79   63.99
  11  -5   2   40.80   43.20
 -11  -5  -2   27.90   41.30
  11   5   2   69.69   39.10
 -11   5  -2   67.89   44.80
  11   5   2   75.09   40.40
  13  -6  -2   46.90   53.49
 -13  -6   2  130.69   76.29
 -13   6   2   84.29   45.20
  13   6  -2   26.60   38.30
  13   6  -2  -33.70   30.30
 -12  -6   2   60.99   39.40
  12  -6  -2  -35.90   28.50
  12  -6  -2  -28.20   38.30
  12   6  -2  -28.90   27.30
 -12   6   2   28.10   36.20
 -12   6   2    4.90   44.40
  12   6  -2   20.40   37.60
  11  -6  -2  112.29   46.60
 -11  -6   2   25.10   37.60
  11  -6  -2   14.70   35.00
 -11   6   2   98.09   47.10
  11   6  -2  111.09   44.20
  11   6  -2  109.19   54.49
  11   6  -2  152.08   47.90
 -11   6   2   59.79   39.10
 -10  -6   2   42.80   36.50
  10  -6  -2   -6.30   27.20
  10  -6  -2    6.60   28.50
 -10   6   2   44.10   35.40
 -10   6   2  -32.20   22.90
  10   6  -2   29.40   32.20
  10   6  -2  -15.30   23.70
  10   6  -2    5.50   26.50
  -9  -6   2    4.20   28.40
   9  -6  -2   35.40   32.50
   9  -6  -2   -6.90   29.10
   9   6  -2   -7.10   23.60
   9   6  -2  -42.10   20.40
  -9   6   2  -12.10   24.40
   9   6  -2  -17.20   23.40
  -9   6   2  -12.90   21.90
  -8  -6   2  114.09   42.20
   8  -6  -2  137.79   43.20
   8   6  -2  175.58   39.30
  -8   6   2  111.89   40.20
   8   6  -2  147.09   42.80
  -8   6   2  148.99   42.40
   8   6  -2  131.19   42.10
   7  -6  -2   29.10   25.60
   7  -6  -2   54.79   27.80
  -7  -6   2   32.00   27.80
   7   6  -2   27.80   21.70
  -7   6   2   42.70   27.80
   7   6  -2   -4.20   22.80
  -7   6   2   -5.20   22.80
   7   6  -2   10.00   24.70
  -6  -6   2  112.99   36.00
   6  -6  -2  173.08   40.20
   6  -6  -2   98.99   29.90
  -6   6   2  151.98   37.10
   6   6  -2  148.49   39.80
  -6   6   2  134.29   35.00
   6   6  -2  106.39   29.70
   5  -6  -2  353.06   57.19
  -5  -6   2  347.87   75.89
   5  -6  -2  380.16   55.69
   5   6  -2  417.16   59.89
   5   6  -2  299.37   48.10
  -5   6   2  409.26   52.89
   5   6  -2  363.86   43.90
   4  -6  -2  365.66   50.99
  -4  -6   2  459.25   52.99
   4  -6  -2  357.46   49.10
   4  -6  -2  430.06   53.79
   4   6  -2  404.36   52.89
   4   6  -2  447.16   54.49
  -4   6   2  509.05   52.89
   4   6  -2  436.16   45.50
   4   6  -2  456.75   62.49
  -3  -6   2 1607.84  112.99
  -3  -6   2 1367.86  104.09
   3  -6  -2 1367.96  111.19
   3  -6  -2 1349.56  107.89
   3  -6  -2 1678.03  111.69
  -3   6   2 1628.24  108.99
   3   6  -2 1643.94  105.09
  -3   6   2 1535.55  110.19
  -3   6   2 1445.86  112.09
   3   6  -2 1310.17  109.99
   2  -6  -2   20.60   21.60
   2  -6  -2   23.40   20.40
   2  -6  -2   46.20   22.10
  -2  -6   2   32.10   21.40
  -2  -6   2   19.30   15.90
   2   6  -2   34.40   19.00
  -2   6   2    0.80   18.40
   2   6  -2   25.00   21.30
  -2   6   2   11.00   21.30
  -1  -6   2  161.68   28.90
   1  -6  -2   83.09   20.80
   1  -6  -2  127.19   26.80
   1   6  -2   95.99   26.10
  -1   6   2  122.89   25.70
  -1   6   2  117.99   25.00
   1   6  -2   90.09   23.00
   0  -6  -2  146.79   28.80
   0  -6   2  100.59   24.50
   0  -6   2  103.69   25.30
   0   6  -2  142.99   18.60
   0   6   2  173.48   33.00
   0   6   2  106.99   22.00
   0   6   2  139.69   23.90
   1  -6   2   15.70   13.50
   1  -6   2   12.50   23.30
   1  -6   2    5.50   20.00
  -1  -6  -2   20.50   19.40
  -1   6  -2   16.80   11.10
   1   6   2   67.39   25.80
  -1   6  -2   32.00   21.30
  -2  -6  -2   50.59   22.30
   2  -6   2   38.00   15.80
   2  -6   2   78.39   26.10
  -2   6  -2   79.09   27.60
   2   6   2   42.20   19.80
   2   6   2   67.19   26.70
  -2   6  -2   51.49   17.80
  -3  -6  -2   72.39   25.90
   3  -6   2   65.79   22.00
   3  -6   2  113.89   30.80
   3   6   2   65.49   25.80
  -3   6  -2   71.69   25.20
  -3   6  -2   87.29   28.80
   3   6   2   61.59   23.80
  -4  -6  -2  882.41   82.89
   4  -6   2  872.71   82.69
   4  -6   2  927.11   77.89
  -4   6  -2  941.31   83.29
   4   6   2  944.61   79.29
  -4   6  -2  858.81   80.89
   4   6   2 1022.70   86.69
   5  -6   2  253.77   47.50
   5  -6   2  236.38   40.90
  -5  -6  -2  232.18   43.90
   5   6   2  198.58   39.60
   5   6   2  307.07   50.39
  -5   6  -2  182.98   41.40
  -5   6  -2  187.68   40.60
  -6  -6  -2  617.74   72.19
   6  -6   2  616.54   67.19
   6  -6   2  594.94   68.29
  -6   6  -2  548.75   72.09
  -6   6  -2  574.84   70.19
   6   6   2  554.84   69.39
   6   6   2  490.85   62.39
   7  -6   2  256.67   49.00
  -7  -6  -2  341.17   58.69
   7  -6   2  204.88   50.39
   7   6   2  241.18   50.39
  -7   6  -2  308.97   56.59
   7   6   2  301.57   57.59
   7   6   2  281.07   65.09
   8  -6   2  113.99   43.10
  -8  -6  -2   62.99   38.80
   8  -6   2   96.79   40.00
   8   6   2   73.19   36.70
   8   6   2   89.89   37.40
   8   6   2  118.59   40.80
  -8   6  -2   97.29   43.30
   9  -6   2  305.77   66.69
   9  -6   2  420.06   71.59
  -9   6  -2  360.26   69.99
   9   6   2  386.36   74.19
   9   6   2  313.17   68.99
   9   6   2  420.36   67.69
  10  -6   2   26.50   37.40
  10  -6   2   19.90   30.70
 -10  -6  -2   50.39   45.00
  10   6   2    0.50   25.40
  10   6   2    6.70   35.50
 -10   6  -2  -18.80   29.30
  10   6   2   -6.60   27.20
  11  -6   2  -42.00   32.10
 -11  -6  -2    6.90   41.10
  11  -6   2    5.10   44.40
 -11   6  -2   27.10   38.90
  11   6   2   20.60   42.60
  11   6   2    7.30   36.00
  13  -7  -2   89.79   58.69
  13   7  -2   32.00   42.40
  12  -7  -2  295.67   65.09
  12  -7  -2  122.29   51.79
 -12  -7   2  322.97   77.59
 -12   7   2  180.28   61.19
 -12   7   2   59.59   48.30
  12   7  -2  275.17   64.29
  12   7  -2  170.38   51.89
  12   7  -2   73.99   39.80
 -11  -7   2  423.66   80.69
  11  -7  -2  436.76   83.19
  11  -7  -2  421.46   79.79
 -11   7   2  549.95   87.59
 -11   7   2  526.05   85.79
  11   7  -2  611.74  140.69
  11   7  -2  519.95   90.29
  11   7  -2  687.93  110.29
  10  -7  -2  562.24   85.59
 -10  -7   2  599.34   91.79
  10  -7  -2  380.76  109.19
  10   7  -2  589.74   83.09
  10   7  -2  598.54   87.69
 -10   7   2  525.95   85.49
  10   7  -2  514.55   89.09
 -10   7   2  603.84   78.69
   9  -7  -2  148.29   49.80
   9  -7  -2  236.08   54.29
  -9  -7   2  132.59   47.70
   9   7  -2   62.19   35.00
   9   7  -2  113.49   42.70
  -9   7   2  116.39   42.60
  -9   7   2  142.59   50.09
   9   7  -2  167.48   46.80
   8  -7  -2  308.27   59.49
  -8  -7   2  228.88   54.49
   8  -7  -2  279.97   58.79
  -8   7   2  312.27   56.99
   8   7  -2  312.67   55.49
   8   7  -2  268.07   54.69
   8   7  -2  357.36   54.69
  -8   7   2  212.38   49.80
   7  -7  -2  316.57   57.89
   7  -7  -2  306.77   62.19
  -7  -7   2  449.06   67.39
   7  -7  -2  285.27   51.39
   7   7  -2  314.97   49.70
  -7   7   2  421.66   61.09
  -7   7   2  426.56   62.59
   7   7  -2  506.65   59.89
   6  -7  -2    2.60   20.00
   6  -7  -2  -15.40   22.00
   6  -7  -2   26.70   28.60
  -6   7   2   10.20   19.70
   6   7  -2   -7.70   17.60
   6   7  -2   13.00   21.90
  -6   7   2   35.00   24.60
   6   7  -2   -1.60   25.20
   5  -7  -2  -36.40   18.50
   5  -7  -2   17.30   23.80
  -5  -7   2  -10.90   21.10
   5  -7  -2   26.90   21.10
   5   7  -2   17.70   24.60
   5   7  -2   -3.90   19.20
   5   7  -2  -11.80   20.90
  -5   7   2  -21.60   16.10
   5   7  -2   -8.40   18.70
   4  -7  -2  112.89   30.40
   4  -7  -2  141.39   34.30
  -4  -7   2  139.19   28.90
   4   7  -2   97.69   30.10
  -4   7   2  142.69   32.50
   4   7  -2  109.49   27.30
  -4   7   2  142.49   34.40
   4   7  -2  146.69   38.90
   4   7  -2  123.19   31.50
   3  -7  -2  626.14   59.39
   3  -7  -2  458.05   54.69
  -3  -7   2  560.44   53.09
   3  -7  -2  529.95   58.79
  -3   7   2  500.85   59.79
   3   7  -2  618.14   53.29
   3   7  -2  515.45   58.39
  -3   7   2  621.04   57.69
   2  -7  -2   82.69   24.80
   2  -7  -2   66.59   25.60
   2  -7  -2   71.39   25.30
  -2  -7   2   76.59   24.80
  -2  -7   2   73.29   22.30
   2   7  -2   88.59   26.90
  -2   7   2  152.78   34.00
  -2   7   2   86.39   27.10
   2   7  -2   84.69   24.30
  -2   7   2  150.88   31.30
   1  -7  -2  326.57   41.30
  -1  -7   2  217.78   35.30
  -1   7   2  238.58   36.10
   1   7  -2  216.58   35.40
  -1   7   2  300.87   37.80
  -1   7   2  273.87   38.30
   1   7  -2  299.17   39.80
   0  -7   2  861.81   76.29
   0  -7  -2  985.40   79.49
   0  -7   2  869.71   78.69
   0   7   2 1124.89   75.39
   0   7   2  875.71   73.59
   0   7  -2  981.10   67.39
   0   7  -2 1061.59   83.89
   0   7  -2  948.61   76.99
   0   7   2 1035.70   80.79
  -1  -7  -2  698.33   63.09
   1  -7   2  601.14   49.30
  -1  -7  -2  605.44   57.29
   1  -7   2  583.94   65.39
  -1   7  -2  641.14   59.59
  -1   7  -2  641.54   49.90
   1   7   2  740.53   65.89
   1   7   2  667.93   57.39
   2  -7   2 2121.29  142.59
  -2  -7  -2 1937.11  144.49
   2   7   2 1877.51  138.79
  -2   7  -2 1870.01  132.79
  -2   7  -2 2042.80  142.09
   2   7   2 2224.58  144.89
   3  -7   2 2123.19  142.49
   3  -7   2 1989.60  134.59
  -3   7  -2 1736.13  133.59
   3   7   2 1922.71  139.19
  -3   7  -2 1940.61  141.19
   3   7   2 1983.00  142.99
   4  -7   2    9.90   24.60
   4  -7   2   39.90   18.90
  -4  -7  -2   16.20   21.80
   4   7   2   30.90   23.80
  -4   7  -2   17.20   24.90
  -4   7  -2   28.90   20.00
   4   7   2   52.29   23.10
   5  -7   2   24.00   22.10
  -5  -7  -2   -7.70   21.20
   5  -7   2   12.40   22.30
   5   7   2   19.20   20.90
   5   7   2    8.10   20.80
  -5   7  -2   16.70   23.80
   6  -7   2   75.09   27.20
   6  -7   2   21.60   27.20
  -6  -7  -2   49.20   31.00
   6   7   2   81.99   32.30
  -6   7  -2   54.39   31.30
  -6   7  -2  101.49   35.30
   6   7   2   73.79   31.70
   7  -7   2  436.96   68.29
  -7  -7  -2  430.96   68.49
   7  -7   2  459.45   70.39
   7   7   2  492.45   74.59
   7   7   2  274.57   54.89
   7   7   2  334.07   64.39
  -7   7  -2  419.16   65.59
   8  -7   2  411.06   72.29
  -8  -7  -2  505.75   81.39
   8  -7   2  383.86   65.59
   8   7   2  425.06   68.39
  -8   7  -2  551.94   81.79
   8   7   2  578.74   95.79
   8   7   2  540.95  120.89
   9  -7   2  197.88   52.99
   9   7   2  119.39   53.99
   9   7   2   91.39   46.00
   9   7   2   86.39   36.50
  -9   7  -2  196.28   51.69
 -10  -7  -2  207.28   61.99
  10  -7   2  213.48   60.09
  10  -7   2  367.86   73.69
 -10   7  -2  293.27   65.89
  10   7   2  308.47   73.59
  10   7   2  275.07   65.69
  10   7   2  303.17   60.09
  11  -7   2  213.78   71.09
  11  -7   2  329.97   83.19
 -11  -7  -2  320.67   72.29
  11   7   2  311.77   69.99
  11   7   2  266.07   77.69
  11   7   2  318.67   74.59
 -11   7  -2  486.75   86.79
  12  -8  -2   45.40   43.40
  12  -8  -2  108.29   50.89
 -12  -8   2  218.78   60.99
  12  -8  -2  -22.40   45.60
  12   8  -2  130.69   55.49
  12   8  -2  118.59   48.10
 -12   8   2   95.79   53.79
 -12   8   2  203.68   88.79
  12   8  -2   70.19   46.40
  11  -8  -2   61.69   47.50
  11  -8  -2   13.20   28.30
 -11  -8   2  118.99   45.20
  11   8  -2   81.29   43.00
 -11   8   2   76.49   43.50
 -11   8   2   16.70   36.70
  11   8  -2   80.59   46.40
  10  -8  -2   45.30   38.60
  10  -8  -2   -3.30   29.80
 -10  -8   2   35.30   39.30
 -10   8   2   50.19   35.20
  10   8  -2   -1.00   27.20
 -10   8   2  -14.10   27.70
  10   8  -2    4.10   30.80
  10   8  -2  -39.10   26.20
  -9  -8   2   90.79   45.70
   9  -8  -2  170.98   45.30
   9  -8  -2  219.48   56.49
   9  -8  -2  111.49   48.10
   9   8  -2  182.98   48.30
   9   8  -2  284.17   60.49
  -9   8   2  225.38   52.39
   9   8  -2  131.29   39.30
  -9   8   2  242.78   52.39
   8  -8  -2   42.40   34.30
   8  -8  -2   -7.60   28.70
   8  -8  -2    0.20   23.10
  -8  -8   2   12.20   29.40
  -8   8   2    0.90   26.30
   8   8  -2   11.10   22.80
   8   8  -2   20.00   27.30
   8   8  -2   12.70   26.40
  -8   8   2   17.70   25.70
  -7  -8   2  403.26   65.89
   7  -8  -2  242.38   49.50
   7  -8  -2  269.17   52.49
   7  -8  -2  420.56   64.29
   7   8  -2  416.96   56.29
  -7   8   2  337.27   55.89
   7   8  -2  409.36   70.29
  -7   8   2  471.75   69.39
   6  -8  -2  856.01   92.89
  -6  -8   2  973.60   93.29
   6  -8  -2  986.90   91.19
  -6   8   2 1102.59   93.49
   6   8  -2 1058.59   94.79
   6   8  -2  931.01   82.69
   6   8  -2  939.01   95.09
   5  -8  -2 2169.88  163.78
   5  -8  -2 2299.97  169.38
   5  -8  -2 2171.48  165.78
   5   8  -2 2262.97  175.98
   5   8  -2 2476.75  170.58
   5   8  -2 2318.37  170.48
   5   8  -2 2227.18  158.08
  -5   8   2 2361.46  165.08
  -5   8   2 2221.18  164.78
   4  -8  -2 2750.22  197.48
   4  -8  -2 2552.64  193.58
  -4  -8   2 2760.82  191.18
  -4  -8   2 2890.71  198.08
  -4   8   2 3063.09  196.88
   4   8  -2 3096.99  208.88
  -4   8   2 2984.20  195.68
   4   8  -2 2799.62  189.88
   4   8  -2 2676.43  196.68
  -3  -8   2  699.53   67.79
   3  -8  -2  665.33   66.09
  -3  -8   2  691.93   63.99
   3  -8  -2  655.33   67.79
   3  -8  -2  771.32   70.29
  -3   8   2  787.82   67.19
  -3   8   2  782.72   69.19
  -3   8   2  663.83   82.09
   3   8  -2  655.23   68.69
   3   8  -2  768.12   63.89
   2  -8  -2  197.48   36.40
  -2  -8   2  186.68   34.90
  -2  -8   2  286.47   39.60
   2  -8  -2  264.97   41.30
   2  -8  -2  224.18   36.60
   2   8  -2  230.98   39.60
  -2   8   2  259.67   40.20
  -2   8   2  141.49   33.90
  -2   8   2  233.28   43.20
   2   8  -2  263.87   40.20
  -1  -8   2  189.68   33.40
   1  -8  -2  177.28   31.00
   1  -8  -2  279.57   40.90
  -1   8   2  210.48   37.10
  -1   8   2  245.78   36.90
   1   8  -2  211.68   36.60
   1   8  -2  178.38   34.50
  -1   8   2  293.57   38.70
   0  -8   2   80.59   25.80
   0  -8  -2   56.29   26.40
   0   8   2   85.29   24.80
   0   8   2   87.79   23.90
   0   8  -2   88.19   28.80
   0   8  -2   96.89   28.80
   0   8  -2  104.79   20.00
   0   8   2   87.39   23.00
   0   8   2   73.79   25.60
   1  -8   2    3.80   13.10
   1  -8   2  -18.20   18.50
  -1  -8  -2  -12.40   16.10
   1  -8   2   -8.90   21.10
  -1  -8  -2    2.50   18.50
  -1   8  -2   10.40   22.60
   1   8   2  -20.30   16.50
   1   8   2   -6.30   16.50
   2  -8   2   67.29   27.30
   2  -8   2   68.59   20.70
   2  -8   2   74.59   26.50
  -2  -8  -2   31.70   24.50
  -2  -8  -2  100.29   26.30
   2   8   2   53.49   22.60
   2   8   2   57.89   23.80
  -2   8  -2   48.00   18.30
  -3  -8  -2 1279.97  106.49
  -3   8  -2 1180.18   99.99
  -3   8  -2 1431.96  110.29
   3   8   2 1472.55  108.09
   3   8   2 1544.45  110.69
   4  -8   2  930.11   73.99
   4  -8   2  820.92   79.29
  -4   8  -2  837.72   80.09
   4   8   2  832.52   79.29
   4   8   2  784.62   76.19
  -4   8  -2  736.53   73.49
   5  -8   2  812.42   84.19
  -5  -8  -2 1011.80   89.49
   5  -8   2  944.81   80.89
  -5   8  -2  800.52   82.89
   5   8   2  829.42   84.49
  -5   8  -2  860.51   84.89
   6  -8   2  360.66   57.19
  -6  -8  -2  285.67   54.79
  -6   8  -2  249.78   52.69
   6   8   2  360.76   63.09
  -6   8  -2  363.56   58.59
   7  -8   2  604.44   71.09
   7  -8   2  528.05   80.89
  -7  -8  -2  654.13   80.89
  -7   8  -2  590.74   75.39
   7   8   2  450.05   69.59
  -7   8  -2  387.76   71.29
   7   8   2  534.55   86.49
   7   8   2  644.24   76.39
   8  -8   2  566.34   82.49
  -8  -8  -2  466.35   79.89
   8  -8   2  592.84   76.69
   8   8   2  576.04   74.09
   8   8   2  550.24   84.99
   8   8   2  466.85   84.79
  -8   8  -2  418.26   76.39
  -9  -8  -2  259.77   72.79
   9  -8   2  184.58   57.79
   9  -8   2  223.48   55.59
   9   8   2  188.68   56.49
   9   8   2  240.48   56.09
  -9   8  -2   97.99   48.50
  10  -8   2   -6.30   41.40
 -10  -8  -2   13.80   30.70
  10  -8   2   -1.20   29.50
  10   8   2  -48.30   33.80
  10   8   2   -5.40   30.40
  10   8   2   27.80   33.30
 -10   8  -2  -25.50   36.20
  11  -8   2   21.10   45.30
  11  -8   2  -51.39   37.10
 -11  -8  -2   39.90   42.30
  11   8   2  -10.00   30.20
 -11   8  -2  -18.20   33.10
  11   8   2   -6.50   48.00
  12  -9  -2  265.27   68.09
  12  -9  -2  194.08   69.79
  12  -9  -2  255.97   63.79
 -12  -9   2  375.36   81.59
 -12   9   2  301.77   68.49
  12   9  -2  273.37   60.19
  12   9  -2  304.77   78.09
 -12   9   2  287.37   71.39
  12   9  -2  264.37   66.09
 -11  -9   2  617.64   97.09
  11  -9  -2  371.86   81.59
  11  -9  -2  477.15   86.59
  11  -9  -2  310.07   73.89
  11   9  -2  414.06  117.79
  11   9  -2  570.44   90.79
 -11   9   2  569.44   87.79
  11   9  -2  654.43  107.19
 -11   9   2  340.97   76.59
  10  -9  -2  369.96   70.99
 -10  -9   2  531.75   85.99
  10  -9  -2  630.74   93.59
  10  -9  -2  476.45   83.49
 -10   9   2  395.96   74.59
 -10   9   2  312.27   73.79
  10   9  -2  430.06   70.29
  10   9  -2  493.15   82.99
  10   9  -2  570.04   85.29
   9  -9  -2  440.46   80.49
   9  -9  -2  406.16   75.39
   9  -9  -2  436.56   76.19
  -9  -9   2  484.65   79.39
  -9   9   2  599.44   76.39
  -9   9   2  497.55   82.79
   9   9  -2  482.75   76.99
   9   9  -2  661.73   70.99
   9   9  -2  439.86   74.79
   8  -9  -2   35.80   35.80
  -8  -9   2   61.79   37.20
   8  -9  -2   38.20   38.10
  -8   9   2  149.59   39.70
   8   9  -2   89.09   37.20
   8   9  -2  144.39   49.80
   8   9  -2   63.19   28.30
  -8   9   2  130.09   42.00
   7  -9  -2   89.89   38.00
  -7  -9   2   37.90   31.40
   7  -9  -2   37.50   29.40
   7   9  -2   29.60   36.10
  -7   9   2   46.70   30.20
  -7   9   2   26.20   26.30
   7   9  -2   48.90   25.20
   6  -9  -2   56.39   31.70
   6  -9  -2   68.29   32.50
  -6  -9   2   90.29   32.80
  -6   9   2   79.19   30.90
   6   9  -2  167.48   38.90
   6   9  -2  140.29   43.50
   6   9  -2  164.78   33.40
   6   9  -2  121.59   43.90
   5  -9  -2   40.10   28.90
   5  -9  -2   32.80   27.00
   5  -9  -2   16.70   24.00
   5   9  -2   68.99   37.30
   5   9  -2   18.50   20.40
  -5   9   2   32.70   25.20
  -5   9   2   10.90   22.50
   5   9  -2  -26.40   18.30
   5   9  -2   36.10   25.10
   4  -9  -2  212.28   45.20
   4  -9  -2  207.18   43.30
  -4  -9   2  224.98   39.50
  -4   9   2  211.18   41.80
   4   9  -2  187.08   33.60
   4   9  -2  229.88   45.60
  -4   9   2  214.38   39.60
   4   9  -2  228.28   49.20
   3  -9  -2   70.09   29.90
  -3  -9   2  105.19   29.00
  -3  -9   2  106.19   32.40
   3  -9  -2   32.30   25.50
   3  -9  -2   95.49   30.70
  -3   9   2  151.78   34.70
   3   9  -2   93.09   28.10
  -3   9   2   97.19   30.30
   3   9  -2   64.49   26.30
  -3   9   2   65.19   33.90
  -2  -9   2 1392.06  108.99
  -2  -9   2 1499.75  111.89
   2  -9  -2 1282.57  110.29
  -2   9   2 1527.65  112.49
  -2   9   2 1493.55  115.79
   2   9  -2 1520.55  110.09
  -2   9   2 1550.14  110.19
   1  -9  -2  677.23   62.09
   1  -9  -2  516.95   54.09
  -1  -9   2  569.14   59.49
   1   9  -2  503.95   57.29
   1   9  -2  513.95   59.09
  -1   9   2  655.23   60.19
  -1   9   2  544.95   62.29
  -1   9   2  580.34   56.29
   0  -9   2  995.00   84.59
   0  -9  -2 1202.68   88.89
   0  -9   2  848.62   83.79
   0   9  -2 1122.79   85.59
   0   9   2  965.10   80.09
   0   9  -2 1048.30   73.79
   0   9   2 1010.30   81.09
   0   9   2  904.41   79.69
   0   9   2 1046.30   86.29
  -1  -9  -2 1179.48   90.79
  -1  -9  -2  972.30   82.69
   1  -9   2  954.10   91.09
   1  -9   2 1067.89   82.69
   1  -9   2 1094.59   88.19
   1   9   2 1133.89   89.29
  -1   9  -2  960.90   85.29
   2  -9   2 1417.86   94.39
  -2  -9  -2 1231.68   98.89
  -2  -9  -2 1376.66  107.79
   2  -9   2 1139.89  107.89
   2   9   2 1302.07  100.69
  -2   9  -2 1223.88  101.79
  -2   9  -2 1226.38   91.89
   2   9   2 1289.67  103.89
   3  -9   2 2205.98  184.28
   3  -9   2 2738.23  170.48
   3  -9   2 2594.04  177.48
  -3   9  -2 2274.47  167.78
   3   9   2 2609.04  175.98
   3   9   2 2672.53  178.78
  -3   9  -2 2305.17  175.08
   4  -9   2   19.50   23.40
  -4  -9  -2    6.30   21.90
   4   9   2   27.60   24.40
  -4   9  -2    2.00   17.90
   4   9   2   25.20   24.00
  -4   9  -2   25.50   24.70
   5  -9   2   32.10   19.80
   5  -9   2    7.30   24.60
   5   9   2   38.10   27.20
  -5   9  -2   14.70   26.80
   5   9   2  -30.10   17.10
  -5   9  -2    8.90   22.40
   6  -9   2   26.70   22.80
  -6  -9  -2   -5.40   25.20
   6  -9   2   21.00   30.10
  -6   9  -2   19.10   27.20
   6   9   2  -23.30   18.70
   6   9   2   30.20   28.10
   7  -9   2  249.38   49.50
  -7  -9  -2  229.88   53.89
   7   9   2  128.89   47.20
   7   9   2  124.09   39.00
  -7   9  -2  201.88   51.39
   7   9   2  318.37   59.49
  -7   9  -2  202.48   51.29
  -8  -9  -2  511.55   80.89
   8   9   2  428.46   69.89
   8   9   2  476.65   82.89
  -8   9  -2  384.96   66.59
   8   9   2  468.85   84.89
  -8   9  -2  460.95   77.89
  -9  -9  -2  543.45   89.39
   9  -9   2  553.34   82.19
  -9   9  -2  435.26   81.69
   9   9   2  601.64   94.99
   9   9   2  487.55   90.69
   9   9   2  611.04   78.59
 -10  -9  -2  701.33  105.89
  10  -9   2  818.22   97.99
 -10   9  -2  739.73   96.79
  10   9   2  672.03   89.99
  10   9   2  618.54   95.89
  10   9   2  750.22  122.29
 -11  -9  -2  362.96   76.49
  11  -9   2  382.66   74.69
 -11   9  -2  213.38   65.59
  11   9   2  309.47   67.99
  11   9   2  262.37   80.79
  12 -10  -2    6.00   44.10
 -12 -10   2  116.19   49.50
  12  10  -2  292.67   73.29
  12  10  -2   98.89   47.10
 -12  10   2   55.09   41.20
  12  10  -2  104.99   44.10
 -12  10   2  248.38   63.79
  11 -10  -2   22.00   45.30
 -11 -10   2   30.00   33.20
  11 -10  -2   87.69   52.79
  11  10  -2  -11.20   31.20
  11  10  -2   47.70   36.20
  11  10  -2  -14.80   31.30
 -11  10   2   39.70   39.60
 -10 -10   2   46.10   38.30
  10 -10  -2   42.50   37.20
  10 -10  -2   -3.40   32.30
  10  10  -2   16.10   32.80
  10  10  -2  -40.60   19.20
 -10  10   2   54.39   36.50
 -10  10   2   10.60   29.90
   9 -10  -2  -13.50   31.40
  -9 -10   2   -8.20   27.60
   9 -10  -2   -4.90   34.50
   9  10  -2   38.10   30.00
  -9  10   2  -56.49   22.30
   9  10  -2   27.80   30.00
  -9  10   2   23.30   29.30
   9  10  -2  -41.50   23.20
   8 -10  -2  304.87   63.19
   8 -10  -2  529.95   79.49
   8 -10  -2  418.56   72.79
  -8 -10   2  443.56   72.69
   8  10  -2  463.65   77.79
  -8  10   2  413.26   71.09
  -8  10   2  462.15   76.19
   8  10  -2  444.36   70.49
   8  10  -2  471.35   64.99
   7 -10  -2  334.27   63.99
   7 -10  -2  386.26   63.79
   7  10  -2  491.05   71.99
  -7  10   2  568.44   67.99
   7  10  -2  630.34   80.49
   7  10  -2  539.35   75.69
   7  10  -2  439.06   58.59
   6 -10  -2 1080.19   98.59
   6 -10  -2 1033.70  101.09
   6 -10  -2 1098.29  105.99
  -6  10   2 1099.19   99.99
   6  10  -2 1202.98  108.89
   6  10  -2 1036.60   92.99
   6  10  -2 1037.90  102.29
   6  10  -2 1234.88  114.39
  -6  10   2 1113.79   99.99
   5 -10  -2 1632.24  141.19
   5 -10  -2 1973.70  144.09
  -5 -10   2 2015.00  139.49
  -5 -10   2 1833.62  143.99
   5 -10  -2 1901.01  145.99
   5  10  -2 1660.53  133.89
  -5  10   2 1840.32  140.69
  -5  10   2 1861.11  141.59
   5  10  -2 1899.31  145.39
   5  10  -2 1766.72  152.88
   4 -10  -2 1674.13  135.79
  -4 -10   2 1736.33  138.39
  -4 -10   2 2093.89  137.59
   4 -10  -2 1899.51  141.79
   4 -10  -2 1708.43  138.89
   4  10  -2 2004.60  143.99
  -4  10   2 1753.82  144.79
  -4  10   2 1719.33  136.19
  -4  10   2 1926.61  138.49
   4  10  -2 1836.32  133.79
  -3 -10   2 1683.43  126.79
  -3 -10   2 1424.56  111.19
   3 -10  -2 1343.07  112.79
   3 -10  -2 1261.97  112.39
   3 -10  -2 1635.04  118.39
  -3  10   2 1397.16  113.19
  -3  10   2 1507.75  113.39
  -3  10   2 1455.15  120.19
   2 -10  -2 1573.24  128.59
  -2 -10   2 1649.33  127.49
   2 -10  -2 1531.95  125.79
  -2 -10   2 1726.73  130.89
  -2 -10   2 2035.70  143.49
  -2  10   2 1873.61  130.79
  -2  10   2 1727.33  127.49
  -2  10   2 1847.52  135.19
   2  10  -2 1863.01  142.59
   1 -10  -2   58.79   26.80
  -1 -10   2    4.30   19.80
   1 -10  -2   19.20   20.80
  -1  10   2   62.09   27.00
   1  10  -2   66.59   27.10
  -1  10   2   32.90   23.80
  -1  10   2   70.89   30.70
   1  10  -2   67.99   29.20
   0 -10  -2   34.60   22.50
   0 -10   2   30.90   24.00
   0 -10   2   25.70   22.60
   0  10   2    5.40   20.20
   0  10  -2   56.89   24.80
   0  10  -2   14.80   24.70
   0  10   2   27.40   23.70
   0  10  -2   38.30   17.70
   1 -10   2   43.00   27.50
  -1 -10  -2   15.10   22.00
  -1 -10  -2   37.70   24.90
   1  10   2  -11.20   17.50
  -1  10  -2   22.10   17.30
  -1  10  -2   31.20   24.00
   1  10   2   22.30   24.00
   2 -10   2   13.80   16.60
   2 -10   2  -14.40   25.30
  -2 -10  -2    9.10   19.80
  -2 -10  -2   19.60   22.00
  -2  10  -2    8.00   14.80
   2  10   2    1.40   18.20
   2  10   2   -9.50   18.30
  -2  10  -2    5.90   23.40
  -3 -10  -2  -21.00   17.80
   3 -10   2   17.10   24.60
   3 -10   2   14.60   18.10
   3 -10   2   21.30   33.50
  -3 -10  -2    4.70   19.40
   3  10   2   18.60   20.80
   3  10   2  -11.30   17.90
  -3  10  -2   -3.70   22.80
  -3  10  -2    8.80   16.90
   4 -10   2 1574.54  133.99
   4 -10   2 1416.86  118.99
   4 -10   2 1445.06  112.69
  -4 -10  -2 1644.24  122.99
  -4  10  -2 1474.45  121.19
  -4  10  -2 1421.56  112.89
   4  10   2 1449.55  119.89
   4  10   2 1444.16  118.19
   5 -10   2  284.27   53.59
   5  10   2  400.56   56.09
  -5  10  -2  237.68   43.30
  -5  10  -2  326.07   57.69
   5  10   2  259.87   46.80
   6 -10   2   60.79   28.60
   6 -10   2   86.49   39.30
  -6  10  -2   49.10   32.30
   6  10   2  110.19   34.00
   6  10   2   30.70   27.00
  -7 -10  -2  107.69   42.00
   7 -10   2  182.58   49.30
   7 -10   2  184.38   44.30
   7  10   2  144.09   40.90
  -7  10  -2  157.08   45.10
   7  10   2  246.48   53.59
  -7  10  -2  214.48   49.60
   8 -10   2  461.85   70.09
  -8 -10  -2  492.25   78.09
   8 -10   2  592.84   90.79
  -8  10  -2  500.65   78.99
   8  10   2  478.95   89.49
   8  10   2  407.96   69.19
   8  10   2  484.55   73.69
  -8  10  -2  369.56   67.29
  -9 -10  -2   73.69   42.00
   9 -10   2  123.29   44.40
   9 -10   2   42.20   38.60
   9  10   2   11.00   35.00
  -9  10  -2   98.19   48.40
   9  10   2  129.19   53.09
   9  10   2  167.58   43.80
  10 -10   2   31.60   32.50
  10 -10   2  113.09   48.20
 -10 -10  -2  -57.29   29.40
  10  10   2   21.80   28.30
 -10  10  -2   -7.70   36.20
  10  10   2   14.70   29.50
  10  10   2  -44.30   32.00
  11 -10   2   46.30   41.70
  11 -10   2   49.00   50.49
 -11 -10  -2   71.79   49.10
  11  10   2   33.30   40.00
 -11  10  -2   14.20   40.60
  11  10   2  129.19   55.39
  12  11  -2   91.59   49.99
 -12  11   2  199.78   58.29
 -12  11   2  188.98   67.89
  12  11  -2  165.28   50.99
  11 -11  -2   61.69   46.30
 -11 -11   2   95.09   46.00
  11  11  -2   37.90   27.50
 -11  11   2   -1.00   30.20
  11  11  -2   92.49   39.20
 -11  11   2   91.69   46.20
  11  11  -2   29.50   38.50
 -10 -11   2   26.10   32.10
  10 -11  -2   31.40   39.70
  10 -11  -2   69.59   42.50
  10  11  -2   39.90   36.50
 -10  11   2  -23.30   22.50
  10  11  -2   28.50   29.10
  10  11  -2   15.00   31.20
 -10  11   2    8.50   33.50
   9 -11  -2  142.89   52.09
   9 -11  -2  372.76   72.59
  -9 -11   2  214.98   56.39
   9  11  -2  146.19   53.39
   9  11  -2  232.08   52.99
  -9  11   2   81.39   70.69
   9  11  -2  190.98   46.90
  -9  11   2  257.37   55.49
   8 -11  -2  194.88   47.40
   8 -11  -2  154.48   49.70
   8  11  -2  234.38   55.69
   8  11  -2  357.16   73.19
   8  11  -2  158.98   40.40
  -8  11   2  136.39   42.10
  -8  11   2  158.78   44.90
   7 -11  -2   -6.80   27.20
   7 -11  -2   35.20   29.50
   7 -11  -2  -23.00   25.80
   7  11  -2   -9.50   24.30
   7  11  -2    3.20   27.50
   7  11  -2  -12.10   20.40
  -7  11   2   30.50   26.30
   7  11  -2  -36.10   26.60
   6 -11  -2    7.40   28.40
  -6 -11   2   60.89   33.50
   6 -11  -2   20.10   30.60
   6  11  -2   83.09   41.00
   6  11  -2   61.19   31.60
   6  11  -2   49.60   27.50
   6  11  -2   54.19   26.20
  -6  11   2   25.90   23.90
  -6  11   2   36.10   30.80
   5 -11  -2  134.79   38.10
  -5 -11   2  126.39   34.30
   5 -11  -2   75.79   29.40
   5  11  -2  154.78   40.20
   5  11  -2  110.29   43.00
  -5  11   2  144.29   37.10
   5  11  -2  117.19   31.10
  -5  11   2  144.29   37.10
  -4 -11   2   58.69   27.50
   4 -11  -2   74.39   30.60
   4 -11  -2   32.70   26.60
   4 -11  -2   30.10   25.40
  -4 -11   2   64.39   27.90
  -4  11   2   18.50   28.20
   4  11  -2   31.10   22.20
  -4  11   2   45.00   23.10
   4  11  -2   44.70   27.70
  -4  11   2   18.40   26.40
   3 -11  -2   19.50   24.80
   3 -11  -2   12.50   24.00
  -3 -11   2    8.80   22.70
   3 -11  -2   25.20   23.90
  -3 -11   2    9.40   23.60
  -3 -11   2   25.80   21.30
  -3  11   2    1.70   26.20
  -3  11   2   37.20   25.40
   2 -11  -2  265.17   45.30
  -2 -11   2  357.96   55.59
  -2 -11   2  283.67   45.40
  -2 -11   2  324.47   48.50
  -2  11   2  395.46   52.69
   2  11  -2  384.86   50.89
   2  11  -2  350.06   51.39
  -2  11   2  358.86   51.99
  -2  11   2  372.96   56.69
   1 -11  -2  386.96   51.99
   1 -11  -2  588.74   60.79
  -1  11   2  437.86   58.49
  -1  11   2  447.76   53.79
   1  11  -2  367.76   54.39
   1  11  -2  465.15   56.39
  -1  11   2  524.65   55.29
   0 -11   2  201.68   38.70
   0 -11  -2  274.37   46.30
   0  11   2  223.78   37.80
   0  11  -2  230.58   32.90
   0  11  -2  228.38   42.10
   0  11  -2  278.87   44.30
  -1 -11  -2 1200.08   99.39
   1  11   2 1079.79  106.49
   1  11   2 1225.68   98.79
   1  11   2 1207.08   92.79
  -1  11  -2 1018.30   85.09
  -1  11  -2 1184.68   96.99
   2 -11   2   67.29   31.30
  -2 -11  -2   94.79   29.00
  -2 -11  -2   53.79   29.20
   2 -11   2  113.29   25.00
   2 -11   2   38.20   28.90
   2  11   2   89.69   31.10
  -2  11  -2   70.39   27.80
  -2  11  -2   64.29   19.80
   3 -11   2  265.67   52.99
   3 -11   2  257.17   48.00
  -3 -11  -2  206.68   44.00
   3 -11   2  284.57   40.90
  -3 -11  -2  230.58   44.70
  -3  11  -2  232.18   46.10
   3  11   2  225.98   44.30
   3  11   2  278.47   43.70
  -3  11  -2  182.08   38.80
   4 -11   2   76.49   40.50
   4 -11   2   99.09   31.00
   4 -11   2   74.79   33.00
   4  11   2  112.89   33.20
  -4  11  -2   53.49   24.00
  -4  11  -2   77.69   34.60
   4  11   2   62.39   27.90
   5 -11   2   -3.60   20.20
   5 -11   2  -93.49   41.60
   5 -11   2   38.40   29.70
  -5 -11  -2   12.00   28.30
  -5  11  -2    2.50   20.50
   5  11   2   -4.00   21.50
   5  11   2   10.80   20.20
   6 -11   2  106.79   38.80
   6 -11   2  118.29   47.20
  -6 -11  -2  156.98   49.20
  -6  11  -2  161.18   39.80
   6  11   2   77.79   33.60
  -6  11  -2  128.59   43.30
   7 -11   2  207.28   53.29
  -7  11  -2  394.16   65.89
   7  11   2  350.56   67.79
   7  11   2  302.57   55.89
  -7  11  -2  337.67   61.49
   8 -11   2  229.98   60.49
   8 -11   2  258.87   55.29
   8  11   2  317.47   66.29
   8  11   2  205.28   52.59
  -8  11  -2  217.68   56.19
   8  11   2  335.37   72.59
  -8  11  -2  318.27   61.59
   9 -11   2  148.49   46.30
   9 -11   2  243.18   58.59
  -9  11  -2  277.87   65.59
   9  11   2  144.29   59.79
   9  11   2  260.27   66.99
  -9  11  -2  127.49   54.59
   9  11   2  192.28   51.29
  10 -11   2  174.28   54.29
  10 -11   2  189.18   64.79
 -10 -11  -2  164.88   56.79
  10  11   2  173.28   61.99
 -10  11  -2  177.78   57.49
  10  11   2  262.67   66.09
  10  11   2  148.29   47.30
  12 -12  -2   57.29   44.30
  12 -12  -2  -36.90   33.80
 -12  12   2  -29.70   44.20
  12  12  -2   96.39   61.59
 -12  12   2   40.90   37.40
  12  12  -2    9.20   30.00
  12  12  -2   14.30   45.90
  11 -12  -2  -49.80   30.80
  11 -12  -2   36.30   37.40
  11  12  -2   16.10   37.80
  11  12  -2  -15.40   30.90
 -11  12   2  -32.90   31.50
  11  12  -2   16.20   32.10
 -11  12   2    1.70   36.00
  11  12  -2   15.40   40.20
  10 -12  -2   -2.30   30.10
  10 -12  -2    6.10   37.90
  10 -12  -2   27.40   41.10
  10  12  -2   90.59   46.00
  10  12  -2   26.90   24.40
 -10  12   2   38.40   31.80
  10  12  -2  -25.50   30.70
  10  12  -2   42.20   34.10
   9 -12  -2    2.30   30.20
   9 -12  -2    7.90   33.40
   9 -12  -2   47.10   42.00
   9  12  -2  -10.70   32.70
   9  12  -2    7.30   33.00
   9  12  -2   40.40   29.60
  -9  12   2   28.30   32.70
  -9  12   2   12.60   31.30
   9  12  -2   17.00   29.60
   8 -12  -2   97.89   38.30
   8 -12  -2  101.99   45.70
   8 -12  -2  184.18   54.39
   8  12  -2  124.89   45.90
   8  12  -2  134.89   55.19
   8  12  -2  161.68   43.60
  -8  12   2  157.58   46.60
   8  12  -2  187.58   57.29
  -8  12   2  154.58   43.80
   7 -12  -2   89.29   40.80
  -7 -12   2   64.59   36.90
   7 -12  -2  110.59   78.89
   7  12  -2   75.19   41.30
  -7  12   2   63.49   33.40
   7  12  -2   83.39   32.20
   7  12  -2   95.49   45.10
  -7  12   2   56.59   34.90
   7  12  -2   84.79   39.40
   6 -12  -2   82.09   37.00
  -6 -12   2   54.29   34.00
   6 -12  -2   -5.00   22.20
   6  12  -2   35.00   25.30
   6  12  -2   37.20   34.50
  -6  12   2   36.50   30.50
  -6  12   2  110.29   35.00
   6  12  -2   31.60   27.30
  -5 -12   2  165.28   42.40
   5 -12  -2  155.28   41.60
   5 -12  -2  114.19   40.20
  -5 -12   2  209.18   44.40
   5 -12  -2  193.98   46.90
  -5  12   2  237.78   46.60
   5  12  -2  178.58   37.80
  -5  12   2  234.08   44.50
   5  12  -2  281.67   52.29
   4 -12  -2   22.60   26.30
  -4 -12   2   64.59   26.50
   4 -12  -2   55.99   30.60
  -4 -12   2   59.59   29.80
   4 -12  -2   71.99   32.20
  -4  12   2   78.49   38.50
  -4  12   2  102.99   33.40
   4  12  -2   73.29   32.30
   4  12  -2  100.19   31.30
  -3 -12   2  158.48   39.70
  -3 -12   2   81.99   31.10
   3 -12  -2  100.39   33.80
   3 -12  -2   77.19   31.20
  -3 -12   2  105.99   31.50
  -3  12   2   99.49   39.10
  -3  12   2  108.59   33.40
   3  12  -2  170.08   43.60
  -3  12   2  101.49   33.70
   3  12  -2  139.39   36.50
   2 -12  -2  586.14   65.79
  -2 -12   2  531.55   63.59
  -2 -12   2  679.13   77.89
  -2 -12   2  600.74   66.49
   2  12  -2  640.84   66.59
   2  12  -2  604.34   66.89
  -2  12   2  533.05   62.69
  -2  12   2  652.03   65.69
  -2  12   2  571.04   70.09
   1 -12  -2  176.88   38.60
   1 -12  -2  103.49   31.40
  -1  12   2  184.98   36.70
   1  12  -2  133.59   34.20
   1  12  -2  197.78   41.10
  -1  12   2  252.97   42.70
  -1  12   2  112.59   35.90
   0 -12  -2   38.30   28.90
   0 -12   2   -1.90   21.60
   0  12  -2   15.10   23.40
   0  12   2   58.49   25.90
   0  12  -2   36.30   19.60
   0  12  -2   45.10   28.20
   0  12   2   31.00   22.90
   1 -12   2   -3.40   20.20
  -1 -12  -2   12.60   21.30
   1 -12   2  -25.10   19.00
  -1  12  -2  -17.60   22.00
  -1  12  -2   19.50   27.80
   1  12   2   -7.90   19.60
   1  12   2  -15.00   20.20
   1  12   2    5.20   19.40
  -1  12  -2   11.40   17.30
   1  12   2   -7.90   20.10
   2 -12   2   -4.40   15.00
  -2 -12  -2    2.60   20.50
   2 -12   2   12.80   22.50
  -2 -12  -2  -10.90   18.60
   2 -12   2  -23.10   18.60
   2  12   2  -26.40   14.50
   2  12   2    6.70   23.50
  -2  12  -2  -19.30   12.70
  -2  12  -2   26.10   24.90
   3 -12   2  -39.20   20.30
  -3 -12  -2   29.70   24.70
  -3 -12  -2   19.40   26.50
   3 -12   2   25.70   29.80
   3 -12   2   19.30   19.00
  -3  12  -2    5.60   15.60
   3  12   2  -14.40   17.70
   3  12   2   20.40   25.20
  -3  12  -2    0.50   25.50
   4 -12   2   27.90   32.50
   4 -12   2    6.30   19.40
  -4 -12  -2  -28.50   18.50
   4 -12   2    9.50   25.40
  -4  12  -2   37.20   32.10
  -4  12  -2   -2.30   18.40
   4  12   2   15.90   23.70
   4  12   2    6.90   20.20
   5 -12   2   62.49   38.80
   5 -12   2   34.40   31.10
   5 -12   2    7.90   24.50
   5  12   2   20.10   25.30
  -5  12  -2   -7.60   24.50
  -5  12  -2  115.49   31.30
   6 -12   2    9.40   29.60
   6 -12   2  -22.80   42.10
  -6 -12  -2   16.20   30.80
   6 -12   2   38.60   29.20
  -6  12  -2   -6.30   30.90
  -6  12  -2   21.10   27.70
   6  12   2   21.30   27.00
   6  12   2    7.70   23.20
  -7 -12  -2  333.97   67.59
   7 -12   2  157.38   48.80
   7 -12   2  246.48   62.99
   7 -12   2  179.38   48.00
   7  12   2  231.78   50.69
   7  12   2  244.78   64.49
  -7  12  -2  292.27   54.89
   8 -12   2  199.98   54.59
   8 -12   2  159.48   64.09
   8  12   2  185.08   51.39
   8  12   2  170.78   54.19
   8  12   2  214.18   52.99
  -8  12  -2  325.87   62.99
  -8  12  -2  240.08   59.89
   9 -12   2   19.90   41.50
   9 -12   2   -0.60   75.89
   9  12   2   41.70   33.40
   9  12   2   -7.50   36.60
   9  12   2   59.89   35.90
  -9  12  -2   67.79   42.90
  -9  12  -2   11.50   34.70
  10 -12   2  -44.80   46.60
  10 -12   2  -22.50   41.40
  10  12   2   24.40   42.40
 -10  12  -2   -7.10   30.80
  10  12   2  -19.90   31.30
  10  12   2   42.80   35.10
  12 -13  -2  -23.20   35.10
  12 -13  -2   20.50   42.60
  12 -13  -2    2.30   44.30
  12  13  -2   79.89   40.50
 -12  13   2   48.80   51.99
  12  13  -2   12.30   37.40
 -12  13   2  -18.70   39.20
  12  13  -2   93.59   58.89
  11 -13  -2  107.29   54.09
  11 -13  -2   77.79   67.29
 -11  13   2   81.39   49.99
  11  13  -2   82.69   47.70
  11  13  -2  100.19   44.00
  11  13  -2  122.79   50.19
 -11  13   2  128.69   46.60
  11  13  -2   49.99   47.10
  10 -13  -2  -22.20   35.60
  10 -13  -2   -7.50   34.40
  10 -13  -2    5.40   39.10
  10  13  -2  -14.00   26.40
 -10  13   2   -5.30   31.90
 -10  13   2  -10.80   29.50
  10  13  -2  -35.40   37.10
  10  13  -2   -0.90   23.00
  10  13  -2   26.20   32.20
  -9 -13   2  -16.50   31.60
   9 -13  -2    0.20   35.90
   9 -13  -2    9.40   33.20
   9 -13  -2   26.40   37.90
   9  13  -2  -25.90   32.70
  -9  13   2   -0.50   27.50
   9  13  -2   17.70   33.50
   9  13  -2   68.39   43.10
  -9  13   2   13.60   31.50
   9  13  -2   35.50   28.40
   8 -13  -2   25.90   32.30
  -8 -13   2   26.50   34.00
   8 -13  -2   38.10   32.10
  -8  13   2   22.70   29.20
   8  13  -2   28.70   32.40
   8  13  -2   21.10   33.90
   8  13  -2   23.60   28.10
   8  13  -2    1.50   23.20
   7 -13  -2   26.60   33.60
   7 -13  -2   56.79   36.70
  -7 -13   2   59.39   39.60
   7 -13  -2   96.99   41.50
  -7  13   2   72.79   36.30
  -7  13   2   81.39   38.60
   7  13  -2  107.89   42.60
   7  13  -2  107.09   33.40
   7  13  -2   45.60   38.80
   7  13  -2   46.60   35.70
   6 -13  -2   41.30   33.30
  -6 -13   2   34.20   27.20
   6 -13  -2   31.00   32.20
   6  13  -2    4.30   27.20
   6  13  -2   68.29   38.30
   6  13  -2   10.70   23.10
  -6  13   2   44.50   28.50
  -6  13   2   28.10   30.70
  -5 -13   2   63.29   32.40
   5 -13  -2   26.70   28.90
  -5 -13   2   33.20   24.90
   5 -13  -2  -23.00   19.90
   5 -13  -2   39.60   29.60
   5  13  -2   43.80   32.60
  -5  13   2   38.00   29.40
   5  13  -2   42.60   24.80
  -5  13   2   29.50   24.80
   4 -13  -2  149.69   38.30
  -4 -13   2  126.09   38.60
  -4 -13   2  158.08   37.60
   4 -13  -2  135.49   40.00
   4 -13  -2  149.29   38.80
  -4  13   2  132.29   39.20
   4  13  -2  145.09   35.90
  -4  13   2  149.29   40.60
   4  13  -2  183.18   42.60
  -3 -13   2   77.49   32.30
   3 -13  -2   46.10   27.50
  -3 -13   2   24.00   24.50
   3 -13  -2   50.49   28.60
  -3 -13   2   44.20   28.40
   3 -13  -2   48.20   27.60
  -3  13   2  160.88   42.00
   3  13  -2   70.49   31.10
  -3  13   2   23.20   24.70
  -3  13   2   94.39   32.20
   3  13  -2   85.39   32.60
  -2 -13   2    7.20   28.80
  -2 -13   2   24.20   24.10
   2 -13  -2  -20.40   18.10
   2 -13  -2  -20.90   20.90
   2  13  -2  -13.80   20.00
  -2  13   2   16.80   27.40
  -2  13   2   25.80   24.90
  -2  13   2   28.00   22.50
   2  13  -2   -2.70   21.80
   2  13  -2    7.70   23.50
   1 -13  -2   21.80   26.00
   1  13  -2   53.79   25.60
  -1  13   2   48.80   27.60
  -1  13   2   39.70   26.40
  -1  13   2   13.40   22.00
  -1  13   2   25.90   24.70
   0 -13  -2  -10.80   19.50
   0 -13   2   14.90   22.80
   0  13   2  -14.10   18.80
   0  13   2   39.40   24.10
   0  13  -2   11.40   23.60
   0  13  -2    7.60   17.50
   0  13  -2   -2.30   23.40
   0  13   2   16.80   23.30
   1 -13   2  176.28   40.20
  -1 -13  -2   95.19   35.60
   1 -13   2  145.89   40.20
   1  13   2  106.79   30.60
   1  13   2  171.38   36.40
  -1  13  -2  144.89   31.00
   1  13   2  139.69   31.40
  -1  13  -2  127.59   38.40
  -1  13  -2  136.89   40.20
   2 -13   2    5.90   17.50
  -2 -13  -2   24.30   24.70
  -2 -13  -2  -19.90   19.30
   2 -13   2   18.10   25.50
   2  13   2   21.40   23.90
   2  13   2   -4.80   24.10
  -2  13  -2   -5.10   23.20
  -2  13  -2   11.40   18.60
   3 -13   2   79.39   37.00
   3 -13   2  149.69   31.10
  -3 -13  -2   84.09   35.50
  -3 -13  -2  138.59   37.20
   3  13   2  155.88   37.10
  -3  13  -2  122.79   27.80
   3  13   2  137.79   35.40
  -4 -13  -2  -38.90   18.90
  -4 -13  -2    8.20   24.90
   4 -13   2    2.70   24.60
   4 -13   2   -3.10   19.10
   4 -13   2  -20.50   24.50
   4  13   2  -10.40   17.70
  -4  13  -2  -19.00   15.90
  -4  13  -2    2.60   26.30
   4  13   2   26.30   25.60
   5 -13   2   25.70   25.30
  -5 -13  -2  -15.00   22.20
   5 -13   2   25.60   32.30
   5 -13   2    5.60   26.70
   5  13   2    2.80   24.90
  -5  13  -2   51.09   34.00
   5  13   2   15.40   21.00
  -5  13  -2    3.90   21.60
   6 -13   2   36.10   35.00
   6 -13   2   75.29   41.30
   6 -13   2  114.29   34.30
   6  13   2   68.09   34.70
   6  13   2   36.10   29.70
  -6  13  -2  107.89   35.80
  -6  13  -2   61.19   40.30
   7 -13   2   -5.90   26.20
  -7 -13  -2  -47.10   26.40
   7 -13   2  -47.70   23.00
   7 -13   2  -14.10   29.70
   7  13   2   -5.60   26.80
  -7  13  -2   20.70   26.60
   7  13   2   -2.00   22.90
   8 -13   2  -27.50   27.60
   8 -13   2   53.59   49.10
  -8 -13  -2    1.00   55.89
   8  13   2    9.50   28.40
  -8  13  -2  -16.00   26.80
   8  13   2  -27.60   29.00
  -8  13  -2   26.60   32.50
   8  13   2   67.49   35.90
   9 -13   2   31.80   34.40
   9 -13   2    7.30   44.50
   9 -13   2  -58.79   29.10
  -9 -13  -2  -17.90   36.80
  -9  13  -2   14.30   31.60
   9  13   2   68.09   50.09
   9  13   2   -2.70   21.80
  -9  13  -2   22.80   36.20
   9  13   2  133.39   43.60
  10 -13   2   25.20   42.50
 -10 -13  -2  -26.90   39.50
  10 -13   2  -28.60   47.60
  10 -13   2  -13.10   47.70
  10  13   2   -3.30   30.50
 -10  13  -2   20.70   41.90
  10  13   2   56.89   36.50
  11 -14  -2    5.30   42.20
 -11 -14   2   81.39   44.00
  11 -14  -2   -3.80   38.90
  11 -14  -2  -84.49   33.50
  11  14  -2  -26.90   27.90
  11  14  -2  -46.40   57.69
 -11  14   2   87.59   48.30
  11  14  -2   -8.60   31.90
  11  14  -2   -9.30   34.80
 -11  14   2   23.10   38.90
  10 -14  -2   60.69   44.40
 -10 -14   2   71.19   40.80
  10 -14  -2   74.89   49.00
  10 -14  -2  110.09   45.30
  10  14  -2  -12.30   32.70
 -10  14   2   83.89   43.70
  10  14  -2  112.69   59.19
  10  14  -2   51.19   46.00
  10  14  -2   70.89   35.10
 -10  14   2   95.19   47.00
   9 -14  -2   80.59   45.60
   9 -14  -2   97.79   53.59
  -9 -14   2   58.19   41.00
   9 -14  -2   38.00   36.20
   9  14  -2   16.00   37.60
   9  14  -2   79.79   39.90
  -9  14   2   40.30   30.90
   9  14  -2   54.99   38.10
  -9  14   2   18.30   33.40
  -8 -14   2  283.37   64.09
   8 -14  -2  272.77   61.09
   8 -14  -2  241.88   66.69
   8 -14  -2  177.38   51.99
   8  14  -2  202.78   55.29
  -8  14   2  253.17   54.39
   8  14  -2  310.37   72.09
   8  14  -2  311.97   54.99
   8  14  -2  232.68   65.19
   7 -14  -2  209.58   50.89
   7 -14  -2  292.57   58.49
  -7  14   2  251.27   50.99
   7  14  -2  156.98   53.69
   7  14  -2  166.58   41.60
   7  14  -2  149.19   56.69
   7  14  -2  266.07   59.19
  -7  14   2  235.78   56.59
  -6 -14   2   25.50   32.80
  -6 -14   2   47.70   30.60
   6 -14  -2   29.90   32.40
   6 -14  -2   -7.80   23.60
   6 -14  -2   23.10   37.20
  -6  14   2   14.80   26.00
  -6  14   2   49.50   28.20
   6  14  -2   43.30   34.80
   6  14  -2   48.00   30.80
   5 -14  -2   69.49   37.60
  -5 -14   2   23.50   23.10
   5 -14  -2   72.89   34.20
  -5 -14   2   19.60   29.40
   5 -14  -2   30.40   32.90
   5  14  -2   59.39   29.30
  -5  14   2   76.49   34.00
  -5  14   2   19.80   23.40
   5  14  -2   91.89   35.40
   4 -14  -2  139.89   39.90
  -4 -14   2  123.09   34.70
   4 -14  -2  102.79   38.50
   4 -14  -2  112.39   39.40
  -4 -14   2  107.99   36.90
   4  14  -2  181.58   42.00
  -4  14   2  100.69   40.60
  -4  14   2  103.59   37.30
   3 -14  -2   62.09   28.10
   3 -14  -2   71.09   32.80
  -3 -14   2   51.59   29.90
   3 -14  -2   48.30   30.00
  -3 -14   2  203.18   54.19
  -3 -14   2   40.20   28.00
   3  14  -2   78.79   35.10
  -3  14   2   86.59   35.50
  -3  14   2  146.29   40.20
  -3  14   2  117.09   34.60
   3  14  -2  107.99   35.40
   2 -14  -2  248.48   44.70
   2 -14  -2  133.09   37.60
  -2 -14   2  169.08   39.60
  -2 -14   2  242.08   53.39
   2  14  -2  186.28   43.30
  -2  14   2  254.57   46.10
   2  14  -2  261.77   49.70
   2  14  -2  162.68   41.70
  -2  14   2  308.07   52.09
   1 -14  -2  213.98   44.40
  -1 -14   2  113.69   35.50
  -1  14   2   93.89   35.70
   1  14  -2  150.78   39.00
  -1  14   2  200.08   39.40
  -1  14   2  186.98   40.30
  -1  14   2  186.58   45.20
   0 -14  -2   44.70   30.40
   0 -14   2   95.69   36.80
   0  14   2   86.79   33.60
   0  14   2  136.69   34.80
   0  14  -2  154.68   46.30
   0  14   2   73.49   29.40
   0  14  -2   63.79   30.00
  -1 -14  -2   20.30   25.70
   1 -14   2   10.40   24.80
   1 -14   2   59.19   29.00
   1  14   2  -22.10   18.00
  -1  14  -2    2.70   25.20
   1  14   2   16.30   22.00
  -1  14  -2  -31.30   23.40
   1  14   2   26.30   25.80
  -2 -14  -2  218.68   48.80
  -2 -14  -2  258.57   45.90
   2 -14   2  152.08   40.00
   2  14   2  242.38   47.30
  -2  14  -2  186.48   45.10
   2  14   2  174.28   44.00
   3 -14   2   32.80   31.00
   3 -14   2   11.80   17.00
  -3 -14  -2   42.30   30.10
   3 -14   2   33.50   33.80
  -3 -14  -2  -20.40   25.10
  -3  14  -2   31.50   20.50
   3  14   2   36.40   28.30
   3  14   2    8.60   21.30
   3  14   2    5.30   25.50
  -4 -14  -2   39.20   30.10
   4 -14   2   57.79   32.50
   4 -14   2   40.20   25.10
   4 -14   2   53.39   40.70
  -4 -14  -2   39.70   30.90
   4  14   2   36.30   26.10
   4  14   2   17.50   29.00
  -4  14  -2   28.40   30.20
  -4  14  -2   33.60   23.00
   5 -14   2  151.88   39.80
  -5 -14  -2  148.79   43.60
   5 -14   2  263.47   65.29
  -5 -14  -2  170.58   43.00
   5 -14   2  152.48   47.80
   5  14   2  199.68   48.50
   5  14   2  140.29   41.30
  -5  14  -2  188.18   41.40
  -5  14  -2  219.78   51.59
  -6 -14  -2   46.70   34.40
   6 -14   2   -4.60   24.70
   6 -14   2   12.30   36.70
   6 -14   2   24.90   28.80
  -6  14  -2   13.80   33.80
   6  14   2    3.50   26.10
   6  14   2   56.69   29.90
  -6  14  -2   27.10   28.00
   7 -14   2  -33.20   28.60
   7 -14   2   99.29   45.40
   7  14   2    9.10   25.90
  -7  14  -2   86.79   38.10
   8 -14   2   25.70   42.00
   8 -14   2    9.10   38.60
   8 -14   2  -36.50   25.70
  -8 -14  -2   28.50   41.20
   8  14   2   -3.90   23.80
  -8  14  -2   59.89   42.50
   8  14   2   28.00   29.20
  -8  14  -2   -6.00   28.50
   9 -14   2   31.40   30.60
   9 -14   2   45.30   48.60
   9 -14   2  -38.00   29.00
  -9 -14  -2  -18.60   34.40
   9  14   2  -28.10   26.10
  -9  14  -2    7.80   29.80
   9  14   2   25.90   33.90
   9  14   2   30.80   41.60
  10 -14   2  -40.50   49.99
 -10 -14  -2  -19.50   44.50
  10 -14   2   -2.40   35.10
 -10  14  -2   31.60   42.60
  10  14   2    5.60   52.89
 -10  14  -2   42.30   46.10
  10  14   2   13.90   32.70
  11 -15  -2   88.29   52.59
  11 -15  -2  175.78   63.59
  11 -15  -2    9.40   51.69
 -11 -15   2  115.29   56.99
  11  15  -2  149.29   52.19
 -11  15   2   83.39   45.90
  11  15  -2   98.09   42.80
  11  15  -2  109.99   54.09
 -11  15   2  126.49   46.40
  11  15  -2  115.29   49.90
 -10 -15   2   59.79   46.50
  10 -15  -2   81.29   46.90
  10 -15  -2  108.19   53.49
  10 -15  -2   56.99   45.70
  10  15  -2   79.39   39.90
 -10  15   2   17.60   34.20
 -10  15   2   46.70   41.80
  10  15  -2    8.40   37.30
  10  15  -2   96.39   47.80
  10  15  -2   95.19   45.30
   9 -15  -2  102.19   46.10
   9 -15  -2  200.18   56.99
  -9 -15   2  249.28   58.59
   9 -15  -2  190.38   56.49
   9  15  -2  265.87   70.69
  -9  15   2  195.98   50.19
   9  15  -2  191.98   49.50
   8 -15  -2  207.58   59.19
   8 -15  -2  299.27   65.99
   8  15  -2  244.88   53.89
   8  15  -2  485.05   87.49
   8  15  -2  356.36   69.99
   8  15  -2  179.58   56.19
  -8  15   2  340.27   66.69
   7 -15  -2  830.62   92.79
  -7 -15   2  683.03   87.49
   7 -15  -2  899.81  159.88
   7  15  -2  698.43  104.39
   7  15  -2  603.64   78.39
   7  15  -2  928.41  132.49
  -7  15   2  742.13   87.09
   7  15  -2  712.03   93.29
  -7  15   2  796.12   88.69
   6 -15  -2   13.00   29.20
   6 -15  -2  -20.50   30.70
   6 -15  -2   -2.60   27.80
  -6 -15   2  -26.10   21.40
  -6 -15   2   10.10   30.40
   6  15  -2   26.60   32.80
   6  15  -2   88.39   34.10
  -6  15   2   46.60   30.00
  -6  15   2    8.80   22.80
  -5 -15   2  -24.90   20.50
  -5 -15   2   34.10   30.70
   5 -15  -2   -7.00   23.30
   5 -15  -2   14.10   31.20
   5 -15  -2    2.40   29.10
   5  15  -2    9.60   22.60
   5  15  -2  -25.30   23.10
  -5  15   2   -4.40   27.10
  -5  15   2    2.10   22.50
   4 -15  -2  130.89   39.20
  -4 -15   2   63.09   29.50
  -4 -15   2   74.49   36.00
   4 -15  -2   65.69   31.90
   4  15  -2  100.49   37.20
  -4  15   2  123.59   42.50
  -4  15   2   70.99   33.40
  -4  15   2  109.59   37.20
   3 -15  -2  307.17   55.59
  -3 -15   2  298.17   51.29
  -3 -15   2  178.98   47.50
   3  15  -2  319.37   53.49
  -3  15   2  310.97   50.99
   3  15  -2  327.97   57.09
  -3  15   2  171.88   45.70
  -3  15   2  286.77   50.79
   2 -15  -2  859.31   79.49
   2 -15  -2  775.52   84.19
  -2 -15   2  842.42   85.39
  -2 -15   2  899.21   99.09
   2 -15  -2  894.91   88.39
   2  15  -2  769.52   85.39
   2  15  -2  943.31   89.29
  -2  15   2  908.71   85.89
   2  15  -2  932.01   89.09
  -2  15   2  889.21   85.39
   1 -15  -2  364.56   58.59
  -1 -15   2  239.68   48.40
  -1  15   2  273.57   55.59
  -1  15   2  462.35   63.99
  -1  15   2  402.56   57.49
   1  15  -2  552.74   73.19
  -1  15   2  383.86   56.89
   1  15  -2  470.55   66.29
   0 -15  -2  570.54   69.89
   0 -15   2  387.16   61.79
   0  15  -2  603.34   57.39
   0  15   2  515.35   65.69
   0  15  -2  576.04   73.29
   0  15  -2  651.53   68.99
   0  15   2  494.45   62.49
   0  15   2  473.35   63.29
   0  15   2  580.54   70.29
   1 -15   2  210.88   47.60
  -1 -15  -2  213.58   46.60
   1 -15   2  242.28   48.60
   1  15   2  296.07   48.00
  -1  15  -2  208.38   37.70
  -1  15  -2  239.68   52.89
  -1  15  -2  167.18   40.70
   2 -15   2  169.38   43.80
  -2 -15  -2  158.18   42.90
  -2  15  -2  176.88   42.60
   2  15   2  177.98   41.90
   2  15   2  213.88   48.30
   3 -15   2   85.49   28.10
  -3 -15  -2   46.90   36.60
  -3 -15  -2   43.50   31.00
   3 -15   2   52.39   34.10
   3  15   2   58.59   33.50
  -3  15  -2   80.19   26.40
   3  15   2   57.59   32.40
   3  15   2   83.49   32.20
  -4 -15  -2   36.10   31.20
   4 -15   2   55.89   39.20
   4 -15   2   95.79   32.30
  -4 -15  -2   34.50   33.00
  -4  15  -2   61.19   37.50
   4  15   2  115.49   36.90
   4  15   2  102.69   38.90
   4  15   2  169.58   48.60
  -4  15  -2  113.19   33.00
  -5 -15  -2  -21.00   24.20
   5 -15   2  -24.40   27.00
   5 -15   2  -45.40   29.30
   5 -15   2  -26.90   18.20
  -5  15  -2   23.20   31.20
   5  15   2   55.49   28.90
   5  15   2    9.00   27.20
  -5  15  -2  -17.00   20.00
   6 -15   2  -49.60   21.80
   6 -15   2   52.29   35.40
  -6 -15  -2    7.70   33.90
   6 -15   2    3.50   21.20
   6  15   2  -45.30   19.20
  -6  15  -2   88.59   46.70
  -6  15  -2  -13.40   20.60
   6  15   2   38.40   32.00
   7 -15   2   50.99   43.40
   7 -15   2   70.79   45.00
   7 -15   2   15.40   29.50
  -7 -15  -2   22.00   35.30
  -7  15  -2    5.10   26.20
  -7  15  -2   66.79   42.20
   7  15   2   65.29   33.40
   8 -15   2   79.89   42.90
   8 -15   2  255.57   77.49
   8 -15   2   99.59   49.00
   8  15   2  112.09   45.20
  -8  15  -2  133.89   44.80
   8  15   2  148.19   49.20
   9 -15   2  128.79   46.50
   9 -15   2  170.78   58.49
   9 -15   2  201.68   79.49
   9  15   2  162.88   56.39
   9  15   2  214.58   54.59
  -9  15  -2  196.78   55.49
   9  15   2  174.88   55.49
  -9  15  -2  195.98   59.09
 -10 -15  -2  207.18   61.89
  10 -15   2  174.98   63.99
  10 -15   2  164.18   63.69
  10  15   2  171.08   54.89
 -10  15  -2  216.18   61.99
 -10  15  -2  160.98   58.39
  10  15   2  124.99   52.29
  11 -16  -2   27.10   36.20
 -11 -16   2    5.10   42.60
  11 -16  -2  -13.00   42.50
  11 -16  -2  -19.10   41.00
  11  16  -2    5.90   34.00
 -11  16   2  -52.29   31.90
 -11  16   2  -56.19   29.40
  11  16  -2   -0.90   44.50
  11  16  -2   11.90   38.10
  10 -16  -2   15.00   39.60
  10 -16  -2   41.80   44.20
  10 -16  -2   14.00   34.60
  10  16  -2  -29.60   33.90
  10  16  -2   47.30   35.00
 -10  16   2  -14.00   32.30
  10  16  -2  -40.60   32.30
 -10  16   2   65.79   37.00
  10  16  -2   -2.70   38.10
   9 -16  -2  102.39   53.79
   9 -16  -2   73.09   37.90
   9  16  -2   92.39   51.49
   9  16  -2   72.59   49.99
   9  16  -2  146.99   56.39
  -9  16   2   89.89   38.80
  -9  16   2  108.89   40.20
   9  16  -2  117.19   40.70
  -8 -16   2  285.07   63.99
   8 -16  -2  213.58   57.69
   8 -16  -2  290.27   63.29
   8  16  -2  338.17   58.89
  -8  16   2  310.97   63.29
   8  16  -2  339.07   66.69
   8  16  -2  303.87   71.19
   8  16  -2  181.38   62.69
  -8  16   2  307.87   69.99
   7 -16  -2  431.46   73.89
   7 -16  -2  527.45   80.59
   7 -16  -2  404.16   80.89
  -7 -16   2  529.85   82.69
  -7  16   2  361.16   67.19
   7  16  -2  560.84   80.39
  -7  16   2  440.56   76.39
   7  16  -2  387.86   71.89
   6 -16  -2  449.46   71.99
   6 -16  -2  426.06   94.79
  -6 -16   2  424.46   72.89
  -6 -16   2  442.96   72.39
   6 -16  -2  457.75   76.09
  -6  16   2  336.77   64.79
   6  16  -2  390.26   64.79
  -6  16   2  372.26   63.89
   6  16  -2  411.16   70.49
  -5 -16   2  325.97   63.89
   5 -16  -2  492.75   74.09
  -5 -16   2  359.46   60.69
   5 -16  -2  348.27   66.29
   5 -16  -2  329.37   61.39
  -5  16   2  244.28   50.99
   5  16  -2  431.56   69.39
  -5  16   2  339.57   65.49
   4 -16  -2  442.46   69.29
  -4 -16   2  471.65   68.99
   4 -16  -2  373.26   64.69
   4 -16  -2  540.15   89.59
  -4 -16   2  509.15   68.19
   4  16  -2  391.76   62.69
  -4  16   2  485.15   87.69
   4  16  -2  443.96   71.39
  -4  16   2  464.65   68.69
  -4  16   2  409.56   64.99
  -3 -16   2  367.96   62.09
  -3 -16   2  266.17   50.19
   3  16  -2  394.76   66.59
  -3  16   2  243.18   50.69
  -3  16   2  304.27   56.09
   3  16  -2  314.27   53.09
  -3  16   2  214.18   54.89
  -2 -16   2  581.24   80.49
  -2 -16   2  494.95   66.99
   2 -16  -2  613.24   63.99
   2 -16  -2  494.65   66.09
   2 -16  -2  570.14   70.89
   2  16  -2  489.85   66.79
  -2  16   2  526.85   65.79
   2  16  -2  581.34   70.09
   2  16  -2  596.94   72.99
  -2  16   2  509.55   66.19
  -1 -16   2  205.18   43.90
   1 -16  -2  326.57   53.39
  -1  16   2  200.78   44.60
  -1  16   2  226.28   43.10
   1  16  -2  207.88   46.70
   1  16  -2  167.68   45.50
  -1  16   2  245.08   48.20
  -1  16   2  239.28   52.49
   1  16  -2  313.17   56.99
   1  16  -2  209.08   39.50
   0 -16   2  -20.50   20.90
   0 -16  -2   12.30   28.60
   0  16   2   13.00   22.90
   0  16  -2   80.39   31.60
   0  16  -2    8.10   27.70
   0  16  -2   32.80   29.10
   0  16  -2   32.00   23.10
   0  16   2   32.30   26.90
   0  16   2   44.80   27.40
   0  16   2   28.40   26.10
  -1 -16  -2    4.00   26.60
   1 -16   2   -5.80   23.60
   1 -16   2   33.70   28.90
   1  16   2   52.39   29.90
  -1  16  -2   67.69   33.60
  -1  16  -2   23.30   22.90
   1  16   2   19.50   24.20
  -1  16  -2  -14.20   30.20
  -2 -16  -2   78.99   35.60
   2 -16   2  186.58   46.20
   2 -16   2  171.98   45.10
  -2  16  -2  136.89   42.50
   2  16   2  194.98   41.80
   2  16   2  138.09   41.10
   2  16   2   88.39   34.20
  -3 -16  -2  359.96   70.19
   3 -16   2  463.75   80.59
  -3 -16  -2  540.85   65.79
   3 -16   2  469.15   55.79
   3 -16   2  417.16   70.79
   3  16   2  385.46   65.59
   3  16   2  418.76   63.99
  -3  16  -2  467.55   56.19
   3  16   2  532.35   71.79
   4 -16   2  683.33   82.49
  -4 -16  -2  675.33   80.49
   4 -16   2  687.03   70.99
  -4 -16  -2  637.94   85.99
   4 -16   2  666.43   92.09
  -4  16  -2  668.33   80.29
   4  16   2  651.73   85.99
  -4  16  -2  760.22   72.59
   4  16   2  519.05   78.79
   4  16   2  753.72   82.29
   5 -16   2 1345.27  116.59
   5 -16   2 1347.67  139.09
  -5 -16  -2 1478.75  129.29
   5 -16   2 1316.67  128.79
   5  16   2 1625.54  143.79
   5  16   2 1282.47  125.39
  -5  16  -2 1462.05  130.89
   5  16   2 1229.08  125.29
  -5  16  -2 1572.44  122.29
  -6 -16  -2  923.51   98.99
   6 -16   2  786.22   85.09
   6 -16   2  864.51  108.19
   6 -16   2  817.92   96.09
   6  16   2  664.03   87.89
  -6  16  -2  851.21   97.89
   6  16   2  726.73   92.39
  -6  16  -2  802.52   85.19
   7 -16   2  281.17   56.79
  -7 -16  -2  336.07   83.99
   7 -16   2  549.35  104.69
   7 -16   2  303.37   67.89
   7  16   2  368.46   71.09
  -7  16  -2  459.65   68.29
   7  16   2  448.66   75.69
  -7  16  -2  472.25   81.69
   8 -16   2   96.99   52.59
   8 -16   2   53.49   48.10
   8 -16   2   17.20   34.10
  -8 -16  -2   84.99   48.50
  -8  16  -2  159.48   54.49
   8  16   2  100.69   44.70
   8  16   2  128.29   43.30
   9 -16   2   31.60   87.09
   9 -16   2  -20.40   37.50
   9  16   2   15.50   27.10
  -9  16  -2   15.80   34.90
  -9  16  -2  -47.50   28.30
   9  16   2   55.99   44.00
   9  16   2  -12.90   29.90
  11 -17  -2  288.47   84.59
  11 -17  -2  255.67   68.99
  11  17  -2  477.05   88.69
 -11  17   2  337.27   71.29
 -11  17   2  403.06   75.89
  11  17  -2  265.07   75.09
  11  17  -2  401.36   74.39
  10 -17  -2  599.04  109.69
 -10 -17   2  569.24   97.79
  10  17  -2  543.45   97.09
 -10  17   2  392.46   80.89
  10  17  -2  694.33   86.69
  10  17  -2  971.20  147.89
  10  17  -2  653.83   99.79
 -10  17   2  610.54   97.39
  -9 -17   2  535.85   91.99
   9 -17  -2  374.66   71.79
   9 -17  -2  401.86   79.99
   9  17  -2  493.95   74.69
   9  17  -2  370.66   85.09
   9  17  -2  480.35   86.19
   9  17  -2  601.54  108.99
  -9  17   2  339.67   70.89
  -8 -17   2  458.15   80.59
   8 -17  -2  284.17   68.99
   8 -17  -2  419.86   82.49
   8 -17  -2  360.56   71.49
   8  17  -2  572.14   89.19
   8  17  -2  512.25   75.59
  -8  17   2  490.65   78.29
   8  17  -2  400.46   73.99
  -8  17   2  302.47   70.89
   7 -17  -2  711.63   90.89
   7 -17  -2  701.73   95.99
  -7 -17   2  714.23   90.69
   7 -17  -2  799.42   95.09
  -7  17   2  634.54   85.09
  -7  17   2  614.44   83.79
   7  17  -2  786.12   86.29
   7  17  -2  718.73   93.19
   6 -17  -2   25.20   33.10
  -6 -17   2   28.10   30.10
  -6 -17   2   63.59   35.40
   6 -17  -2   -9.00   30.30
   6 -17  -2   57.59   41.30
  -6  17   2   40.20   26.80
   6  17  -2   41.80   34.80
   6  17  -2   16.60   27.30
  -6  17   2   11.70   31.20
  -5 -17   2   22.50   31.00
  -5 -17   2   14.50   29.50
   5 -17  -2   41.50   33.50
  -5  17   2   28.80   25.50
  -5  17   2    8.60   29.40
   5  17  -2   12.80   32.50
  -4 -17   2    2.20   26.60
   4 -17  -2    9.60   23.60
   4 -17  -2   25.90   26.20
   4 -17  -2   37.60   34.20
  -4 -17   2   28.30   25.40
   4  17  -2   76.19   35.30
   4  17  -2   -6.50   25.20
  -4  17   2   25.20   26.90
  -4  17   2   30.50   31.70
  -4  17   2   -8.80   27.90
  -3 -17   2  175.58   45.90
   3 -17  -2  208.58   47.70
  -3  17   2  234.28   57.29
   3  17  -2  248.68   52.99
  -3  17   2  181.78   42.00
   3  17  -2  135.39   39.90
   3  17  -2  154.38   46.70
  -3  17   2  229.18   49.10
   2 -17  -2  698.53   75.39
   2 -17  -2  714.23   86.49
  -2 -17   2  797.52   95.29
  -2 -17   2  723.93   81.19
   2 -17  -2  689.53   81.99
  -2  17   2  827.72   81.39
  -2  17   2  691.13   78.59
   2  17  -2  843.52   85.59
   2  17  -2  722.13   84.19
   2  17  -2  742.93   84.59
   1 -17  -2 1180.68  103.19
  -1 -17   2  901.41   93.99
  -1  17   2  841.92   89.29
   1  17  -2 1010.40   96.09
   1  17  -2  946.71   84.79
  -1  17   2 1004.20   93.09
  -1  17   2  870.51   89.59
   1  17  -2  794.52   90.29
   1  17  -2  905.71   96.49
  -1  17   2 1009.70  101.09
   0 -17  -2 1526.15  132.99
   0  17   2 1385.36  122.29
   0  17  -2 1335.07  131.09
   0  17   2 1396.56  121.39
   0  17   2 1595.74  131.49
   0  17  -2 1437.16  125.79
   0  17   2 1342.37  121.49
   0  17  -2 1488.85  115.09
   0  17  -2 1578.64  127.39
   1 -17   2  871.61   96.79
   1 -17   2 1078.69   99.09
  -1 -17  -2  695.23  119.79
   1  17   2  940.91   92.69
  -1  17  -2  955.50   85.69
   1  17   2  884.81   95.99
  -1  17  -2 1057.69   98.09
   2 -17   2  296.37   60.59
  -2 -17  -2  284.17   59.19
   2 -17   2  344.47   64.79
   2  17   2  357.76   58.49
   2  17   2  434.96   62.79
   2  17   2  291.47   56.89
  -2  17  -2  412.16   64.39
   3 -17   2  124.39   42.20
  -3 -17  -2   85.39   37.40
  -3 -17  -2   93.49   36.40
   3  17   2  167.58   44.30
   3  17   2   86.59   40.80
   3  17   2   43.90   31.80
  -3  17  -2  159.88   33.90
  -4 -17  -2   13.00   29.00
   4 -17   2  -17.30   22.50
   4 -17   2   90.99   39.60
  -4 -17  -2   71.39   36.20
   4  17   2    7.70   26.90
  -4  17  -2    9.00   23.40
   4  17   2  -17.40   29.10
   4  17   2   35.00   33.00
  -4  17  -2   35.40   31.60
   5 -17   2  195.78   41.90
   5 -17   2  196.48   54.69
  -5 -17  -2  220.08   58.59
   5  17   2  169.88   54.19
   5  17   2  123.19   51.29
   5  17   2  184.98   49.40
  -5  17  -2  143.09   50.39
  -5  17  -2  192.48   43.60
   6 -17   2   46.70   42.80
   6 -17   2   14.90   35.50
  -6 -17  -2  -40.40   28.20
   6 -17   2   14.70   26.40
  -6  17  -2  -56.89   26.30
   6  17   2   -9.20   25.50
   6  17   2   28.00   35.50
   6  17   2  -10.00   24.90
  -6  17  -2   51.89   28.70
   7 -17   2  108.59   49.50
   7 -17   2  161.08   60.89
  -7 -17  -2  135.49   52.39
   7 -17   2  132.19   43.40
  -7  17  -2  158.58   46.20
   7  17   2  124.79   44.60
  -7  17  -2   68.99   45.30
   7  17   2   83.79   37.90
   8 -17   2  235.98   55.79
   8 -17   2  117.09   58.59
  -8 -17  -2  236.78   68.79
   8 -17   2  177.88   69.39
  -8  17  -2  305.77   61.69
   8  17   2  221.98   59.09
   9 -17   2  282.27   71.29
  -9 -17  -2  202.58   65.19
   9 -17   2  404.86   69.19
  -9  17  -2  237.58   61.69
   9  17   2  457.05   79.19
   9  17   2  242.48   81.79
  -9  17  -2  379.46   68.09
 -10 -18   2   18.80   36.50
  10 -18  -2  -12.10   32.80
  10 -18  -2   33.50   47.00
 -10  18   2  -41.00   22.10
  10  18  -2  -34.10   37.90
 -10  18   2  -29.90   34.90
  10  18  -2   11.00   26.40
  10  18  -2  -60.09   38.10
  -9 -18   2   21.30   40.70
   9 -18  -2    6.80   40.30
   9 -18  -2    4.90   32.80
   9 -18  -2   50.09   43.20
   9  18  -2    5.20   29.20
   9  18  -2   93.29   46.30
  -9  18   2    9.00   28.30
   9  18  -2  -65.59   30.10
   8 -18  -2  112.19   49.60
   8 -18  -2  251.47   63.89
   8 -18  -2  222.48   58.89
  -8 -18   2  212.28   56.89
  -8  18   2  128.29   61.99
  -8  18   2  162.58   46.00
   8  18  -2  201.58   61.79
   8  18  -2  133.09   44.60
   8  18  -2  285.27   69.19
   7 -18  -2  214.88   63.99
   7 -18  -2  111.89   43.10
   7 -18  -2  114.29   47.60
  -7 -18   2  155.18   52.29
  -7  18   2   31.20   36.70
  -7  18   2  125.19   47.90
   7  18  -2   81.99   36.10
   7  18  -2  221.68   63.29
   6 -18  -2  264.97   59.69
   6 -18  -2  261.87   57.49
  -6 -18   2  297.77   65.69
  -6 -18   2  367.86   64.39
   6 -18  -2  177.98   53.49
   6  18  -2  304.17   60.69
   6  18  -2  179.58   52.09
  -6  18   2  247.88   58.59
  -6  18   2  209.48   49.50
   5 -18  -2  369.16   70.79
  -5 -18   2  410.96   74.09
  -5 -18   2  347.77   66.69
   5 -18  -2  493.15   74.79
   5 -18  -2  378.16   72.69
   5  18  -2  353.56   67.39
   5  18  -2  304.97   63.89
  -5  18   2  404.86   62.89
  -5  18   2  394.96   71.09
   4 -18  -2  632.64   94.19
  -4 -18   2  512.85   78.79
   4  18  -2  568.24   73.59
  -4  18   2  378.76   66.99
  -4  18   2  590.94   84.19
  -4  18   2  414.26   71.49
  -3 -18   2  261.47   59.59
   3 -18  -2  352.66   62.89
   3 -18  -2  309.57   56.49
  -3  18   2  454.65   64.59
  -3  18   2  281.67   64.69
   3  18  -2  287.17   65.19
   3  18  -2  339.27   63.79
  -3  18   2  438.36   68.19
   3  18  -2  390.46   65.89
  -2 -18   2  255.67   52.79
  -2 -18   2  271.37   63.09
   2 -18  -2  227.98   53.29
   2 -18  -2  358.16   53.69
   2 -18  -2  225.78   50.89
  -2  18   2  269.47   56.69
   2  18  -2  353.26   60.89
  -2  18   2  201.08   47.00
   2  18  -2  234.78   53.59
   2  18  -2  236.38   50.29
   1 -18  -2   18.90   23.30
  -1 -18   2   63.89   35.60
   1  18  -2   -6.30   26.50
  -1  18   2  -31.10   21.00
   1  18  -2   20.80   23.30
  -1  18   2  -18.60   23.90
  -1  18   2   28.40   25.60
   1  18  -2   22.80   28.60
   1  18  -2   26.00   26.70
  -1  18   2   -1.40   23.00
   0 -18  -2  -41.30   24.30
   0  18  -2  -19.00   25.00
   0  18  -2  -26.00   26.10
   0  18  -2  -37.90   22.50
   0  18   2   22.30   25.40
   0  18   2  -20.70   19.10
   0  18  -2   -4.70   19.90
   0  18   2   84.09   33.50
   1 -18   2  107.79   44.70
  -1 -18  -2  171.58   44.30
  -1  18  -2  277.77   61.49
  -1  18  -2  153.58   45.20
   1  18   2  116.89   43.70
  -1  18  -2  159.68   48.90
   1  18   2  213.68   47.60
  -1  18  -2  225.38   43.90
   2 -18   2  253.47   58.49
  -2 -18  -2  303.77   63.49
   2 -18   2  236.68   56.39
   2  18   2  296.77   59.89
  -2  18  -2  314.97   61.09
   2  18   2  325.87   57.59
   3 -18   2 1047.60  110.09
  -3 -18  -2  947.81  104.99
   3  18   2  999.30  100.99
   3  18   2  945.31   98.69
  -3  18  -2  983.50   89.79
  -3  18  -2  877.51   98.49
   4 -18   2 1070.19  122.09
   4 -18   2 1572.14  138.99
   4 -18   2 1330.87  112.59
  -4 -18  -2 1231.18  122.09
  -4 -18  -2 1362.56  131.99
  -4  18  -2 1417.56  127.49
   4  18   2 1471.45  134.69
  -4  18  -2 1290.57  112.59
   4  18   2 1476.25  148.69
   4  18   2 1338.67  126.09
   5 -18   2  687.83   76.29
  -5 -18  -2  676.43   89.59
   5 -18   2  777.22   93.69
  -5 -18  -2  832.82   96.39
   5  18   2  687.73   89.49
  -5  18  -2  686.83   79.49
   5  18   2  720.53   95.99
  -5  18  -2  692.93   89.49
   6 -18   2  646.94  105.29
  -6 -18  -2  711.03  149.88
   6 -18   2  693.13  101.49
  -6  18  -2  606.64   76.89
   6  18   2  537.55   87.19
   6  18   2  813.22  101.99
   6  18   2  611.04   82.99
   7 -18   2  364.76  124.29
  -7 -18  -2  317.97   66.59
   7 -18   2  269.87   60.89
   7 -18   2  410.86   82.19
   7  18   2  287.47   70.39
   7  18   2  248.88   58.19
  -7  18  -2  297.27   55.09
  -7  18  -2  468.35   81.49
   7  18   2  279.27   66.79
   8 -18   2  119.79   66.39
  -8 -18  -2  180.48   60.49
   8 -18   2   92.69   41.50
   8 -18   2  216.98   74.19
   8  18   2   92.59   49.50
  -8  18  -2  192.08   86.39
   8  18   2  152.58   50.89
   9 -18   2   43.80   49.90
  -9 -18  -2   25.90   40.70
   9 -18   2   34.40   34.50
   9  18   2   16.90   32.00
  -9  18  -2    3.70   29.80
   9  18   2   76.49   42.10
   9  18   2   54.29   50.99
  -9  18  -2   57.09   43.60
 -10 -19   2   80.69   52.89
  10 -19  -2  220.08   62.49
  10 -19  -2  261.47   73.39
  10 -19  -2  231.68   64.59
  10  19  -2  329.77   66.89
 -10  19   2  176.88   58.29
  10  19  -2  103.09   53.49
 -10  19   2  134.49   54.49
   9 -19  -2  202.38   63.89
   9 -19  -2  206.98   58.29
   9 -19  -2  207.78   67.39
  -9 -19   2  255.17   63.19
  -9  19   2  160.48   54.39
   9  19  -2  168.68   55.99
   9  19  -2  217.88   57.79
   9  19  -2   94.69   49.10
   8 -19  -2  355.26   72.59
  -8 -19   2  335.37   73.59
   8 -19  -2  378.76   71.99
   8 -19  -2  385.26   79.09
   8  19  -2  434.16   70.59
   8  19  -2  378.76   82.99
  -8  19   2  273.57   69.29
  -8  19   2  326.47   66.59
   8  19  -2  288.27  102.49
   7 -19  -2  149.49   52.39
  -7 -19   2  270.87   60.19
   7 -19  -2  133.99   51.59
   7 -19  -2  147.29   51.89
  -7 -19   2  135.79   49.50
   7  19  -2   92.29   47.20
  -7  19   2  147.69   44.40
  -7  19   2  190.38   51.89
  -6 -19   2   84.39   42.90
  -6 -19   2   65.49   40.90
   6 -19  -2   46.70   39.60
   6 -19  -2   84.49   42.90
  -6  19   2   58.09   38.50
   6  19  -2   30.20   36.50
  -6  19   2   86.19   43.40
   5 -19  -2   92.49   44.70
   5 -19  -2   -4.40   28.30
   5 -19  -2  -20.80   28.80
  -5 -19   2   44.80   31.70
  -5 -19   2    8.00   33.40
  -5  19   2   12.40   30.20
   5  19  -2  -11.70   26.10
  -5  19   2   25.20   28.90
  -4 -19   2   32.80   34.40
  -4 -19   2   31.90   31.60
  -4  19   2   55.89   39.60
   4  19  -2   58.59   32.20
  -4  19   2   83.09   36.70
  -3 -19   2  318.37   58.69
   3 -19  -2  200.18   49.99
   3 -19  -2  245.38   60.79
   3  19  -2  230.08   52.99
  -3  19   2  190.18   53.59
  -3  19   2  254.77   56.29
   3  19  -2  256.47   58.49
  -3  19   2  180.78   45.60
   3  19  -2  249.08   55.99
   2 -19  -2  637.54   86.79
   2 -19  -2  680.23   78.19
  -2 -19   2  965.90   92.69
  -2  19   2  668.53   80.59
   2  19  -2  779.22   88.89
  -2  19   2  804.72   85.89
  -2  19   2  799.92   86.59
   2  19  -2  651.63   93.99
  -1 -19   2  424.06   70.19
   1 -19  -2  508.55   79.79
  -1  19   2  294.27   58.69
   1  19  -2  408.36   66.09
   1  19  -2  422.96   70.19
   1  19  -2  429.96   62.09
  -1  19   2  410.56   66.79
   1  19  -2  416.76   70.29
  -1  19   2  391.26   70.19
  -1  19   2  379.06   65.39
   0 -19  -2  287.27   58.29
   0  19  -2  299.47   49.99
   0  19   2  243.28   55.49
   0  19  -2  348.17   63.89
   0  19  -2  357.86   63.09
   0  19   2  285.77   56.09
   0  19  -2  309.47   66.59
   0  19   2  327.07   59.89
   1 -19   2  394.56   65.69
  -1 -19  -2  408.76   68.89
  -1  19  -2  410.16   84.19
  -1  19  -2  361.86   56.99
   1  19   2  512.25   73.79
  -1  19  -2  528.25   76.69
   1  19   2  359.06   62.89
  -1  19  -2  438.36   70.99
   1  19   2  412.56   65.29
   2 -19   2  797.62   95.19
   2 -19   2  579.94   89.09
  -2 -19  -2  710.03   91.99
   2  19   2  733.13   88.49
  -2  19  -2  903.71   80.89
   2  19   2  738.53   84.89
  -2  19  -2  739.23   87.39
   3 -19   2  269.77   59.29
  -3 -19  -2  253.67   59.59
   3 -19   2  290.47   66.49
   3  19   2  149.69   44.20
  -3  19  -2  252.17   58.19
   3  19   2  276.17   61.69
   3  19   2  266.87   55.69
  -3  19  -2  219.88   44.00
   4 -19   2  232.38   60.29
  -4 -19  -2  361.56   70.69
  -4 -19  -2  457.25   70.79
   4 -19   2  271.67   65.19
   4  19   2  291.67   61.09
  -4  19  -2  458.75   58.69
   4  19   2  372.06   68.79
  -4  19  -2  453.75   74.89
   5 -19   2  -10.00   31.90
  -5 -19  -2   36.80   41.20
   5 -19   2   36.50   28.90
  -5 -19  -2  -10.50   25.60
  -5  19  -2   39.00   38.10
  -5  19  -2   28.20   25.80
   5  19   2    9.90   43.10
   5  19   2   17.70   30.10
   5  19   2   11.90   31.40
   6 -19   2   20.70   29.80
  -6 -19  -2  -20.80   32.10
  -6 -19  -2  -12.40   30.20
   6  19   2  -24.60   32.70
   6  19   2    1.30   29.20
  -6  19  -2   -1.90   25.80
  -6  19  -2   31.50   35.10
   6  19   2   -5.60   24.90
   7 -19   2   82.29   38.80
   7 -19   2   69.89   85.49
  -7 -19  -2  118.49   52.29
   7 -19   2   14.60   48.00
  -7  19  -2   26.70   32.60
   7  19   2   70.69   49.60
  -7  19  -2  123.59   50.09
   7  19   2   39.20   30.20
   7  19   2  145.69   48.70
   8 -19   2   46.40   47.20
   8 -19   2  120.49   57.69
  -8 -19  -2   76.29   46.00
   8 -19   2   59.99   41.50
   8  19   2  142.29   53.09
   8  19   2   98.39   57.89
  -8  19  -2   58.39   43.40
  -8  19  -2  123.09   48.20
  10 -20  -2   79.29   43.60
  10 -20  -2    0.00   37.90
 -10 -20   2   79.79   46.00
 -10  20   2  -49.00   28.10
 -10  20   2   41.40   40.00
  10  20  -2  -17.80   28.40
   9 -20  -2   67.99   55.79
   9 -20  -2   67.49   45.80
   9 -20  -2   60.69   52.79
  -9 -20   2   79.09   47.80
   9  20  -2   10.90   28.50
   9  20  -2  115.99   47.20
  -9  20   2   62.99   37.90
   8 -20  -2   64.49   49.40
  -8 -20   2   96.29   48.50
   8 -20  -2   20.40   39.20
   8 -20  -2   18.00   35.80
   8  20  -2   46.10   32.60
   8  20  -2   67.59   47.70
  -8  20   2   18.70   34.50
  -8  20   2   89.29   39.50
   8  20  -2   30.20   41.00
  -7 -20   2  101.39   45.70
   7 -20  -2   12.20   36.20
  -7 -20   2   39.80   38.50
   7 -20  -2   34.00   39.20
   7  20  -2  122.49   52.49
  -7  20   2   47.00   33.70
  -7  20   2   41.50   32.10
  -6 -20   2   73.89   39.30
   6 -20  -2    2.00   39.20
   6 -20  -2    2.80   39.10
  -6 -20   2   85.29   42.40
  -6  20   2   71.29   40.90
   6  20  -2  116.99   47.10
  -5 -20   2  129.09   47.30
   5 -20  -2   73.99   42.10
  -5 -20   2  111.69   47.50
   5 -20  -2  122.49   49.20
  -5  20   2   71.49   36.40
  -5  20   2   94.89   44.90
   5  20  -2   47.30   38.60
   5  20  -2   79.09   37.80
  -4 -20   2   95.59   42.60
   4 -20  -2  119.19   44.30
  -4  20   2  153.58   48.60
   4  20  -2  204.98   51.99
   4  20  -2  160.58   49.00
  -4  20   2    3.30   48.00
  -3 -20   2   93.49   41.30
   3 -20  -2  151.28   47.30
   3 -20  -2   67.09   35.00
   3  20  -2  128.39   47.80
   3  20  -2  138.99   49.90
  -3  20   2   77.19   35.10
  -3  20   2  131.69   58.49
  -3  20   2  172.08   46.80
   3  20  -2  200.88   52.29
  -2 -20   2   23.90   29.20
   2 -20  -2    6.50   26.00
   2 -20  -2  -44.30   21.40
  -2 -20   2   13.50   36.50
   2  20  -2   -5.60   25.50
  -2  20   2   64.59   35.80
  -2  20   2   -4.60   32.60
  -2  20   2   40.70   33.00
  -2  20   2   19.70   23.40
  -1 -20   2   69.59   41.90
  -1 -20   2  -20.60   24.70
   1 -20  -2   34.00   30.00
  -1  20   2   33.70   32.50
   1  20  -2   59.59   38.60
  -1  20   2   58.89   35.40
  -1  20   2   51.29   32.50
   1  20  -2  -20.70   26.00
   1  20  -2  -17.50   27.50
   1  20  -2   47.10   29.40
  -1  20   2   71.59   34.90
   0 -20  -2   -8.90   22.00
   0 -20   2   32.60   29.90
   0  20   2   -9.20   22.20
   0  20   2    4.20   24.70
   0  20  -2  -12.90   31.50
   0  20  -2   -2.70   27.40
   0  20  -2  -22.70   21.10
   0  20   2   26.70   29.60
   0  20  -2  -14.90   28.60
  -1 -20  -2    2.60   31.90
   1 -20   2   58.69   41.30
   1  20   2   22.90   29.20
   1  20   2   17.80   29.00
  -1  20  -2   36.90   32.10
  -1  20  -2   20.40   38.70
   1  20   2   41.50   29.60
  -1  20  -2   66.89   37.80
  -1  20  -2   43.10   29.00
   2 -20   2  135.49   44.40
  -2 -20  -2  168.48   49.60
   2 -20   2  102.79   42.80
   2  20   2  122.79   41.90
   2  20   2   56.59   36.70
  -2  20  -2  158.78   44.00
  -2  20  -2  134.59   37.40
   2  20   2  106.99   64.29
   3 -20   2  199.48   51.39
  -3 -20  -2   69.29   36.20
   3 -20   2  130.29   47.10
   3  20   2   50.39   37.90
  -3  20  -2  162.28   49.90
  -3  20  -2   48.80   30.20
   3  20   2  122.59   39.20
   4 -20   2  229.78   58.79
  -4 -20  -2  176.08   55.79
  -4 -20  -2  348.27   99.89
  -4  20  -2  137.79   51.79
  -4  20  -2  285.47   49.20
   4  20   2  261.67   57.29
   4  20   2  158.38   50.39
  -5 -20  -2  197.28   57.89
   5 -20   2  333.27   69.09
  -5 -20  -2  381.76   74.89
   5 -20   2  301.67   62.59
   5 -20   2  229.28   53.49
  -5  20  -2  288.17   62.89
   5  20   2  141.69   51.69
   5  20   2  249.88   57.29
   5  20   2  136.89   52.59
  -5  20  -2  294.87   53.99
  -6 -20  -2   20.20   38.60
   6 -20   2   18.50   33.60
   6 -20   2   87.29   49.80
  -6 -20  -2   83.59   42.70
  -6  20  -2   81.69   34.40
   6  20   2   43.90   43.10
   6  20   2  115.09   45.10
   6  20   2  101.49   46.80
  -6  20  -2  102.89   50.49
   7 -20   2   78.39   36.90
  -7 -20  -2   61.69   49.30
  -7  20  -2   64.89   36.10
   7  20   2  -16.10   36.10
   7  20   2   79.29   38.10
   7  20   2   70.59   42.60
  -7  20  -2   32.10   38.50
   8 -20   2   62.19   53.99
   8 -20   2  131.89   46.80
  -8 -20  -2  -43.60   40.50
  -8  20  -2  -27.30   32.80
   8  20   2  -25.20   63.19
   8  20   2   53.89   53.89
   8  20   2  -14.30   33.70
  -8  20  -2   61.19   36.40
   9 -21  -2   42.50   47.90
   9 -21  -2  113.69   49.99
   9 -21  -2   15.00   43.50
  -9 -21   2  -33.30   30.40
  -9  21   2   62.19   42.40
   9  21  -2   98.49   50.69
   9  21  -2   -3.50   26.20
  -9  21   2  -11.50   33.20
   9  21  -2   35.90   35.80
   8 -21  -2   16.90   38.40
  -8 -21   2   63.79   44.00
   8 -21  -2   73.79   45.30
  -8 -21   2   78.59   42.30
   8 -21  -2  149.59   56.89
  -8  21   2  115.29   45.40
   8  21  -2   76.59   40.50
   8  21  -2  179.38   65.69
  -8  21   2    5.20   33.20
   8  21  -2   45.80   47.90
  -7 -21   2   27.40   37.40
  -7 -21   2  -40.10   29.00
   7 -21  -2   37.90   36.80
   7 -21  -2   -8.20   31.10
   7 -21  -2  -28.30   37.00
  -7  21   2  -25.80   28.00
   7  21  -2   36.00   40.70
  -7  21   2  -51.19   20.40
   6 -21  -2   42.30   38.10
  -6 -21   2   46.80   37.10
  -6 -21   2   86.39   44.70
   6 -21  -2   37.70   40.00
   6 -21  -2   13.20   36.40
   6  21  -2   60.99   44.00
  -6  21   2   11.40   23.50
  -6  21   2   81.09   43.90
   6  21  -2   91.89   44.50
  -5 -21   2   24.70   34.90
  -5 -21   2   75.59   40.30
   5 -21  -2   65.89   39.30
  -5  21   2  -68.19   26.70
   5  21  -2  -20.40   28.80
  -5  21   2   -4.90   22.90
   4 -21  -2  -49.70   25.70
  -4  21   2  -40.00   30.10
  -4  21   2   -0.30   24.70
   4  21  -2   -1.20   27.00
   4  21  -2  -19.80   30.20
   3 -21  -2   16.10   30.40
   3 -21  -2   52.59   39.30
  -3 -21   2   46.70   37.50
   3 -21  -2   39.20   32.20
   3  21  -2   44.80   37.80
  -3  21   2   29.50   32.30
  -3  21   2   23.30   35.10
   3  21  -2   25.00   33.50
   3  21  -2   23.80   33.20
  -3  21   2   29.20   37.50
  -2 -21   2   25.10   30.70
   2 -21  -2   23.50   30.70
  -2 -21   2   43.20   39.70
   2 -21  -2   22.60   31.40
  -2  21   2   38.80   32.60
  -2  21   2  -14.90   34.40
  -2  21   2  -21.30   25.80
   2  21  -2  -16.30   30.00
   2  21  -2  -25.50   24.50
  -2  21   2   26.90   29.50
  -1 -21   2   49.20   37.40
   1 -21  -2   15.70   30.80
  -1 -21   2  -16.10   32.60
  -1  21   2  -29.90   25.60
   1  21  -2  -23.70   23.90
   1  21  -2    6.40   34.70
  -1  21   2  -28.90   24.40
  -1  21   2   17.80   30.70
   1  21  -2   16.40   25.30
   0 -21  -2  128.89   45.70
   0 -21   2  182.48   52.89
   0  21   2   58.29   64.49
   0  21  -2  117.49   45.60
   0  21   2  121.99   42.20
   0  21   2  197.28   52.39
   0  21  -2  197.18   51.09
   0  21   2   91.89   40.80
   0  21  -2  139.39   41.00
   0  21  -2  124.99   47.50
  -1 -21  -2   37.60   37.20
   1  21   2   94.29   38.70
   1  21   2  110.79   45.60
   1  21   2  156.98   47.20
  -1  21  -2  232.08   55.19
  -1  21  -2  167.18   41.40
  -1  21  -2   84.89   44.70
   1  21   2  130.29   46.00
   2 -21   2  122.49   45.30
  -2 -21  -2   96.09   45.30
   2 -21   2   83.49   48.70
   2  21   2   62.29   35.90
   2  21   2   61.89   37.50
  -2  21  -2   83.09   34.30
  -2  21  -2   52.39   39.00
   3 -21   2  -58.39   25.70
  -3 -21  -2  -21.80   31.60
   3 -21   2  -61.09   23.00
   3  21   2   11.30   25.00
  -3  21  -2    4.10   24.60
  -3  21  -2  -22.80   30.00
   3  21   2   13.70   29.40
   4 -21   2   10.10   34.20
   4 -21   2    7.40   36.30
  -4 -21  -2   40.30   39.70
  -4  21  -2   47.40   30.60
   4  21   2    5.10   24.00
   4  21   2   39.60   33.10
   4  21   2   54.89   35.40
  -4  21  -2   24.50   34.00
   5 -21   2  -29.50   38.20
   5 -21   2   26.10   38.30
  -5 -21  -2   55.89   40.10
  -5 -21  -2   72.89   41.70
  -5  21  -2   10.90   35.00
  -5  21  -2  -17.30   23.10
   5  21   2   18.20   28.50
   5  21   2    6.50   31.50
   6 -21   2   53.19   32.70
  -6 -21  -2   29.00   37.50
   6 -21   2   54.19   40.40
   6 -21   2   27.00   38.90
   6  21   2  -28.30   29.90
  -6  21  -2  -23.10   22.00
   6  21   2   13.70   29.70
  -6  21  -2   13.60   36.80
   6  21   2   28.10   32.90
  -7 -21  -2   21.10   38.70
   7  21   2  -44.10   31.40
  -7  21  -2   -0.10   30.80
   7  21   2   31.50   40.00
  -7  21  -2   65.99   38.90
   7  21   2   32.60   36.60
   8 -21   2   -9.80   30.80
  -8 -21  -2    0.80   38.00
   8  21   2    1.10   35.80
   8  21   2  -79.09   40.30
  -8  21  -2  -10.70   27.70
  -8  21  -2  -16.30   33.40
   8  21   2  -25.40   39.50
   9 -22  -2  -25.80   34.70
  -9 -22   2   16.40   46.10
   9 -22  -2  -12.10   54.89
   9  22  -2  -35.30   37.50
  -9  22   2  -28.40   37.60
   9  22  -2   55.69   42.10
   9  22  -2   21.70   39.90
  -9  22   2   28.20   36.00
   8 -22  -2   82.59   51.89
   8 -22  -2   10.60   37.70
  -8 -22   2   20.80   35.00
   8  22  -2  -26.90   37.30
  -8  22   2   28.90   37.70
   7 -22  -2  -28.00   37.80
   7 -22  -2  -30.80   30.70
  -7 -22   2   21.10   35.90
  -7 -22   2   87.39   46.30
   7 -22  -2  -25.60   39.30
  -7  22   2   25.40   34.50
   7  22  -2  -13.00   26.90
  -7  22   2  159.08   46.10
   7  22  -2   54.19   43.50
   6 -22  -2  -31.50   33.00
  -6 -22   2   36.20   37.30
   6 -22  -2  -13.20   31.00
  -6 -22   2  -65.19   24.70
   6  22  -2  -55.09   23.00
   6  22  -2  -53.89   30.70
  -6  22   2  -20.80   31.40
  -6  22   2   49.80   32.90
  -5 -22   2    4.40   29.90
  -5  22   2   40.40   38.30
   5  22  -2  101.39   50.39
   5  22  -2  -34.20   25.00
  -5  22   2   34.80   28.60
   4 -22  -2   38.30   35.80
   4 -22  -2   51.69   38.30
  -4 -22   2   23.10   31.30
   4  22  -2  100.69   42.60
  -4  22   2   27.50   32.10
  -4  22   2   -2.40   28.90
  -3 -22   2   41.50   36.50
   3 -22  -2   12.50   28.80
   3 -22  -2  -20.40   31.60
   3 -22  -2   29.10   34.20
   3  22  -2  -13.50   30.30
   3  22  -2   29.70   31.60
  -3  22   2   28.70   37.40
  -3  22   2  -41.40   27.20
   3  22  -2   49.80   52.09
  -3  22   2   26.70   37.30
   2 -22  -2   53.79   37.80
  -2 -22   2   20.40   34.80
  -2 -22   2   64.19   42.10
  -2  22   2   62.59   37.70
   2  22  -2   57.09   40.80
   2  22  -2   39.40   35.70
  -2  22   2   46.30   36.90
  -2  22   2   23.60   28.30
   2  22  -2   -3.30   23.90
  -1 -22   2  -40.00   33.30
   1 -22  -2   -4.40   29.80
  -1 -22   2   -9.00   27.20
   1  22  -2   44.60   46.80
   1  22  -2   11.60   25.00
  -1  22   2    7.00   27.40
  -1  22   2   26.70   32.00
  -1  22   2   30.10   30.30
   1  22  -2   -5.40   29.50
   0 -22  -2   77.79   38.00
   0 -22   2   15.90   32.80
   0  22   2   49.99   37.60
   0  22  -2  -12.30   37.30
   0  22  -2   -0.90   25.10
   0  22   2   26.90   30.60
   0  22  -2  -11.10   28.70
   0  22   2   29.30   33.50
   0  22  -2   -6.70   35.00
   0  22   2   24.60   38.10
  -1 -22  -2  -19.20   27.00
  -1  22  -2  -17.90   28.20
  -1  22  -2  -43.00   32.60
  -1  22  -2   28.00   27.80
   1  22   2   20.20   30.70
   1  22   2   25.90   38.00
  -1  22  -2   50.09   38.60
   2 -22   2   46.50   38.90
  -2 -22  -2   73.09   46.20
   2  22   2   32.10   33.60
   2  22   2   74.19   42.50
  -2  22  -2   91.89   43.40
  -2  22  -2   50.69   40.50
  -2  22  -2   81.69   36.90
   3 -22   2    1.90   31.60
  -3 -22  -2   28.20   34.10
   3 -22   2   65.99   41.60
   3  22   2   20.50   30.40
  -3  22  -2   12.50   32.80
   3  22   2   38.50   29.30
  -3  22  -2   10.50   25.90
   4 -22   2   39.90   39.20
  -4 -22  -2  -10.90   35.00
   4 -22   2  113.99   79.09
   4  22   2  -18.90   25.80
   4  22   2  127.79   45.80
  -4  22  -2   49.10   41.00
   4  22   2   -2.50   30.00
   5 -22   2    8.60   37.20
  -5 -22  -2  -19.60   31.80
  -5 -22  -2    8.40   35.30
  -5  22  -2   49.80   40.70
  -5  22  -2   50.89   33.10
   5  22   2   61.49   37.40
   5  22   2  -45.80   30.80
   6 -22   2   11.60   30.60
   6 -22   2   49.80   46.50
   6 -22   2   21.80   43.90
  -6 -22  -2  -20.10   39.10
   6  22   2   33.10   37.20
   6  22   2   12.00   30.10
  -6  22  -2    0.90   35.70
  -6  22  -2   82.79   39.40
   7 -22   2   -6.50   40.10
  -7 -22  -2   82.79   50.29
   7 -22   2  -66.99   28.40
   7  22   2  -35.90   39.40
  -7  22  -2  -61.09   31.80
   7  22   2  -29.10   31.40
  -7  22  -2    2.70   30.10
   7  22   2   -1.50   36.40
  -8 -23   2   14.10   33.10
   8 -23  -2  -16.70   39.70
   8 -23  -2    0.60   39.40
   8  23  -2  -12.50   38.20
  -8  23   2   42.10   45.50
  -8  23   2   59.29   36.40
  -7 -23   2    6.20   37.30
   7 -23  -2    5.90   34.00
   7 -23  -2    2.10   47.00
  -7 -23   2   33.10   41.40
   7 -23  -2  -69.29   41.20
  -7  23   2  -35.70   27.50
  -7  23   2  -42.20   27.00
   7  23  -2   23.70   41.30
   7  23  -2   41.30   36.30
  -6 -23   2    7.20   35.20
  -6 -23   2   56.79   40.00
   6  23  -2   -5.70   28.70
  -6  23   2   26.20   41.70
  -6  23   2  -12.00   23.00
  -5 -23   2   -3.00   28.90
   5 -23  -2   74.19   42.90
  -5  23   2   13.50   26.70
   5  23  -2   -5.70   40.20
   5  23  -2   46.00   38.30
  -5  23   2   42.50   36.00
   5  23  -2   32.70   33.00
  -4 -23   2   77.69   39.80
   4 -23  -2   52.29   45.60
   4 -23  -2   93.09   48.00
  -4  23   2    9.80   26.60
  -4  23   2   36.00   39.80
   4  23  -2  -32.90   28.00
   4  23  -2   47.50   33.50
   3 -23  -2  -36.80   27.20
  -3 -23   2   21.80   32.00
   3 -23  -2   42.10   35.80
   3  23  -2    2.90   30.10
  -3  23   2   19.70   55.79
  -3  23   2   23.40   31.40
  -3  23   2   30.60   36.30
  -3  23   2   77.89   41.80
  -2 -23   2   15.90   35.20
   2 -23  -2   52.69   37.20
  -2 -23   2  -20.90   28.20
  -2  23   2   49.40   37.40
   2  23  -2   36.20   33.40
   2  23  -2   55.29   31.20
  -2  23   2    9.70   35.30
  -2  23   2   34.20   37.70
   1 -23  -2  254.67   59.29
  -1 -23   2  245.68   60.09
  -1 -23   2  207.78   69.89
   1  23  -2  193.98   47.40
  -1  23   2  215.48   55.69
   1  23  -2  262.17   63.69
   1  23  -2  209.08   62.59
   0 -23   2   69.99   41.10
   0 -23  -2  152.28   54.99
   0  23  -2  207.38   52.59
   0  23  -2  169.48   58.19
   0  23   2  177.88   52.79
   0  23   2  158.58   50.19
   0  23   2  172.78   55.49
   0  23  -2  201.28   45.00
   0  23  -2  219.18   54.59
   0  23   2  222.08   49.90
   1 -23   2  322.37   72.69
  -1 -23  -2  256.17   66.69
  -1  23  -2  324.77   58.89
   1  23   2  282.07   65.19
  -1  23  -2  311.87   66.59
  -1  23  -2  258.47   62.69
   1  23   2  323.27   65.29
   1  23   2  210.18   53.79
  -1  23  -2  213.38   58.89
   2 -23   2  417.76   82.19
  -2 -23  -2  362.36   74.39
   2  23   2  358.46   76.79
  -2  23  -2  343.87   59.29
   2  23   2  293.47   65.09
  -2  23  -2  295.57   64.09
   2  23   2  260.37   63.79
  -2  23  -2  294.57   65.29
  -3 -23  -2   83.99   44.00
   3 -23   2   39.30   43.60
   3 -23   2    2.10   35.80
  -3  23  -2   26.10   26.80
   3  23   2   -6.40   22.20
  -3  23  -2    4.40   33.00
   3  23   2  -33.00   27.30
   3  23   2   11.30   40.90
  -4 -23  -2   46.90   38.50
   4 -23   2   42.60   50.19
   4 -23   2   82.09   43.40
  -4  23  -2   71.69   46.50
  -4  23  -2   58.29   34.00
   4  23   2   81.09   41.10
   4  23   2   54.99   37.80
  -5 -23  -2  -21.30   32.60
   5 -23   2   18.70   40.90
   5 -23   2   18.30   32.80
  -5  23  -2   -2.30   37.90
   5  23   2   -1.60   31.00
   5  23   2  -15.00   33.30
  -5  23  -2   57.19   30.00
   5  23   2  -53.59   25.30
  -6 -23  -2  -31.40   33.80
   6 -23   2    6.20   37.40
   6  23   2    7.00   26.10
  -6  23  -2   41.10   32.10
  -6  23  -2   -9.00   29.30
   6  23   2   -6.70   42.20
  -7 -23  -2   15.00   39.20
   7 -23   2  122.19   54.09
   7 -23   2   32.50   34.70
   7  23   2    2.20   46.40
   7  23   2  -15.00   28.00
   8 -24  -2  114.59   67.59
  -8 -24   2  172.68   77.09
   8 -24  -2   97.39   53.29
   8  24  -2  198.08   66.29
  -8  24   2  156.98   53.49
   8  24  -2  209.18   60.29
  -8  24   2  201.08   61.79
   7 -24  -2   -1.50   46.00
   7 -24  -2   31.10   48.60
  -7 -24   2   94.29   46.40
  -7 -24   2  256.17  119.59
  -7  24   2   43.20   37.00
   7  24  -2   33.90   51.39
   7  24  -2   17.10   32.10
  -7  24   2   92.79   44.80
  -6 -24   2   94.49   54.19
  -6  24   2   86.99   47.20
   6  24  -2  105.79   48.80
  -6  24   2  148.39   45.10
   6  24  -2   58.89   42.50
   6  24  -2  164.28   47.50
  -5 -24   2  413.96   78.99
   5 -24  -2  344.47   75.29
   5  24  -2  369.66   72.69
   5  24  -2  550.74   88.29
  -5  24   2  275.27   65.39
  -5  24   2  275.67   60.39
   5  24  -2  348.77   75.79
  -4 -24   2  404.06   79.49
   4 -24  -2  329.57   72.79
   4 -24  -2  284.37   64.39
  -4  24   2  441.46   73.69
   4  24  -2  385.26   73.79
  -4  24   2  549.25  104.49
  -3 -24   2  190.48   54.69
   3 -24  -2  295.27   68.89
   3 -24  -2  124.99   46.50
  -3  24   2  165.38   48.60
  -3  24   2  238.18   59.89
  -3  24   2  207.38   64.69
   3  24  -2  149.79   58.29
  -3  24   2  213.28   56.09
   3  24  -2  336.07   72.89
   3  24  -2  226.78   60.39
  -2 -24   2   55.99   40.10
   2 -24  -2   -6.10   29.30
  -2  24   2   52.89   36.80
  -2  24   2   72.59   39.00
   2  24  -2   88.79   37.40
   2  24  -2  132.99   50.59
  -1 -24   2  -37.80   25.50
  -1 -24   2  -18.60   26.20
   1 -24  -2   -5.50   33.70
   1  24  -2   -3.40   34.00
  -1  24   2   -1.70   27.80
   1  24  -2  -22.10   23.40
  -1  24   2   -8.50   25.60
   1  24  -2  -39.10   24.90
  -1  24   2  -35.20   28.50
   1  24  -2   24.00   39.60
   0 -24   2  -56.39   30.30
   0 -24   2   62.69   42.40
   0 -24  -2   -3.00   30.70
   0  24   2   49.10   37.20
   0  24  -2   -5.00   33.70
   0  24   2   -5.60   28.90
   0  24   2   -8.30   27.70
   0  24  -2   20.10   24.60
   0  24  -2  -55.49   20.50
   0  24   2   21.10   34.90
   0  24  -2   -9.20   30.70
  -1 -24  -2   57.09   41.60
   1 -24   2    6.70   32.10
   1  24   2   21.40   33.50
  -1  24  -2   40.70   31.70
   1  24   2   29.20   32.50
  -1  24  -2   39.90   47.30
  -1  24  -2   37.40   39.20
  -1  24  -2   74.99   45.90
  -2 -24  -2  164.38   52.69
   2  24   2  222.88   59.79
  -2  24  -2   76.99   46.90
   2  24   2  195.88   62.09
  -2  24  -2  204.28   55.99
   2  24   2  244.68   57.09
  -3 -24  -2  143.59   54.89
   3 -24   2  158.08   58.39
   3 -24   2   92.79   58.99
   3  24   2  133.39   50.29
  -3  24  -2  186.98   56.19
   3  24   2   91.69   37.60
  -3  24  -2   52.69   32.80
   4 -24   2   91.89   42.70
  -4 -24  -2  -43.80   37.00
   4 -24   2   93.09   54.49
  -4  24  -2  -21.70   33.60
   4  24   2   14.30   34.20
   4  24   2   15.60   36.60
  -4  24  -2   71.19   33.50
   5 -24   2  351.66   76.89
   5 -24   2  187.98   58.59
  -5 -24  -2  365.06   79.19
  -5  24  -2  151.28   56.19
  -5  24  -2  184.28   46.00
   5  24   2  304.17   67.29
   5  24   2  216.88   66.39
   6  24   2  209.48   64.19
   6  24   2  198.58   55.79
  -7 -25   2  131.99   55.99
  -7 -25   2   94.19   54.09
  -7  25   2   45.50   36.50
  -7  25   2  -36.30   37.70
   7  25  -2   47.60   41.50
   7  25  -2  108.89   51.09
  -6 -25   2  113.09   96.69
   6 -25  -2   42.60   46.20
  -6  25   2  -29.80   29.70
   6  25  -2   -6.40   36.50
   6  25  -2  -59.09   40.50
   6  25  -2  -20.50   32.30
  -6  25   2   21.70   41.80
   5 -25  -2   24.30   40.70
  -5 -25   2   15.70   32.90
   5 -25  -2  -53.99   30.50
  -5  25   2  -44.90   31.60
   5  25  -2   75.59   39.90
  -5  25   2   15.60   30.90
   5  25  -2  -37.80   29.30
   5  25  -2  175.88   53.79
  -4 -25   2   47.60   45.00
   4 -25  -2   17.40   33.50
   4 -25  -2  -33.40   38.00
   4 -25  -2   28.60   42.90
   4  25  -2  136.79   52.69
   4  25  -2  177.58   57.29
  -4  25   2   22.50   30.10
  -4  25   2   55.59   51.09
   3 -25  -2   49.99   34.70
  -3 -25   2  177.38   56.79
   3 -25  -2   41.70   50.69
  -3  25   2   52.19   39.40
   3  25  -2   66.09   67.39
  -3  25   2   49.50   40.40
  -3  25   2   63.19   39.40
  -3  25   2  105.99   42.10
   3  25  -2   44.70   45.20
  -2 -25   2  248.68   60.79
   2 -25  -2  240.88   60.89
   2  25  -2  276.57   70.39
   2  25  -2  299.27   57.29
  -2  25   2  152.28   51.89
   2  25  -2  297.07   75.89
  -2  25   2  304.67   64.49
  -2  25   2  308.87   74.89
  -2  25   2  272.27   64.29
   1 -25  -2  331.97   76.29
  -1 -25   2  388.96   83.49
  -1 -25   2  331.57   65.19
  -1  25   2  242.98   62.09
  -1  25   2  248.98   59.49
   1  25  -2  417.96   69.99
   1  25  -2  232.68   67.19
  -1  25   2  284.17   61.89
   1  25  -2  293.47   74.99
   1  25  -2  451.75   81.29
   0 -25  -2  595.54   91.89
   0 -25   2  419.56   84.19
   0 -25   2  558.64   94.89
   0  25   2  457.45   93.09
   0  25  -2  687.83   79.49
   0  25   2  608.34   92.69
   0  25   2  592.14   93.89
   0  25  -2  491.45   86.69
   0  25   2  553.64   86.19
   0  25  -2  604.74   98.79
   0  25  -2  527.75   87.59
   1 -25   2  514.95   86.19
  -1 -25  -2  612.04   96.79
  -1  25  -2  467.75   83.39
  -1  25  -2  542.75  107.59
   1  25   2  596.14   99.49
  -1  25  -2  625.54   96.99
   1  25   2  433.16   82.29
  -1  25  -2  616.24   76.29
  -2 -25  -2  154.18   99.09
  -2  25  -2  253.57   66.19
  -2  25  -2  324.37   71.69
   2  25   2  298.77   66.29
   2  25   2  395.66   80.09
   2  25   2  256.67   68.39
   2  25   2  468.75   78.89
  -3 -25  -2  115.09   50.29
   3 -25   2   56.19   44.60
  -3  25  -2   92.59   50.29
  -3  25  -2   15.50   27.70
  -3  25  -2  129.59   48.70
   3  25   2   19.80   36.10
   4 -25   2   59.59   44.00
  -4 -25  -2  315.97   82.79
   4 -25   2  103.39   55.09
   4  25   2  111.79   50.09
  -4  25  -2  103.59   48.30
   4  25   2  147.29   55.69
  -4  25  -2   92.59   35.90
   4  25   2   77.99   44.70
   5 -25   2   37.30   40.70
  -5 -25  -2  -26.50   40.70
  -5  25  -2   36.30   69.29
   5  25   2    6.10   38.80
   5  25   2   53.79   45.60
   6 -26  -2  383.16   87.19
  -6 -26   2  429.66   84.69
   6  26  -2  394.16   87.09
   6  26  -2  469.05   86.49
  -6  26   2  278.77   68.59
  -6  26   2  336.37   66.09
   6  26  -2  579.34  100.59
   5 -26  -2  337.97   73.19
  -5 -26   2  378.86   78.79
   5 -26  -2  384.26   78.79
   5  26  -2  352.76   70.99
   5  26  -2  373.26   79.99
  -5  26   2  555.94   90.59
  -5  26   2  319.37   65.69
   5  26  -2  466.25   86.69
   4 -26  -2  368.36   64.89
   4 -26  -2  216.18   61.49
  -4 -26   2  409.96   92.69
   4  26  -2  344.27   70.39
  -4  26   2  391.56   86.09
  -4  26   2  198.88   56.99
  -4  26   2  403.26   78.19
  -3 -26   2  374.76   77.99
   3 -26  -2  372.46   76.49
  -3  26   2  314.77   63.89
  -3  26   2  162.98   55.09
   3  26  -2  403.56   78.89
   3  26  -2  278.17   63.79
   3  26  -2  332.57   80.09
  -3  26   2  256.67   72.79
  -3  26   2  312.27   71.89
  -2 -26   2  279.97   71.49
   2 -26  -2  308.57   67.29
  -2  26   2  237.18   62.39
   2  26  -2  400.56   80.59
   2  26  -2  437.26   84.19
  -2  26   2  282.17   69.09
  -2  26   2  344.37   74.69
  -2  26   2  402.56   87.19
   1 -26  -2   92.69   47.50
  -1 -26   2   74.19   45.90
  -1 -26   2  130.89   58.19
   1  26  -2  107.49   39.90
  -1  26   2   85.79   38.30
  -1  26   2   84.19   40.90
  -1  26   2  168.38   53.29
   1  26  -2   49.90   42.10
  -1  26   2   98.69   43.50
   1  26  -2  155.88   56.29
   0 -26   2   11.20   41.20
   0 -26   2  -19.40   36.50
   0 -26  -2  -53.39   26.20
   0  26  -2   59.29   33.60
   0  26  -2   16.30   41.80
   0  26   2    8.90   34.90
   0  26   2   -9.40   32.90
   0  26   2   47.70   40.90
   0  26  -2   36.70   38.00
   0  26   2  -21.80   34.00
   0  26  -2   26.30   38.20
   1 -26   2   74.09   43.60
  -1 -26  -2   68.89   43.10
  -1  26  -2  110.39   42.20
   1  26   2   24.20   41.80
   1  26   2   61.19   41.00
   1  26   2   86.79   44.30
  -1  26  -2   86.69   45.00
  -1  26  -2    9.60   39.10
  -2 -26  -2  187.78   57.89
   2 -26   2  312.27   79.59
  -2  26  -2  287.87   67.99
  -2  26  -2  128.19   54.89
   2  26   2  195.98   60.99
   2  26   2  282.47   63.49
   2  26   2  239.88   61.89
  -3 -26  -2  215.88   60.99
   3  26   2  243.08   58.79
  -3  26  -2  180.68   59.39
   3  26   2  145.69   51.89
  -3  26  -2  138.19   40.90
   3  26   2   86.49   45.90
  -4 -26  -2  154.38   71.99
   4 -26   2  136.69   54.39
  -4  26  -2  132.69   41.80
   4  26   2  133.59   49.90
  -4  26  -2   91.29   52.69
   4  26   2  174.68   60.89
   5 -26   2  410.16   87.49
   5  26   2  266.17   77.99
  -5  26  -2  535.15   94.99
   5  26   2  521.65   91.79
  -5  26  -2  472.65   80.49
   5  26   2  375.56   73.69
   5 -27  -2  -38.50   41.70
  -5 -27   2    2.20   35.80
  -5  27   2  -12.70   30.50
   5  27  -2   33.90   37.10
   5  27  -2  -21.10   37.30
  -5  27   2   74.49   38.50
   5  27  -2   36.30   43.60
   4 -27  -2   97.89   52.19
   4 -27  -2  -54.79   56.99
  -4 -27   2   45.50   46.20
  -4  27   2  128.79   51.59
   4  27  -2  158.08   49.30
  -4  27   2   43.90   49.10
  -4  27   2    3.10   34.10
   4  27  -2  125.99   55.79
  -3 -27   2  -22.60   41.10
   3 -27  -2    0.10   36.00
  -3  27   2   21.20   42.60
  -3  27   2   70.69   61.69
   3  27  -2   67.39   37.50
  -3  27   2   80.29   45.50
  -3  27   2   54.59   34.80
   3  27  -2    5.80   41.70
   3  27  -2   45.30   44.40
  -2 -27   2  118.79   47.70
   2 -27  -2  259.47   59.79
   2  27  -2  233.48   58.39
  -2  27   2  232.18   55.59
  -2  27   2  294.47   66.89
   2  27  -2  281.17   71.79
  -2  27   2  262.37   67.19
  -2  27   2  128.49   51.79
   1 -27  -2  325.77   79.39
  -1 -27   2  307.87   61.29
  -1 -27   2  450.75   94.39
   1  27  -2  360.66   83.79
  -1  27   2  355.56   70.39
   1  27  -2  415.36   80.39
  -1  27   2  362.16   72.79
   1  27  -2  391.06   82.19
  -1  27   2  456.55   79.09
  -1  27   2  268.27   71.49
   0 -27  -2  196.48   64.89
   0 -27   2  275.87   69.99
   0 -27   2  414.76   84.29
   0  27  -2  264.37   59.49
   0  27  -2  399.56   83.39
   0  27   2  251.87   68.89
   0  27  -2  252.27   75.99
   0  27  -2  217.78   63.99
   0  27   2  229.08   60.49
   0  27   2  378.06   77.89
  -1 -27  -2  177.68   53.09
   1 -27   2  158.68   59.99
   1  27   2  325.57   73.09
   1  27   2  328.97   72.59
  -1  27  -2  223.58   52.89
  -1  27  -2  408.56   80.99
   1  27   2  364.76   75.29
   1  27   2  368.96   78.49
  -1  27  -2  248.28   66.39
  -1  27  -2  288.57   73.49
   2 -27   2  266.77   73.29
  -2 -27  -2  214.88   64.79
   2  27   2  182.38   56.29
  -2  27  -2  197.58   60.69
   2  27   2  207.68   65.29
   2  27   2  161.98   57.89
  -2  27  -2  182.78   61.09
   2  27   2  267.57   89.49
   3  27   2   72.99   44.50
  -3  27  -2  -31.90   31.50
   3  27   2  -24.40   27.80
  -3  27  -2  -51.59   22.40
   3  27   2   -2.10   34.30
   4  27   2   62.09   53.39
   4  27   2   46.90   47.70
  -4  27  -2   -8.70   45.30
  -4  27  -2   -5.40   35.00
  -4 -28   2  209.88   60.09
   4 -28  -2  324.57   66.39
  -4  28   2  448.76  128.49
  -4  28   2  219.78   59.49
  -4  28   2  280.77   63.49
  -4  28   2  217.08   64.69
   4  28  -2  222.68   66.39
  -3 -28   2  311.97   71.09
   3  28  -2  153.28   51.39
  -3  28   2  203.68   62.99
  -3  28   2   98.69   52.49
   3  28  -2  312.97   77.39
  -3  28   2  244.88   60.99
   3  28  -2  199.08   67.19
   3  28  -2  310.27   78.99
  -3  28   2  215.98   62.39
  -2 -28   2  262.87   61.69
  -2  28   2  126.59   48.80
   2  28  -2  131.49   55.89
  -2  28   2  163.08   65.49
   2  28  -2  225.08   59.89
  -2  28   2  144.89   47.60
   2  28  -2  122.59   58.49
  -2  28   2  239.28   65.49
   2  28  -2  220.78   54.99
   1 -28  -2   15.80   37.80
  -1 -28   2   52.29   47.00
  -1 -28   2   34.50   34.80
   1  28  -2   58.59   44.70
  -1  28   2  -10.00   33.10
   1  28  -2   63.19   37.80
   1  28  -2  140.29   59.29
   1  28  -2   24.70   45.30
  -1  28   2   44.90   41.00
  -1  28   2    5.60   37.90
  -1  28   2   49.99   33.60
   0 -28   2  -72.79   29.80
   0 -28   2  -46.80   41.40
   0 -28  -2   -5.30   38.90
   0  28  -2   60.09   49.99
   0  28  -2    1.40   31.20
   0  28   2   -7.60   31.20
   0  28   2  -19.00   35.20
   0  28  -2   93.99   43.70
   0  28  -2  -38.60   33.50
   0  28   2   56.69   45.40
   1 -28   2   24.80   45.80
   1 -28   2  -23.70   34.60
  -1  28  -2   29.70   37.70
   1  28   2   15.70   39.40
  -1  28  -2  -25.50   34.90
  -1  28  -2   16.20   38.80
   1  28   2   -7.10   33.00
   1  28   2   99.79   40.90
   2  28   2   99.69   47.90
   2  28   2   89.19   46.50
  -2  28  -2   54.39   46.30
  -2  28  -2  124.79   50.79
   3  28   2  220.78   63.39
  -3  28  -2  163.08   48.80
   3  28   2   91.99   53.79
   3  28   2  137.09   52.49
  -3  28  -2  242.58   69.19
   3  28   2  219.08   91.49
   3  29  -2  -61.89   28.20
  -3  29   2   13.00   36.90
   3  29  -2   21.40   38.20
  -3  29   2   85.99   50.69
  -3  29   2   19.70   34.00
   3  29  -2  119.59   57.29
  -3  29   2  -16.00   36.60
   2  29  -2   16.40   40.50
  -2  29   2   75.09   73.29
   2  29  -2   72.99   47.60
  -2  29   2   -5.80   45.30
   2  29  -2   16.50   34.20
  -2  29   2    7.70   36.50
  -2  29   2   55.69   49.99
   2  29  -2  -12.10   39.80
   1  29  -2   57.89   47.30
  -1  29   2  119.49   54.79
   1  29  -2  110.19   59.89
   1  29  -2   38.70   32.90
  -1  29   2   30.70   43.00
  -1  29   2  230.28   58.29
   1  29  -2  156.78   61.39
  -1  29   2   95.49   48.40
   0 -29   2   37.60   52.69
   0  29   2   48.40   54.49
   0  29   2  205.98   54.89
   0  29  -2  253.77   68.49
   0  29  -2  117.89   48.10
   0  29  -2  108.89   47.20
   0  29  -2  182.28   56.69
   0  29   2  189.38   67.39
   1 -29   2    0.20   42.50
  -1  29  -2   85.79   36.80
   1  29   2    0.10   43.00
  -1  29  -2   47.00   46.50
  -1  29  -2   23.40   57.29
   1  29   2   62.69   49.60
   1  29   2   73.99   56.09
   1  29   2   60.39   41.00
  -1  29  -2   14.00   42.60
  13   0  -3    4.20   38.00
  13   0  -3   43.50   42.20
 -13   0   3   41.90   42.60
  12   0  -3  -24.10   54.19
 -12   0   3   29.90   35.70
  12   0  -3  -40.60   31.40
  11   0  -3  -55.29   21.70
 -11   0   3  -41.10   25.10
 -10   0   3   34.30   31.00
  10   0  -3   11.40   26.80
  -9   0   3  -22.20   21.50
   9   0  -3   10.50   27.70
  -9   0   3  -13.70   22.90
   9   0  -3  -19.30   21.20
  -8   0   3   11.10   24.80
   8   0  -3    2.50   24.30
   8   0  -3    6.60   21.30
   7   0  -3   46.60   24.20
   7   0  -3  -24.20   17.10
  -7   0   3    6.70   24.10
   6   0  -3  -13.20   18.80
  -6   0   3   27.20   21.90
  -6   0   3   15.90   23.60
   6   0  -3  -16.80   19.50
  -5   0   3   -3.50   19.90
   5   0  -3  -15.80   18.20
   5   0  -3   -5.80   16.90
  -5   0   3  -23.40   17.50
   4   0  -3    6.10   17.20
   4   0  -3  -13.40   16.60
  -4   0   3  -14.30   19.00
  -4   0   3   13.70   16.80
  -3   0   3    2.90   16.20
   3   0  -3  -18.70   14.00
   3   0  -3   17.20    9.40
   3   0  -3    2.00   14.50
  -2   0   3   -2.20    7.30
   2   0  -3  -14.10   13.60
  -2   0   3  -13.80   12.20
   2   0  -3  -11.50   10.40
  -2   0   3   10.70   13.40
   1   0  -3    2.60   13.00
  -1   0   3    4.30   13.50
   1   0  -3   -3.40    7.70
   1   0   3   -4.00   10.70
  -1   0  -3  -18.60   10.80
   2   0   3   15.50   15.90
  -2   0  -3    8.50    9.70
   3   0   3   -5.90   16.70
   4   0   3   -3.90   17.80
   4   0   3    0.20   20.30
  -4   0  -3    1.50   18.10
  -5   0  -3    5.50   19.70
   5   0   3    4.90   21.50
   5   0   3  -11.60   20.40
   6   0   3  -18.80   20.20
   6   0   3   -6.50   20.20
  -6   0  -3  -13.70   20.10
   7   0   3   35.30   38.30
   8   0   3   73.69   39.70
  -8   0  -3   22.00   32.60
   8   0   3   13.80   31.40
   9   0   3   32.40   31.80
  -9   0  -3  -36.20   26.60
   9   0   3  -29.90   28.80
  10   0   3  -23.50   30.30
 -10   0  -3   43.40   35.90
  10   0   3  -49.70   23.60
 -11   0  -3    6.70   43.20
  11   0   3   11.10   35.80
  11   0   3  -72.79   27.20
  13  -1  -3   31.00   40.20
 -13  -1   3   16.00   37.60
  13  -1  -3    4.30   33.70
  13   1  -3  -31.00   33.70
 -13   1   3  -23.60   32.20
  12  -1  -3   51.39   38.60
 -12  -1   3   70.39   42.60
  12  -1  -3  -57.39   56.09
  12   1  -3  -12.60   44.00
 -12   1   3  -37.00   29.90
  11  -1  -3   46.80   31.80
 -11  -1   3  -11.30   29.30
  11  -1  -3   91.69   45.30
  11   1  -3   45.50   36.00
 -11   1   3  -36.80   25.50
 -11   1   3   28.40   34.80
  10  -1  -3   12.30   22.30
 -10  -1   3   12.90   26.80
  10   1  -3   69.39   38.30
 -10   1   3    7.90   33.00
  10   1  -3  -32.30   23.50
   9  -1  -3   13.50   27.80
  -9  -1   3   16.70   29.10
  -9  -1   3   22.90   28.30
  -9   1   3   50.09   35.30
   9   1  -3   -6.40   24.20
   9   1  -3   14.30   27.80
   8  -1  -3   76.79   32.40
  -8  -1   3   61.19   34.90
  -8  -1   3   46.80   30.10
   8  -1  -3   51.19   27.20
  -8   1   3   43.20   30.50
   8   1  -3   70.99   30.70
   8   1  -3   48.20   30.70
  -8   1   3   13.80   25.30
   7  -1  -3  364.76   56.19
  -7  -1   3  407.16   56.69
  -7  -1   3  365.46   57.69
   7  -1  -3  433.76   62.49
  -7   1   3  436.26   61.29
  -7   1   3  425.16   64.19
   7   1  -3  440.76   62.89
   7   1  -3  428.56   58.79
  -6  -1   3   69.49   30.00
   6  -1  -3   61.39   25.00
   6  -1  -3   63.39   26.60
  -6  -1   3   53.09   29.10
   6   1  -3  102.09   30.00
  -6   1   3   83.49   27.70
  -6   1   3   36.10   24.00
   6   1  -3  107.49   33.80
  -5  -1   3  404.86   55.59
  -5  -1   3  328.97   47.70
   5  -1  -3  376.46   53.09
  -5   1   3  453.85   61.89
  -5   1   3  393.16   51.49
   5   1  -3  257.77   43.70
   5   1  -3  437.96   50.69
   4  -1  -3   12.10   18.80
   4  -1  -3   14.50   18.10
  -4  -1   3    6.90   18.00
  -4  -1   3   11.90   18.70
   4   1  -3   -2.10   18.30
  -4   1   3   -4.40   16.80
  -4   1   3  -11.10   16.80
   4   1  -3   10.60   22.30
   4   1  -3   -0.20   16.90
   3  -1  -3  474.85   45.30
   3  -1  -3  559.84   49.50
  -3  -1   3  424.16   48.30
  -3  -1   3  528.05   48.60
  -3   1   3  505.35   49.60
  -3   1   3  512.85   45.80
   3   1  -3  442.06   45.40
   3   1  -3  540.45   48.50
  -2  -1   3   19.00   13.60
   2  -1  -3   -0.30   12.30
   2  -1  -3    9.20    9.30
   2  -1  -3   -3.90   14.90
  -2  -1   3    9.40   12.70
   2   1  -3   31.10   14.90
   2   1  -3   16.50   12.80
  -2   1   3   31.70   12.20
   1  -1  -3  415.66   37.60
  -1  -1   3  333.67   32.30
   1  -1  -3  422.46   26.00
  -1  -1   3  347.87   29.90
   1   1  -3  380.46   32.20
  -1   1   3  364.36   36.80
  -1   1   3  343.17   34.90
  -1   1   3  350.46   26.00
   0  -1   3  135.69   18.60
   0  -1  -3  150.88   16.10
   0   1   3  140.89   14.90
   0   1  -3  181.88   19.80
   1  -1   3  201.08   25.20
   1   1   3  142.99   19.90
  -2  -1  -3  103.99   19.60
   2  -1   3  110.59   23.30
   2   1   3  126.49   22.60
   3  -1   3  200.78   32.60
   3  -1   3  138.29   32.40
   3   1   3  192.28   30.00
  -4  -1  -3  345.57   43.60
   4  -1   3  337.97   45.30
   4  -1   3  329.47   51.29
   4   1   3  361.56   44.60
  -4   1  -3  333.87   47.60
   4   1   3  348.47   53.39
   5  -1   3  770.22   83.09
   5  -1   3  857.31   78.69
  -5   1  -3  910.11   81.79
   5   1   3  890.91   88.69
   6  -1   3   37.50   28.80
   6  -1   3    5.30   24.40
  -6   1  -3   35.00   27.30
   6   1   3  -12.40   23.90
   7  -1   3   29.20   33.00
  -7  -1  -3  -21.00   22.90
   7  -1   3   13.00   31.70
   7   1   3   -0.80   28.60
  -7   1  -3  -19.10   21.40
   7   1   3  -12.60   23.80
   8  -1   3   24.40   33.10
   8  -1   3    2.30   28.10
  -8  -1  -3  -39.00   23.50
   8   1   3  -57.69   22.50
   8   1   3  -11.30   26.30
   9  -1   3   36.60   30.90
   9  -1   3   66.49   40.00
  -9  -1  -3   36.20   35.80
   9   1   3   36.30   33.70
   9   1   3  119.99   43.60
  -9   1  -3   25.70   34.80
  10  -1   3   57.89   36.30
 -10  -1  -3  -16.10   31.50
  10  -1   3    0.90   33.10
  10   1   3  -22.00   26.60
  10   1   3   13.80   33.00
 -10   1  -3   10.80   31.20
 -11  -1  -3   81.89   45.80
  11  -1   3   74.89   40.60
  11  -1   3   -7.80   34.10
  11   1   3   88.99   44.80
 -11   1  -3   16.00   42.20
  11   1   3  -39.30   31.00
  13  -2  -3  332.77   80.89
  13  -2  -3  264.57   70.99
 -13  -2   3  355.16   78.39
  13   2  -3  411.76  127.49
  12  -2  -3  538.45   91.89
 -12  -2   3  593.04   95.89
  12  -2  -3  541.15  144.99
  12   2  -3  733.03  123.09
 -12   2   3  484.55   89.09
  11  -2  -3  195.98   54.79
  11  -2  -3  177.28   51.09
 -11  -2   3   75.59   43.20
  11   2  -3  151.78   49.70
  11   2  -3  100.49   44.20
 -11   2   3  156.18   65.09
  10  -2  -3  438.36   78.39
 -10  -2   3  397.16   73.09
  10  -2  -3  461.55   79.99
  10   2  -3  398.16   69.59
 -10   2   3  356.66   73.39
  10   2  -3  388.26   67.69
   9  -2  -3  205.48   52.09
   9  -2  -3  222.38   51.09
  -9  -2   3  335.77   62.99
  -9   2   3  281.47   56.69
   9   2  -3  351.76   64.99
   9   2  -3  312.77   57.19
  -9   2   3  201.28   49.99
  -8  -2   3   19.90   26.60
   8  -2  -3   19.90   25.10
  -8  -2   3   14.90   22.90
  -8   2   3   16.00   24.30
   8   2  -3    1.10   23.90
  -8   2   3    9.00   23.10
   8   2  -3    3.80   21.80
  -7  -2   3   41.10   27.40
   7  -2  -3   40.10   23.60
  -7  -2   3    5.70   24.30
  -7   2   3   46.30   27.10
   7   2  -3   25.10   24.10
   7   2  -3   55.49   26.70
  -7   2   3   21.80   25.40
  -6  -2   3   70.49   30.90
  -6  -2   3   58.39   30.00
   6  -2  -3   53.99   28.00
  -6   2   3   63.49   25.80
   6   2  -3   72.29   27.10
  -6   2   3   36.50   25.00
   6   2  -3   71.69   27.40
   5  -2  -3  165.98   34.50
  -5  -2   3  164.88   40.10
  -5  -2   3  249.58   42.40
  -5   2   3  228.48   37.00
   5   2  -3  210.58   38.20
  -5   2   3  162.08   33.60
   5   2  -3  146.09   33.10
  -4  -2   3  652.53   63.69
  -4  -2   3  657.73   64.79
   4  -2  -3  761.82   65.19
   4  -2  -3  604.34   56.39
  -4   2   3  693.03   61.69
  -4   2   3  668.33   64.99
   4   2  -3  589.74   59.59
   4   2  -3  773.22   64.79
   4   2  -3  785.42   70.99
  -3  -2   3  111.99   24.40
  -3  -2   3   90.89   27.80
   3  -2  -3  123.79   20.10
   3  -2  -3   95.39   20.90
  -3  -2   3  111.59   23.60
   3   2  -3  113.09   13.40
   3   2  -3  113.29   23.30
  -3   2   3   99.29   24.20
   3   2  -3  149.29   26.40
  -3   2   3  129.29   23.00
  -2  -2   3 3222.08  198.78
   2  -2  -3 3564.14  205.88
   2  -2  -3 3151.78  195.58
  -2  -2   3 2766.22  191.18
   2  -2  -3 3285.97  196.38
  -2  -2   3 2930.21  197.68
  -2   2   3 3041.60  201.98
  -2   2   3 3034.40  195.78
   2   2  -3 3321.77  199.78
   2   2  -3 3232.28  197.58
  -1  -2   3  785.02   53.59
   1  -2  -3  787.12   48.80
   1  -2  -3  797.12   56.49
  -1  -2   3  714.13   50.89
  -1   2   3  711.93   56.49
   1   2  -3  770.72   51.09
  -1   2   3  693.13   48.40
  -1   2   3  686.03   58.49
   0  -2   3  469.65   38.40
   0   2  -3  479.15   38.20
   0   2   3  432.26   44.80
   1  -2   3   43.40   18.20
  -1  -2  -3   31.90   15.30
   1   2   3   21.10   13.50
  -1   2  -3   59.19   15.70
   2  -2   3   -0.10   17.40
  -2  -2  -3   21.70   14.10
   2  -2   3    0.80   16.40
   2   2   3   16.00   15.40
   3  -2   3    5.60   20.00
   3  -2   3   31.10   20.70
   3   2   3   33.60   18.30
  -3   2  -3   10.70   17.80
   4  -2   3  154.18   34.10
  -4  -2  -3  170.38   35.00
   4  -2   3  154.48   34.30
  -4   2  -3  148.29   33.10
   4   2   3  171.78   32.20
  -5  -2  -3  266.97   44.50
   5  -2   3  253.97   43.50
   5  -2   3  184.48   39.90
   5   2   3  282.87   44.50
  -5   2  -3  244.58   43.30
   5   2   3  217.48   44.60
   6  -2   3  384.26   59.29
  -6  -2  -3  327.97   55.09
   6  -2   3  329.87   54.79
   6   2   3  456.85   55.49
   6   2   3  339.17   65.29
  -6   2  -3  336.07   53.99
  -7  -2  -3   50.69   30.10
   7  -2   3   24.70   32.20
   7  -2   3   39.30   28.60
   7   2   3   11.40   29.40
  -7   2  -3   40.50   32.10
   8  -2   3  503.05   78.69
  -8  -2  -3  483.65   77.19
   8  -2   3  482.65   76.39
   8   2   3  539.35   88.89
  -8   2  -3  494.65   76.29
   9  -2   3  305.17   60.59
  -9  -2  -3  261.97   61.99
   9  -2   3  357.86   69.59
   9   2   3  322.77   65.99
   9   2   3  356.36   69.89
 -10  -2  -3   62.49   44.80
  10  -2   3  128.99   47.90
  10  -2   3  126.19   45.50
  10   2   3  113.89   43.00
  10   2   3   11.20   35.90
 -10   2  -3  118.09   49.20
  11  -2   3  113.19   48.80
 -11  -2  -3  -16.20   38.90
  11  -2   3  145.49   55.79
 -11   2  -3   68.99   48.20
  11   2   3  147.59   51.49
  11   2   3   63.69   43.70
 -13  -3   3    9.40   39.60
  13  -3  -3  196.18   72.59
  13  -3  -3    1.30   41.70
  13   3  -3   -6.40   31.30
 -13   3   3  -17.50   30.20
 -12  -3   3  100.09   52.59
  12  -3  -3  -18.40   36.70
  12  -3  -3   28.90   39.80
  12   3  -3   32.10   34.10
  12   3  -3   56.99   37.40
 -12   3   3   -1.50   31.90
 -11  -3   3  201.68   53.29
  11  -3  -3  235.18   56.99
  11  -3  -3  212.48   63.59
 -11   3   3  267.27   59.39
  11   3  -3  312.47   74.39
  11   3  -3  138.39   50.39
  10  -3  -3  279.47   63.99
 -10  -3   3  433.66   74.19
  10  -3  -3  398.96   72.39
 -10   3   3  330.57   66.89
  10   3  -3  425.66   71.29
 -10   3   3  276.27   58.29
  10   3  -3  383.96   69.89
  -9  -3   3  870.01   94.49
   9  -3  -3  870.21   89.59
   9  -3  -3  728.53   88.19
   9   3  -3  770.12   94.09
  -9   3   3  815.22   94.99
  -9   3   3  668.43   84.69
   9   3  -3  797.02   89.29
   8  -3  -3 1220.38  108.59
  -8  -3   3 1269.57  114.69
   8  -3  -3 1108.29  110.09
   8   3  -3 1262.47  116.79
  -8   3   3 1154.38  107.09
   8   3  -3 1293.07  110.29
  -8   3   3 1185.58  112.49
  -7  -3   3 1140.89  106.09
  -7  -3   3 1328.37  113.89
   7  -3  -3 1091.29  103.39
   7  -3  -3 1082.99  100.19
   7   3  -3 1210.28  103.39
   7   3  -3 1225.28  107.99
  -7   3   3 1151.28  106.09
  -7   3   3 1266.17  105.29
   6  -3  -3  532.05   61.39
  -6  -3   3  580.04   63.99
  -6  -3   3  541.95   65.49
   6  -3  -3  505.65   58.09
  -6   3   3  488.05   60.99
   6   3  -3  515.05   61.59
   6   3  -3  412.36   56.29
  -6   3   3  453.75   58.79
   5  -3  -3  382.96   49.10
   5  -3  -3  502.85   54.19
   5  -3  -3  339.97   47.40
  -5  -3   3  462.05   56.49
  -5  -3   3  391.06   52.49
  -5   3   3  394.16   52.09
   5   3  -3  357.56   39.20
  -5   3   3  494.55   52.59
   5   3  -3  335.87   48.00
   5   3  -3  444.76   54.29
   4  -3  -3  337.67   48.70
   4  -3  -3  329.77   42.10
  -4  -3   3  491.95   52.19
  -4  -3   3  391.26   48.70
  -4   3   3  418.26   46.20
   4   3  -3  394.16   47.30
   4   3  -3  308.57   33.00
   4   3  -3  424.96   56.69
   4   3  -3  357.86   45.90
   3  -3  -3  225.28   29.10
  -3  -3   3  182.78   34.00
  -3  -3   3  177.18   29.60
   3  -3  -3  217.38   33.50
   3  -3  -3  149.79   23.10
   3  -3  -3  182.98   26.10
  -3  -3   3  244.48   32.00
  -3   3   3  241.38   36.40
  -3   3   3  144.09   25.40
   3   3  -3  154.28   28.00
   3   3  -3  196.98   21.60
   3   3  -3  209.58   28.60
  -3   3   3  251.17   31.60
  -2  -3   3  321.77   30.00
  -2  -3   3  353.46   38.50
   2  -3  -3  323.57   33.90
   2  -3  -3  370.56   41.80
  -2  -3   3  362.16   35.80
   2  -3  -3  348.07   34.10
   2   3  -3  344.97   34.00
  -2   3   3  358.76   41.70
  -2   3   3  314.87   33.10
   2   3  -3  385.26   39.60
  -2   3   3  352.36   36.70
   1  -3  -3  146.19   16.90
  -1  -3   3   93.09   13.70
   1  -3  -3   97.79   21.30
  -1  -3   3  134.29   19.90
  -1   3   3   85.59   21.70
  -1   3   3  111.99   23.70
   0  -3   3  576.24   45.40
   0  -3  -3  598.34   39.50
   0   3  -3  497.05   41.60
   0   3   3  479.25   39.50
   0   3   3  498.85   49.60
   1  -3   3  490.65   44.30
   1  -3   3  478.45   42.30
  -1  -3  -3  460.55   42.40
   1   3   3  537.35   52.09
  -2  -3  -3 1787.82  121.59
   2  -3   3 1801.42  122.79
   2  -3   3 1606.24  129.69
   2   3   3 1866.41  120.59
   3  -3   3 1179.18   90.39
   3  -3   3 1167.98   90.99
   3   3   3 1078.29   86.69
  -3   3  -3 1164.88   90.49
   4  -3   3 1637.64  122.99
   4  -3   3 1616.84  124.09
  -4  -3  -3 1633.54  124.69
   4   3   3 1686.43  121.69
  -4   3  -3 1641.84  124.19
   5  -3   3 1162.78   98.89
  -5  -3  -3 1182.98  102.39
   5  -3   3 1240.68  102.29
  -5   3  -3 1121.19   99.19
   5   3   3 1143.29   96.79
  -6  -3  -3  522.95   68.79
   6  -3   3  584.34   70.09
   6  -3   3  446.86   61.09
   6   3   3  492.75   71.49
  -6   3  -3  491.65   63.89
   6   3   3  519.95   61.49
   7  -3   3   86.49   39.90
   7  -3   3   71.29   34.40
  -7  -3  -3  153.08   44.00
   7   3   3   65.39   38.00
  -7   3  -3   49.00   33.60
   7   3   3   68.19   30.90
  -8  -3  -3   20.00   33.30
   8  -3   3   45.30   32.30
   8  -3   3  -36.70   25.10
  -8   3  -3    9.60   27.70
   8   3   3  -23.60   26.80
   9  -3   3   33.40   36.90
  -9  -3  -3  163.38   50.29
   9  -3   3  137.89   50.19
   9   3   3   62.79   44.00
   9   3   3  139.29   48.50
  10  -3   3   96.79   51.59
  10  -3   3   34.60   36.00
 -10  -3  -3   69.19   52.79
  10   3   3  196.68   68.89
  10   3   3  137.19   46.80
  11  -3   3  118.09   52.39
  11  -3   3  161.98   60.19
 -11  -3  -3  143.89   55.09
  11   3   3  157.78   62.79
 -11   3  -3  118.49   56.29
  11   3   3   68.89   44.90
  13  -4  -3  592.24  109.49
 -13  -4   3  395.46   85.69
  13  -4  -3  476.95   91.89
  13   4  -3  632.04   91.09
  13   4  -3  504.15   80.69
 -13   4   3  330.17   71.99
 -12  -4   3  748.43  110.39
  12  -4  -3  658.73  108.39
  12  -4  -3  834.72  100.39
  12   4  -3  759.82  115.89
  12   4  -3  841.72  100.09
 -12   4   3  657.03  113.59
 -11  -4   3  432.96   80.29
  11  -4  -3  435.16   78.19
  11  -4  -3  684.13   85.39
  11   4  -3  591.44   95.49
  11   4  -3  644.44   75.89
 -11   4   3  443.76   79.49
 -11   4   3  506.95   91.99
  11   4  -3  516.45   80.29
  10  -4  -3  289.37   60.69
  10  -4  -3  398.96   81.69
 -10  -4   3  259.07   63.49
 -10   4   3  221.48   52.89
  10   4  -3  221.98   49.99
  10   4  -3  316.37   63.79
 -10   4   3  227.78   53.69
   9  -4  -3  158.18   45.10
  -9  -4   3  164.98   51.49
   9  -4  -3  296.97   60.29
   9   4  -3  143.69   42.70
   9   4  -3  285.57   62.39
  -9   4   3  109.79   41.60
  -9   4   3  207.68   45.20
   8  -4  -3   34.40   28.70
  -8  -4   3   35.90   31.60
  -8   4   3   38.80   29.40
   8   4  -3   46.30   28.90
  -8   4   3   32.40   27.70
   8   4  -3   19.90   24.30
  -7  -4   3   97.19   34.60
   7  -4  -3   91.49   32.10
   7  -4  -3  158.28   39.20
   7   4  -3   84.09   31.80
  -7   4   3  112.69   33.40
  -7   4   3  139.49   37.00
   7   4  -3  115.09   38.20
   7   4  -3  138.99   30.40
   6  -4  -3  190.78   38.80
   6  -4  -3  156.38   39.80
  -6  -4   3  173.48   38.70
   6   4  -3  291.47   48.10
   6   4  -3  152.18   37.30
  -6   4   3  169.08   38.70
   6   4  -3  158.78   30.10
  -6   4   3  230.38   40.90
  -5  -4   3 1371.46  111.99
   5  -4  -3 1257.47  108.19
   5  -4  -3 1544.75  113.69
  -5  -4   3 1528.55  117.99
  -5   4   3 1448.85  110.69
  -5   4   3 1503.75  114.69
   5   4  -3 1535.75  122.29
   5   4  -3 1333.07   99.79
   5   4  -3 1600.74  115.49
   4  -4  -3  874.61   76.19
  -4  -4   3  896.61   79.09
  -4  -4   3  931.81   76.49
   4  -4  -3  905.41   74.09
   4  -4  -3  853.91   71.59
   4   4  -3  821.82   63.89
  -4   4   3  895.41   88.59
   4   4  -3  881.31   96.49
  -4   4   3  860.31   76.59
   4   4  -3  852.21   74.89
   4   4  -3  934.91   76.29
  -3  -4   3 3636.04  237.58
   3  -4  -3 3694.03  234.18
   3  -4  -3 3836.42  240.98
  -3  -4   3 3495.45  227.68
  -3  -4   3 3883.01  237.98
   3  -4  -3 3668.73  234.98
   3   4  -3 3791.42  235.78
   3   4  -3 3639.74  238.08
  -3   4   3 3419.76  234.58
  -3   4   3 3787.82  239.38
   2  -4  -3 5288.77  299.47
   2  -4  -3 4698.43  299.47
  -2  -4   3 4482.25  295.67
  -2  -4   3 5159.88  301.97
  -2  -4   3 4597.64  298.37
   2  -4  -3 5220.18  306.27
  -2   4   3 4726.63  300.77
  -2   4   3 4670.93  297.57
   2   4  -3 4802.12  297.27
   2   4  -3 4953.50  297.17
  -2   4   3 4592.74  304.37
   2   4  -3 4564.64  301.37
  -1  -4   3  326.47   40.00
   1   4  -3  402.46   38.80
  -1   4   3  370.26   33.20
   1   4  -3  398.76   27.00
  -1   4   3  347.67   41.00
  -1   4   3  400.46   43.50
   0  -4  -3  486.15   47.80
   0  -4  -3  471.35   37.20
   0   4   3  392.66   45.20
   1  -4   3  822.02   57.69
   1  -4   3  777.92   63.79
   1   4   3  795.02   60.69
   1   4   3  836.52   70.49
   2  -4   3  310.77   40.30
  -2  -4  -3  367.76   38.90
   2  -4   3  270.27   38.90
   2   4   3  395.96   48.20
  -2   4  -3  267.77   39.50
   2   4   3  360.06   36.90
   3  -4   3  183.38   33.50
   3  -4   3  288.67   42.00
   3   4   3  183.28   30.40
  -4  -4  -3  420.66   53.69
   4  -4   3  431.26   51.29
   4  -4   3  429.16   52.39
  -4   4  -3  356.36   51.49
   4   4   3  436.36   49.90
   5  -4   3  878.41   79.69
  -5  -4  -3  824.12   79.79
   5  -4   3  742.23   75.39
   5   4   3  786.82   74.69
  -5   4  -3  746.93   77.89
   5   4   3  660.73   76.99
   6  -4   3  831.12   99.29
  -6  -4  -3 1036.50   94.69
   6  -4   3  930.01   92.09
   6   4   3  937.91   99.99
  -6   4  -3  885.51   91.19
   6   4   3  909.01   92.19
   6   4   3  887.61   85.89
   7  -4   3  587.64   78.59
   7  -4   3  537.05   81.19
  -7  -4  -3  574.34   78.39
   7   4   3  562.84   71.49
  -7   4  -3  685.83   79.09
   7   4   3  623.14   79.49
   7   4   3  687.13  101.99
   8  -4   3 1057.99  106.39
   8  -4   3  884.31   99.59
  -8  -4  -3  954.40  105.79
   8   4   3  968.60   97.49
  -8   4  -3  847.72  100.39
   8   4   3  971.10  110.89
   9  -4   3  855.21  100.19
  -9  -4  -3  972.60  108.69
   9  -4   3 1051.69  108.69
   9   4   3  952.40  112.69
  -9   4  -3  795.72  102.59
 -10  -4  -3  422.16  121.29
  10  -4   3  347.57   69.39
  10  -4   3  255.77   66.09
  10   4   3  278.77   96.89
 -10   4  -3  262.27   63.09
 -11  -4  -3  181.08   64.29
  11  -4   3  173.98   64.89
  11  -4   3  102.09   40.90
  11   4   3   66.09   63.79
  11   4   3  179.68   60.79
  11   4   3   14.60   41.40
 -13  -5   3  -18.20   37.20
  13  -5  -3  -25.40   69.29
  13  -5  -3  -22.10   39.00
  13   5  -3    3.60   34.30
  13   5  -3    1.70   34.70
 -13   5   3   60.89   45.50
 -12  -5   3   40.00   38.40
  12  -5  -3   61.49   43.80
  12  -5  -3   45.30   43.00
 -12   5   3   27.00   59.39
  12   5  -3    8.10   33.60
  12   5  -3   16.40   57.09
 -12   5   3   41.30   37.90
  12   5  -3   11.30   31.90
 -11  -5   3  155.28   52.39
  11  -5  -3   77.39   42.40
  11  -5  -3  265.37   63.19
 -11   5   3  146.79   48.80
 -11   5   3  106.99   41.10
  11   5  -3   91.59   38.50
  11   5  -3  166.88   61.39
  11   5  -3  159.28   49.40
 -10  -5   3  553.64   87.29
  10  -5  -3  661.13   86.19
  10   5  -3  729.33  100.19
  10   5  -3  635.64   87.89
 -10   5   3  575.44   85.89
  10   5  -3  602.74   72.39
 -10   5   3  433.66   80.29
  -9  -5   3  669.03   87.19
   9  -5  -3  661.53   83.99
   9  -5  -3  744.23   83.99
  -9   5   3  757.12   90.59
   9   5  -3  657.13   82.59
   9   5  -3  711.13   76.59
  -9   5   3  669.03   82.29
   9   5  -3  787.72   89.89
   8  -5  -3 1116.19  101.89
  -8  -5   3 1040.80  106.79
   8  -5  -3  899.11  104.09
   8   5  -3 1039.10   92.79
  -8   5   3 1137.69  105.99
   8   5  -3 1234.18  104.69
  -8   5   3 1069.99  101.49
   8   5  -3 1136.39  107.99
   7  -5  -3 1634.94  139.49
  -7  -5   3 1795.32  144.09
   7  -5  -3 1739.23  139.29
  -7   5   3 1622.74  137.19
   7   5  -3 1848.62  130.39
   7   5  -3 1864.71  141.29
  -7   5   3 1956.40  146.19
   7   5  -3 1800.22  144.79
   6  -5  -3 2255.67  174.38
   6  -5  -3 2437.96  176.18
  -6  -5   3 2629.44  180.08
   6  -5  -3 2283.07  175.68
   6   5  -3 2497.65  176.68
  -6   5   3 2462.95  178.28
   6   5  -3 2574.84  180.58
   6   5  -3 2327.47  164.38
  -6   5   3 2649.03  177.08
   5  -5  -3 1455.75  115.29
  -5  -5   3 1542.45  118.99
   5  -5  -3 1327.57  113.29
  -5   5   3 1732.43  121.29
  -5   5   3 1646.14  116.19
   5   5  -3 1441.46  117.69
   5   5  -3 1599.64  127.89
   5   5  -3 1496.25  118.49
   5   5  -3 1447.36  104.89
   4  -5  -3 1360.96  101.69
  -4  -5   3 1283.07  115.59
   4  -5  -3 1150.48   94.89
   4   5  -3 1301.97   99.19
   4   5  -3 1141.79   99.09
   4   5  -3 1238.48   88.09
  -4   5   3 1350.26  100.69
  -3  -5   3  151.38   39.80
   3  -5  -3  276.77   39.60
   3  -5  -3  249.58   37.10
  -3  -5   3  239.28   29.60
   3  -5  -3  260.37   37.90
  -3  -5   3  281.37   38.40
  -3   5   3  311.57   38.90
   3   5  -3  287.17   39.20
  -3   5   3  181.08   31.80
   3   5  -3  195.08   34.50
   2  -5  -3 1014.50   72.39
  -2  -5   3  854.91   70.19
   2  -5  -3  934.81   74.39
  -2  -5   3 1039.50   75.49
   2  -5  -3 1068.09   79.69
   2   5  -3  942.31   70.19
   2   5  -3  963.20   71.89
  -2   5   3  887.41   75.49
  -2   5   3  994.80   71.09
  -2   5   3 1042.00   79.89
   1  -5  -3  157.78   22.00
   1  -5  -3  143.99   27.70
  -1   5   3  151.38   29.30
  -1   5   3  170.08   24.20
   1   5  -3  140.39   16.60
   1   5  -3  100.19   25.20
  -1   5   3   93.19   23.50
   1   5  -3  160.08   27.90
   0  -5   3  240.88   33.60
   0  -5  -3  288.07   39.90
   0   5   3  198.18   31.20
   0   5  -3  233.88   40.30
   1  -5   3 1147.69   76.59
   1  -5   3 1169.78   85.89
   1   5   3 1125.29   82.19
   1   5   3 1156.98   91.39
   2  -5   3 2598.94  161.28
   2  -5   3 2559.64  167.38
   2   5   3 2673.23  173.68
  -2   5  -3 2349.86  166.68
   2   5   3 2211.68  162.28
   3  -5   3 1070.99   81.99
   3   5   3 1053.89   90.79
  -3   5  -3  959.40   85.09
   3   5   3 1069.19   82.29
  -4  -5  -3  868.41   80.69
   4  -5   3  983.40   81.39
   4  -5   3  929.81   78.79
  -4   5  -3  971.00   82.39
   4   5   3  878.21   76.59
   4   5   3  753.62   81.69
   5  -5   3  523.25   65.09
   5  -5   3  648.24   66.89
  -5  -5  -3  608.64   69.09
  -5   5  -3  671.13   69.79
   5   5   3  550.64   62.99
   6  -5   3  611.74   70.39
  -6  -5  -3  571.94   71.29
   6  -5   3  610.54   71.49
   6   5   3  399.86   72.59
  -6   5  -3  680.03   74.29
   6   5   3  538.95   65.29
   7  -5   3  -21.20   23.60
  -7  -5  -3   16.20   27.80
   7  -5   3   18.80   27.20
  -7   5  -3   68.69   35.90
   7   5   3   13.00   25.30
   7   5   3   45.50   35.00
   8  -5   3   33.20   35.70
   8  -5   3  -19.70   25.90
  -8  -5  -3   12.60   32.20
  -8   5  -3  -31.20   29.60
   8   5   3   56.39   36.30
   8   5   3   38.50   27.30
  -9  -5  -3   23.90   33.00
   9  -5   3  -35.50   26.00
   9  -5   3   62.79   37.20
   9   5   3   22.60   33.20
   9   5   3   44.10   34.00
   9   5   3  -19.10   29.90
  -9   5  -3   -2.50   30.80
  10  -5   3  170.68   50.99
  10  -5   3   60.59   44.30
 -10   5  -3   77.29   48.20
  10   5   3   39.10   36.30
  10   5   3   18.60   34.80
  11  -5   3  211.08   61.29
 -11  -5  -3  194.88   65.19
  11  -5   3  170.78   60.19
  11   5   3  245.68   65.99
  11   5   3  147.29   58.09
  13  -6  -3  107.19   56.19
 -13  -6   3  249.18   69.59
  13   6  -3  392.56   75.49
 -13   6   3  260.87   62.89
 -12  -6   3  263.87   67.69
  12  -6  -3  391.06   83.69
  12  -6  -3  347.37   78.69
  12   6  -3  416.46   83.59
 -12   6   3  485.25   94.09
  12   6  -3  538.15   88.09
 -12   6   3  235.58   66.49
  12   6  -3  577.94  101.89
 -11  -6   3  488.45   85.79
  11  -6  -3  673.43  100.29
  11  -6  -3  535.85   90.69
  11   6  -3  648.54   79.99
 -11   6   3  458.25   82.59
 -11   6   3  546.05   91.99
  11   6  -3  786.62   97.19
  11   6  -3  528.45   89.69
  10  -6  -3  567.84   87.19
 -10  -6   3  624.34   92.49
  10  -6  -3  568.04   85.89
  10   6  -3  591.84   72.19
  10   6  -3  821.12   94.59
 -10   6   3  564.54   84.19
  10   6  -3  569.84   88.39
 -10   6   3  488.75   89.19
   9  -6  -3  -43.50   25.00
   9  -6  -3  -12.60   20.60
  -9  -6   3   33.30   31.70
  -9   6   3   43.60   32.10
   9   6  -3  -37.50   21.10
  -9   6   3   -5.90   24.60
   9   6  -3   -1.90   23.30
   9   6  -3   48.00   29.40
   8  -6  -3   -3.40   26.10
  -8  -6   3   18.90   29.40
   8  -6  -3   15.10   30.70
   8   6  -3   -4.50   33.50
  -8   6   3   31.40   28.10
  -8   6   3    5.90   23.60
   8   6  -3   -6.70   18.80
   8   6  -3   -6.70   21.90
   7  -6  -3    5.10   24.30
   7  -6  -3   16.50   21.00
  -7  -6   3   21.40   26.80
   7  -6  -3   98.39   35.60
  -7   6   3  -12.60   17.70
   7   6  -3  -20.50   17.50
   7   6  -3   39.30   27.10
  -7   6   3   36.40   28.20
   7   6  -3    8.30   16.90
  -6  -6   3  131.79   37.80
   6  -6  -3  180.58   40.90
   6  -6  -3  159.78   37.40
  -6   6   3  281.27   48.80
   6   6  -3  281.67   57.89
  -6   6   3  203.78   39.00
   6   6  -3  234.68   46.90
   6   6  -3  193.78   32.20
   5  -6  -3  243.28   44.50
  -5  -6   3  289.07   45.40
   5  -6  -3  197.48   39.60
   5  -6  -3  257.17   46.60
   5   6  -3  238.48   36.50
  -5   6   3  392.56   49.20
   5   6  -3  338.87   50.99
   5   6  -3  438.56   66.59
  -5   6   3  358.66   53.29
   5   6  -3  290.07   49.90
   4  -6  -3 1058.79   89.69
   4  -6  -3  996.50   84.19
   4  -6  -3  883.01   82.59
  -4  -6   3 1172.38   79.99
   4   6  -3 1191.68   89.89
  -4   6   3 1173.98   90.09
  -4   6   3 1056.59   84.39
  -4   6   3  893.21   85.69
   4   6  -3  951.00   86.89
   4   6  -3 1044.40   77.39
   3  -6  -3 2796.62  196.08
  -3  -6   3 2955.10  191.28
   3  -6  -3 3048.50  197.88
   3  -6  -3 3221.68  203.18
  -3  -6   3 2864.71  208.68
   3   6  -3 3191.58  192.28
   3   6  -3 2757.02  198.88
  -3   6   3 2940.31  198.78
   3   6  -3 3108.19  197.58
  -3   6   3 2927.71  209.58
   2  -6  -3 1687.63  130.19
   2  -6  -3 2030.40  126.19
  -2  -6   3 2029.50  129.59
   2  -6  -3 1935.11  128.59
   2   6  -3 1930.81  126.09
  -2   6   3 2045.70  133.79
  -2   6   3 1703.23  129.19
   2   6  -3 1741.23  122.69
   2   6  -3 1575.44  127.09
  -1  -6   3  673.33   65.49
   1  -6  -3  897.51   61.99
   1  -6  -3  855.11   68.79
  -1   6   3  806.12   69.29
   1   6  -3  785.52   66.79
  -1   6   3  815.72   68.29
  -1   6   3  847.12   61.69
   1   6  -3  695.53   64.79
   0  -6   3  851.41   79.69
   0  -6   3  928.91   75.19
   0  -6  -3 1039.80   79.49
   0   6   3  965.10   79.19
   0   6   3  923.11   69.89
   0   6  -3  973.30   74.49
   0   6   3  992.80   70.49
   1  -6   3 2058.49  136.19
  -1  -6  -3 1873.71  129.59
  -1  -6  -3 2259.67  142.29
   1  -6   3 2023.30  124.29
   1   6   3 1878.71  138.09
  -1   6  -3 1880.21  134.89
   1   6   3 1847.92  130.89
  -1   6  -3 1830.62  124.59
   2  -6   3  841.12   63.89
   2  -6   3  857.71   71.59
  -2   6  -3  828.42   65.79
   2   6   3  773.52   68.39
   2   6   3  865.61   76.29
  -2   6  -3  849.41   73.59
   3  -6   3   33.90   23.20
   3  -6   3    9.80   15.90
  -3   6  -3   30.50   24.10
   3   6   3   -7.40   18.20
  -3   6  -3   10.20   18.90
   4  -6   3  279.57   40.30
  -4  -6  -3  269.47   45.50
   4   6   3  220.88   47.80
   4   6   3  369.36   44.80
   5  -6   3  705.43   77.39
  -5  -6  -3  824.32   82.49
   5  -6   3  756.42   74.79
   5   6   3  735.73   79.89
   5   6   3  749.53   73.19
  -5   6  -3  888.51   82.39
  -6  -6  -3  579.54   70.49
   6  -6   3  475.95   70.89
   6  -6   3  431.26   61.19
  -6   6  -3  389.76   63.09
   6   6   3  468.25   61.09
   6   6   3  384.96   67.59
   7  -6   3  303.47   61.29
   7  -6   3  235.78   52.99
  -7  -6  -3  294.27   58.59
   7   6   3  186.18   46.50
   7   6   3  318.37   69.19
  -7   6  -3  321.47   58.39
   7   6   3  334.67   63.49
   8  -6   3  892.61  101.49
  -8  -6  -3  978.50  107.59
   8  -6   3  905.51  100.59
  -8   6  -3  919.21  105.99
   8   6   3  973.30   97.19
   8   6   3  936.31  105.49
   8   6   3  943.31  114.79
  -9  -6  -3  791.72   98.29
   9  -6   3  695.43   89.99
   9  -6   3  801.42   94.29
   9   6   3  815.12   99.89
   9   6   3  852.21  104.89
  -9   6  -3  653.03   97.69
   9   6   3  616.54   81.29
  10  -6   3  187.98   51.09
  10  -6   3  214.28   60.69
  10   6   3  232.48   60.89
  10   6   3  298.67   74.09
 -10   6  -3  264.67   65.49
  11  -6   3   30.20   41.90
 -11  -6  -3   35.20   50.59
  11  -6   3    9.00   52.19
 -11   6  -3   22.40   40.30
  11   6   3   -5.70   38.10
  13  -7  -3  -58.69   41.50
  13  -7  -3  -58.89   42.80
 -13  -7   3  -28.20   34.80
  13   7  -3  -27.80   33.80
  13   7  -3   32.30   42.30
 -13   7   3   56.89   40.20
 -13   7   3   63.39   40.00
  12  -7  -3    3.10   29.00
  12  -7  -3   22.90   43.00
 -12  -7   3   40.40   39.30
  12  -7  -3   -6.40   38.60
 -12   7   3  -42.80   25.10
 -12   7   3  -26.40   25.70
  12   7  -3   44.20   45.30
  12   7  -3  -30.70   32.40
  12   7  -3   -8.60   25.60
  11  -7  -3   17.40   35.30
 -11  -7   3   36.30   38.50
  11  -7  -3  -13.80   32.90
  11  -7  -3    1.50   40.90
 -11   7   3   59.69   36.90
  11   7  -3   39.20   37.10
 -11   7   3  -11.30   29.20
  11   7  -3   -4.60   21.70
  11   7  -3  -18.90   27.70
  10  -7  -3  204.68   58.69
 -10  -7   3  144.89   49.80
  10  -7  -3   58.79   41.40
  10  -7  -3  127.49   47.30
 -10   7   3  153.88   48.90
  10   7  -3  214.78   54.09
  10   7  -3   80.09   41.50
 -10   7   3  195.98   51.59
   9  -7  -3  665.73   82.79
  -9  -7   3  659.23   86.89
   9  -7  -3  541.65   84.59
   9  -7  -3  746.43   91.59
  -9   7   3  585.34   81.99
  -9   7   3  559.44   76.49
   9   7  -3  651.93   86.59
   9   7  -3  669.73   72.39
   9   7  -3  592.84   85.69
   8  -7  -3  194.48   44.70
   8  -7  -3  189.98   48.90
  -8  -7   3  238.78   52.69
   8  -7  -3  172.88   43.30
  -8   7   3  166.88   43.40
   8   7  -3  185.38   46.90
  -8   7   3  216.78   49.99
   8   7  -3  336.07   74.59
   8   7  -3  254.07   45.90
  -7  -7   3  413.96   63.79
   7  -7  -3  265.97   54.99
   7  -7  -3  410.26   63.19
  -7   7   3  406.06   60.99
   7   7  -3  453.65   73.29
   7   7  -3  456.75   70.39
   7   7  -3  414.16   49.99
  -7   7   3  402.46   61.39
   7   7  -3  491.35   61.49
   6  -7  -3  165.88   40.20
   6  -7  -3  170.38   42.60
  -6  -7   3  161.18   39.00
   6  -7  -3  195.08   40.80
  -6   7   3  185.68   41.90
   6   7  -3  211.08   38.20
   6   7  -3  210.48   54.29
  -6   7   3  239.18   43.50
   6   7  -3  283.57   48.40
   6   7  -3  145.09   30.90
   5  -7  -3  835.82   82.29
   5  -7  -3  992.90   85.19
  -5  -7   3  936.11   84.59
   5  -7  -3  849.12   84.89
   5   7  -3  919.21   75.39
   5   7  -3  925.61   87.19
   5   7  -3 1085.39   99.39
   5   7  -3  947.61   87.49
  -5   7   3  965.00   86.09
   4  -7  -3  589.84   68.29
  -4  -7   3  788.42   71.39
  -4  -7   3  717.53   60.69
   4  -7  -3  646.44   66.39
  -4   7   3  756.22   69.19
  -4   7   3  655.63   63.89
   4   7  -3  688.73   70.19
   4   7  -3  802.22   70.89
   4   7  -3  677.03   59.29
  -4   7   3  630.34   70.09
  -3  -7   3  154.28   57.29
   3  -7  -3   84.59   27.60
  -3  -7   3  125.09   39.30
   3  -7  -3   82.29   26.10
  -3  -7   3   94.19   23.10
   3  -7  -3   78.79   29.30
   3   7  -3  118.99   25.50
  -3   7   3  117.09   29.30
  -3   7   3  174.68   34.10
  -3   7   3  123.19   31.40
   3   7  -3   40.50   23.80
   3   7  -3  114.79   27.10
   2  -7  -3  946.91   84.29
   2  -7  -3 1101.29   83.29
   2  -7  -3 1016.60   79.69
  -2  -7   3 1091.79   82.59
  -2   7   3  984.80   83.89
  -1  -7   3   -1.50   17.80
   1  -7  -3   -9.80   20.00
   1  -7  -3    9.90   16.20
  -1   7   3    2.30   18.00
  -1   7   3    8.90   20.30
   1   7  -3  -15.70   18.60
  -1   7   3  -15.40   19.70
   1   7  -3   -6.00   17.80
   1   7  -3    4.70   19.10
   0  -7  -3  135.89   31.80
   0  -7   3   94.69   27.50
   0  -7   3  121.09   28.10
   0   7   3  113.39   22.60
   0   7  -3  119.89   27.80
   0   7   3  154.08   26.30
   0   7   3   76.49   32.70
   1  -7   3  164.88   21.50
   1  -7   3  157.68   32.40
  -1  -7  -3   99.09   31.80
   1   7   3  122.19   24.70
  -1   7  -3  106.19   18.40
  -1   7  -3  100.39   28.50
   1   7   3  139.69   30.40
   2  -7   3  995.30   84.49
   2  -7   3 1089.59   77.19
  -2   7  -3 1192.48   88.09
  -2   7  -3  922.61   76.39
   2   7   3 1068.99   89.49
   2   7   3 1001.30   81.69
   3  -7   3  575.74   58.89
   3  -7   3  634.84   53.29
  -3   7  -3  479.55   54.09
  -3   7  -3  541.15   60.59
   3   7   3  535.75   56.39
   3   7   3  522.45   61.29
   4  -7   3  451.35   47.00
   4  -7   3  397.06   56.69
  -4  -7  -3  336.37   49.99
  -4   7  -3  312.77   48.20
  -4   7  -3  357.76   55.09
   4   7   3  250.77   47.40
   4   7   3  374.16   46.50
  -5  -7  -3  448.46   57.19
   5  -7   3  319.87   48.90
  -5   7  -3  286.57   50.39
   5   7   3  370.66   51.19
   5   7   3  243.48   50.49
   6  -7   3  380.76   62.89
  -6  -7  -3  532.65   68.09
   6   7   3  505.85   72.39
  -6   7  -3  493.85   68.89
   6   7   3  387.06   61.99
   7  -7   3   38.40   32.20
   7  -7   3   14.80   24.60
  -7  -7  -3   14.80   28.50
   7   7   3   14.10   26.10
  -7   7  -3   22.60   31.10
   7   7   3    2.90   28.40
   7   7   3   -3.30   29.40
   8  -7   3   67.09   36.20
   8  -7   3    9.70   35.90
  -8  -7  -3  -17.30   31.60
   8   7   3   11.10   28.10
   8   7   3  -25.10   23.60
   8   7   3  -10.60   29.40
  -8   7  -3   56.59   43.50
  -9  -7  -3   17.50   36.10
   9  -7   3   21.20   34.80
   9  -7   3   44.80   32.60
   9   7   3   34.30   29.50
   9   7   3   -3.00   28.80
   9   7   3   69.39   51.19
  -9   7  -3  -49.80   31.40
  10  -7   3  107.39   47.70
  10  -7   3  119.29   54.09
 -10   7  -3  129.89   50.69
  10   7   3  116.79   50.79
  10   7   3   75.79   44.10
  10   7   3   75.79   47.00
 -13  -8   3   -0.20   31.30
  13  -8  -3  -57.69   38.00
  13   8  -3   58.79   39.40
 -13   8   3   17.20   35.20
  13   8  -3  121.09   49.70
  12  -8  -3  128.79   55.59
 -12  -8   3   80.69   47.60
  12  -8  -3   62.29   45.30
  12  -8  -3  168.18   64.99
  12   8  -3  120.29   49.00
 -12   8   3   32.00   36.30
  12   8  -3   37.70   36.10
 -12   8   3   82.39   52.69
  12   8  -3   41.80   43.50
 -11  -8   3   48.40   38.20
  11  -8  -3   31.20   37.60
  11  -8  -3  114.79   57.09
  11  -8  -3   23.10   44.30
 -11   8   3   36.00   35.60
  11   8  -3   88.09   43.60
  11   8  -3   39.70   38.50
  11   8  -3   93.39   38.90
 -11   8   3   54.99   44.90
  10  -8  -3   69.39   48.80
 -10  -8   3   23.20   36.20
  10  -8  -3   62.89   42.30
  10  -8  -3   55.99   33.80
 -10   8   3   63.99   35.20
  10   8  -3  128.89   43.10
 -10   8   3   44.60   35.40
  10   8  -3  120.89   47.40
  10   8  -3   98.89   35.90
   9  -8  -3   72.89   41.10
  -9  -8   3   52.29   35.20
   9  -8  -3  128.39   44.90
  -9   8   3   59.19   34.40
   9   8  -3   31.50   27.50
  -9   8   3   44.00   31.80
   9   8  -3   43.40   32.70
   9   8  -3   79.99   38.00
  -8  -8   3   13.90   29.70
   8  -8  -3   30.40   31.90
   8  -8  -3   -7.40   27.50
  -8   8   3   -7.40   21.50
   8   8  -3   49.99   37.50
   8   8  -3   48.80   24.80
   8   8  -3   -4.30   24.10
  -8   8   3  -19.20   23.20
   8   8  -3    7.20   30.60
   7  -8  -3   -3.30   23.50
   7  -8  -3   -7.70   22.90
  -7  -8   3    4.30   22.70
  -7   8   3    0.90   23.40
   7   8  -3   13.50   27.40
   7   8  -3   -4.00   16.70
   7   8  -3  -14.90   20.30
  -7   8   3    9.80   20.20
  -6  -8   3   -4.20   20.30
   6  -8  -3   27.40   25.80
   6  -8  -3   31.20   27.00
   6  -8  -3   -0.70   22.00
   6   8  -3  -11.90   19.50
  -6   8   3   -1.50   19.90
   6   8  -3   -6.30   22.40
   6   8  -3   -1.30   25.50
   6   8  -3    7.40   16.70
  -5  -8   3  131.89   29.60
   5  -8  -3   59.49   27.90
   5   8  -3   99.79   36.40
   5   8  -3   82.29   31.40
  -5   8   3  164.58   40.20
  -5   8   3  128.09   33.50
   5   8  -3  149.88   34.00
   5   8  -3  137.69   29.90
   4  -8  -3  417.36   55.79
   4  -8  -3  437.16   53.89
  -4  -8   3  405.06   46.00
  -4  -8   3  514.95   56.49
   4  -8  -3  331.47   51.69
   4   8  -3  423.26   46.30
   4   8  -3  436.16   53.39
  -4   8   3  444.46   53.29
   4   8  -3  363.76   54.39
  -4   8   3  332.67   56.59
  -4   8   3  431.16   50.19
   3  -8  -3 1218.78   99.09
   3  -8  -3 1084.29   94.79
  -3  -8   3 1433.86  101.09
  -3  -8   3 1299.67   93.89
  -3  -8   3 1231.18  110.99
   3  -8  -3 1212.68  101.09
  -3   8   3 1309.57  101.59
  -3   8   3 1458.35   97.89
   3   8  -3 1160.68   93.19
   3   8  -3 1119.09   98.29
   2  -8  -3   -7.80   17.30
   2  -8  -3  -10.30   18.60
  -2  -8   3   34.70   25.20
  -2   8   3  -20.20   18.00
  -2   8   3   36.60   21.70
  -2   8   3   23.50   20.40
  -1  -8   3  181.48   33.10
   1  -8  -3  192.48   31.00
   1  -8  -3  295.57   44.30
   1   8  -3  248.78   37.70
   1   8  -3  191.88   35.40
  -1   8   3  285.37   44.50
  -1   8   3  214.98   30.60
  -1   8   3  242.38   36.10
   1   8  -3  212.98   37.50
   0  -8   3  471.75   52.19
   0  -8  -3  503.85   54.49
   0  -8   3  436.76   54.59
   0   8  -3  427.26   35.90
   0   8   3  474.15   53.39
   0   8   3  468.95   46.30
   0   8   3  500.85   46.60
   0   8  -3  390.16   49.20
   1  -8   3  353.46   33.40
   1  -8   3  406.86   48.90
  -1  -8  -3  476.15   55.09
  -1   8  -3  347.67   33.50
  -1   8  -3  349.37   48.40
   1   8   3  409.56   50.59
   2  -8   3   44.10   26.10
   2   8   3   -7.60   18.40
   2   8   3   32.70   21.20
  -2   8  -3   17.50   15.30
  -2   8  -3   34.80   25.50
   3  -8   3   37.80   17.60
  -3  -8  -3    2.90   19.60
   3  -8   3   39.80   25.10
  -3   8  -3    3.50   18.50
  -3   8  -3   44.20   26.20
   3   8   3    1.30   19.00
   3   8   3   18.40   20.20
   4  -8   3   61.29   29.40
   4  -8   3   32.20   19.50
  -4   8  -3   55.09   29.70
  -4   8  -3   31.30   22.20
   4   8   3   49.00   31.00
   5  -8   3   48.40   31.10
  -5  -8  -3   35.40   27.10
   5  -8   3   62.99   26.20
   5   8   3   48.90   27.60
  -5   8  -3    9.70   23.00
   5   8   3   47.70   26.80
  -6  -8  -3  -41.20   22.10
   6  -8   3   -2.90   23.80
   6  -8   3   15.10   22.20
   6   8   3  -19.90   20.50
   6   8   3    6.30   22.80
  -6   8  -3    1.80   25.10
  -7  -8  -3    2.60   28.80
   7  -8   3    3.00   25.10
   7   8   3   41.30   27.80
  -7   8  -3   21.80   31.60
   7   8   3  -46.70   21.70
   7   8   3    1.60   25.50
   8  -8   3   37.70   29.00
  -8  -8  -3   46.30   38.90
   8   8   3   90.99   35.60
   8   8   3   53.09   42.70
   8   8   3   85.59   41.70
  -8   8  -3   46.30   36.50
   9  -8   3  124.79   47.10
  -9  -8  -3   98.79   41.20
   9   8   3  167.78   45.30
   9   8   3  162.48   64.49
   9   8   3  111.39   44.30
  -9   8  -3   90.29   45.00
  10  -8   3   67.19   44.20
  10   8   3  -28.50   28.70
  10   8   3   -7.60   35.30
 -10   8  -3   15.70   34.30
  10   8   3   34.10   41.30
  13  -9  -3  100.89   58.29
 -13  -9   3    3.70   38.90
  13   9  -3  -40.30   25.50
 -13   9   3  -40.90   33.40
  13   9  -3   22.00   41.50
 -13   9   3  -17.90   35.90
  12  -9  -3   -0.70   40.00
  12  -9  -3  -44.90   37.10
 -12  -9   3  -62.09   27.50
 -12   9   3  -53.19   27.20
  12   9  -3    1.30   26.20
  12   9  -3  -11.20   30.70
 -12   9   3   50.59   39.00
  12   9  -3  -54.39   31.10
  11  -9  -3   62.29   46.40
 -11  -9   3   54.49   43.80
  11  -9  -3   36.30   39.70
 -11   9   3   56.99   38.90
  11   9  -3   86.29   43.40
  11   9  -3   51.19   35.50
  11   9  -3    1.60   31.80
 -11   9   3   92.19   40.80
 -10  -9   3  261.27   61.09
  10  -9  -3  210.48   56.59
  10  -9  -3  271.67   68.69
  10   9  -3  226.68   54.59
  10   9  -3  193.68   46.20
 -10   9   3  121.29   44.20
 -10   9   3  175.98   53.69
   9  -9  -3   -5.80   28.70
  -9  -9   3  -23.50   24.70
   9   9  -3  -21.40   18.70
   9   9  -3  -30.30   23.60
   9   9  -3  -59.69   22.50
  -9   9   3   -2.60   24.70
  -9   9   3    8.50   27.10
   9   9  -3   40.00   41.20
   8  -9  -3  -11.90   22.60
  -8  -9   3  -40.80   20.90
   8  -9  -3    7.30   28.60
   8  -9  -3    1.20   30.90
   8   9  -3   16.40   28.10
  -8   9   3   10.60   21.20
   8   9  -3    6.60   30.00
   8   9  -3  -15.40   19.70
   8   9  -3  -13.00   23.40
  -8   9   3  -23.70   21.20
   7  -9  -3   60.99   32.90
   7  -9  -3   35.70   30.20
  -7  -9   3   25.00   27.30
   7  -9  -3   33.70   30.90
   7   9  -3   50.79   25.50
  -7   9   3   28.50   26.50
   7   9  -3   26.60   28.60
  -7   9   3   39.40   28.20
   7   9  -3    8.30   28.80
   7   9  -3   48.50   33.50
   6  -9  -3    1.30   23.50
   6  -9  -3    0.10   22.40
   6   9  -3    7.30   24.90
   6   9  -3   -0.50   17.90
   6   9  -3   -2.20   23.80
   6   9  -3   22.40   23.50
  -6   9   3    7.10   21.90
   5  -9  -3   10.40   25.30
   5  -9  -3    1.40   21.80
   5  -9  -3   11.00   23.50
  -5  -9   3   50.09   28.40
  -5  -9   3   43.70   21.90
   5   9  -3   37.30   21.60
   5   9  -3   24.80   25.40
  -5   9   3   12.80   21.20
   5   9  -3   20.90   24.80
  -5   9   3   52.39   27.10
  -4  -9   3   11.80   21.80
   4  -9  -3   -6.40   19.40
   4  -9  -3    4.80   20.70
   4  -9  -3  -17.60   18.00
  -4  -9   3   15.30   17.60
  -4   9   3    7.20   21.40
  -4   9   3    1.30   23.80
   4   9  -3    2.50   20.20
   4   9  -3   10.10   16.90
   4   9  -3   21.30   22.70
  -3  -9   3   77.59   26.20
  -3  -9   3   36.20   23.00
   3  -9  -3    6.80   21.30
  -3  -9   3   41.60   31.70
   3  -9  -3   27.90   23.40
   3   9  -3   37.10   22.70
  -3   9   3   14.20   23.00
  -3   9   3   52.29   26.20
  -2  -9   3   36.00   22.70
   2  -9  -3   21.90   20.00
   2  -9  -3   75.49   27.40
   2   9  -3   25.60   22.50
  -2   9   3   36.70   24.20
  -2   9   3   53.29   23.90
  -2   9   3   37.40   23.60
   1  -9  -3  353.56   40.20
  -1  -9   3  243.78   39.90
   1  -9  -3  304.17   45.10
  -1   9   3  365.66   48.20
  -1   9   3  330.27   47.80
   1   9  -3  284.17   44.40
  -1   9   3  313.07   41.80
   1   9  -3  312.87   44.60
   1   9  -3  304.97   45.50
   0  -9   3   75.29   26.90
   0  -9   3  117.19   31.00
   0  -9  -3  152.38   32.40
   0   9  -3  133.19   20.40
   0   9  -3  132.19   33.90
   0   9   3  119.19   29.80
   0   9   3  141.19   28.90
   0   9   3  113.59   26.70
  -1  -9  -3  138.89   32.00
   1  -9   3  138.19   33.20
   1  -9   3  166.98   22.60
   1  -9   3  126.69   37.10
  -1   9  -3  135.19   33.60
  -1   9  -3  108.19   19.00
   1   9   3   89.89   28.60
   2  -9   3   18.40   24.20
  -2  -9  -3   29.70   24.90
   2  -9   3   21.60   15.40
   2  -9   3   16.20   22.60
  -2   9  -3    9.30   14.90
   2   9   3   -0.30   17.00
   2   9   3    3.90   19.10
   3  -9   3   14.30   23.40
   3  -9   3   -2.70   15.90
  -3  -9  -3   19.00   22.40
   3   9   3    6.20   18.90
   3   9   3   -0.70   19.40
  -3   9  -3    5.70   17.00
  -3   9  -3   26.90   24.90
   4  -9   3    1.90   15.30
  -4  -9  -3  -18.90   19.00
   4  -9   3   20.40   25.40
   4   9   3   24.10   24.50
  -4   9  -3   22.40   21.90
  -4   9  -3   23.60   26.00
   4   9   3    0.60   17.90
   5  -9   3   65.69   33.00
   5  -9   3   42.10   22.40
   5   9   3   66.79   33.30
   5   9   3   43.30   25.20
  -5   9  -3   23.80   26.00
  -5   9  -3   26.10   24.60
   6  -9   3   13.50   24.80
   6  -9   3   46.80   32.10
  -6  -9  -3   53.79   32.60
  -6   9  -3    7.60   26.30
   6   9   3    5.10   23.90
  -6   9  -3   25.70   30.30
   6   9   3   40.00   26.60
   7  -9   3  145.59   38.90
  -7  -9  -3   49.40   37.00
   7  -9   3   56.49   36.20
   7   9   3  109.79   47.40
  -7   9  -3   72.49   63.89
   7   9   3   86.49   42.00
  -8  -9  -3   16.20   30.90
   8  -9   3    8.30   33.10
   8  -9   3   27.20   31.00
  -8   9  -3    8.60   32.90
   8   9   3   35.70   37.70
   8   9   3   37.10   28.40
   8   9   3   24.50   35.80
   9  -9   3  107.59   46.00
   9  -9   3   32.20   34.20
  -9  -9  -3  -20.20   30.00
   9   9   3   30.40   32.80
   9   9   3   46.50   41.90
  -9   9  -3  -21.60   32.20
 -10  -9  -3  -22.80   44.50
  10  -9   3  -45.00   26.90
  10  -9   3   18.00   43.80
  10   9   3  -38.40   27.00
  10   9   3   38.00   35.70
  10   9   3    8.50   49.40
 -10   9  -3  -22.20   38.50
  12 -10  -3   83.39   53.39
 -12 -10   3  108.39   52.69
  12 -10  -3  -12.60   37.90
 -12  10   3   19.70   35.30
 -12  10   3   18.40   42.20
  12  10  -3   43.40   41.90
  12  10  -3  137.79   49.30
  12  10  -3   51.39   44.60
  12  10  -3   81.69   40.20
  11 -10  -3   15.50   34.00
  11 -10  -3  112.49   49.60
 -11 -10   3   31.90   37.00
  11  10  -3  -18.70   22.40
  11  10  -3   -4.10   35.10
  11  10  -3  -21.70   27.80
 -11  10   3  -27.40   30.30
  11  10  -3   34.80   40.10
 -10 -10   3  264.27   64.49
  10 -10  -3  301.97   67.79
  10 -10  -3  307.17   71.09
  10  10  -3  199.58   61.29
  10  10  -3  233.98   52.59
  10  10  -3  217.48   50.89
 -10  10   3  158.28   50.19
 -10  10   3  179.68   49.30
  -9 -10   3   18.60   30.10
   9 -10  -3   98.79   43.80
   9 -10  -3   62.89   38.10
   9 -10  -3   19.80   34.20
  -9  10   3   36.70   31.50
   9  10  -3   27.70   31.80
   9  10  -3   73.69   40.10
   9  10  -3   41.40   34.50
  -8 -10   3   12.20   26.50
   8 -10  -3   66.59   37.10
   8 -10  -3   -2.70   27.40
   8 -10  -3   -0.90   30.40
   8  10  -3  -25.90   17.10
  -8  10   3   44.20   30.20
   8  10  -3   -2.10   26.60
   8  10  -3   -3.20   26.90
  -8  10   3  -18.30   21.60
   7 -10  -3   19.50   27.40
   7 -10  -3    7.60   25.60
   7  10  -3   17.20   26.00
   7  10  -3   31.80   33.10
   7  10  -3   -0.10   25.20
   7  10  -3   -7.10   20.10
  -7  10   3   22.90   26.20
  -6 -10   3  184.08   46.50
   6 -10  -3  288.87   52.89
   6 -10  -3  189.38   46.90
  -6  10   3  222.68   45.60
   6  10  -3  208.78   50.49
   6  10  -3  289.37   55.99
  -6  10   3  213.38   44.30
   6  10  -3  229.78   41.40
   6  10  -3  231.28   48.10
   5 -10  -3  287.17   48.50
  -5 -10   3  271.97   51.39
  -5 -10   3  351.46   46.30
   5 -10  -3  306.27   51.69
   5 -10  -3  274.87   50.79
  -5  10   3  290.37   49.60
   5  10  -3  345.97   53.89
  -5  10   3  417.56   57.79
   5  10  -3  326.77   54.79
   5  10  -3  343.77   47.10
   4 -10  -3  603.04   65.89
  -4 -10   3  607.34   59.09
   4 -10  -3  574.94   63.49
  -4 -10   3  555.24   65.59
   4 -10  -3  580.74   66.89
  -4  10   3  579.34   61.29
  -4  10   3  551.14   67.89
   4  10  -3  575.84   67.49
  -3 -10   3  -15.20   15.30
   3 -10  -3    8.00   20.70
  -3 -10   3   -9.60   29.20
   3 -10  -3   19.80   25.20
  -3 -10   3   40.90   25.70
  -3  10   3   22.50   24.00
  -3  10   3   58.29   27.50
   3  10  -3    4.80   19.60
   2 -10  -3  140.59   32.50
  -2 -10   3  134.29   30.50
   2 -10  -3  152.88   32.90
  -2 -10   3  149.59   33.70
  -2  10   3  138.49   32.90
  -2  10   3  170.08   35.10
   2  10  -3  129.09   32.20
  -2  10   3  137.09   33.50
   1 -10  -3  117.09   32.90
  -1 -10   3   65.29   27.20
   1  10  -3   88.69   29.50
   1  10  -3   97.89   31.50
[truncated: 1,136,800 more chars]
