# Supplementary material for: Structural characterization of a new samarium–sodium heterometallic coordination polymer
Source: Acta Crystallogr E Crystallogr Commun. 2024 Feb 6;80(Pt 3):267–70. doi: 10.1107/S2056989024001051 (PMC10915667; doi:10.1107/S2056989024001051)
Supplement: Supplementary file 2 [file e-80-00267-Isup2.hkl]

data_I                                                                          
_shelx_title ' try5_a.res in P2(1)/c'                                           
_shelx_refln_list_code          4                                               
_shelx_F_calc_maximum      403.13                                               
_exptl_crystal_F_000      1556.00                                               
_reflns_d_resolution_high  0.8193                                               
                                                                                
loop_                                                                           
 _space_group_symop_operation_xyz                                               
 'x, y, z'                                                                      
 '-x, y+1/2, -z+1/2'                                                            
 '-x, -y, -z'                                                                   
 'x, -y-1/2, z-1/2'                                                             
                                                                                
_cell_length_a    11.5512                                                       
_cell_length_b    24.4768                                                       
_cell_length_c    12.8355                                                       
_cell_angle_alpha  90.000                                                       
_cell_angle_beta  115.742                                                       
_cell_angle_gamma  90.000                                                       
                                                                                
_shelx_F_squared_multiplier     1.000                                           
                                                                                
loop_                                                                           
 _refln_index_h                                                                 
 _refln_index_k                                                                 
 _refln_index_l                                                                 
 _refln_F_squared_calc                                                          
 _refln_F_squared_meas                                                          
 _refln_F_squared_sigma                                                         
 _refln_observed_status                                                         
   2   0   0      11099.96      13070.57       699.56 o                         
   3   0   0      12141.97      11845.00       535.91 o                         
   4   0   0       9214.92       8007.54       533.89 o                         
   5   0   0        261.24        447.91       211.04 o                         
   6   0   0       1182.78        833.99       333.64 o                         
   7   0   0      16148.99      14408.16       910.01 o                         
   8   0   0       7838.63       6569.68      1127.47 o                         
   9   0   0      13429.58      11966.76      1133.07 o                         
  10   0   0      12832.12      13011.58      1008.15 o                         
  11   0   0       1696.27       2153.54       482.34 o                         
  12   0   0       8045.10       8015.51       942.93 o                         
   1   1   0       9188.89       8227.90       309.69 o                         
   2   1   0       1226.05        872.23       143.98 o                         
   3   1   0       7751.60       6120.46       380.81 o                         
   4   1   0      25310.54      22803.90       673.77 o                         
   5   1   0      32043.64      28234.20       822.51 o                         
   6   1   0      32270.81      30392.44      1292.56 o                         
   7   1   0      19971.09      18967.15      1050.27 o                         
   8   1   0       5493.25       5150.77       408.10 o                         
   9   1   0        951.69       1025.22       380.34 o                         
  10   1   0       1262.43       2051.35       408.22 o                         
  11   1   0       3173.87       3029.15       386.42 o                         
  12   1   0       3557.27       3145.84       463.64 o                         
   1   2   0      49694.03      44972.34      1226.60 o                         
   2   2   0       8664.68       7755.11       444.50 o                         
   3   2   0      31113.49      29958.51      1220.71 o                         
   4   2   0       5760.62       6301.64       349.76 o                         
   5   2   0        345.85        262.92       149.34 o                         
   6   2   0       1139.36        837.64       178.46 o                         
   7   2   0       7519.79       6957.89       410.91 o                         
   8   2   0       9129.68       8895.00       511.73 o                         
   9   2   0       9665.57       9557.57       574.10 o                         
  10   2   0       6626.69       7140.26       676.31 o                         
  11   2   0       5794.35       7437.05       708.72 o                         
  12   2   0       2358.14       2266.38       415.51 o                         
   1   3   0        978.73        942.37        96.28 o                         
   2   3   0      43043.55      45732.87      1231.07 o                         
   3   3   0      21149.63      21607.01      1517.19 o                         
   4   3   0      14661.87      13096.64       596.73 o                         
   5   3   0       1495.36       1411.00       197.43 o                         
   6   3   0      11160.46      11231.74       473.23 o                         
   7   3   0       7621.16       7300.92       425.80 o                         
   8   3   0       2867.87       3658.26       333.60 o                         
   9   3   0         22.41        150.47       215.56 o                         
  10   3   0        109.59        480.11       220.82 o                         
  11   3   0        732.97         53.31       467.88 o                         
  12   3   0       3234.12       3583.47       489.24 o                         
   0   4   0         83.79         29.18       139.40 o                         
   1   4   0       1672.66       2625.14       134.41 o                         
   2   4   0         10.94        -47.08       105.84 o                         
   3   4   0      11693.09      12542.56       626.00 o                         
   4   4   0        243.19        319.53       152.14 o                         
   5   4   0         28.37        -91.06       134.99 o                         
   6   4   0         83.73         64.11       133.77 o                         
   7   4   0       2956.11       3470.52       302.64 o                         
   8   4   0       1572.72       1311.93       248.39 o                         
   9   4   0        348.90        129.69       195.84 o                         
  10   4   0         13.15       -155.83       211.07 o                         
  11   4   0       2029.87       1545.41       367.86 o                         
  12   4   0        576.33       1589.31       509.91 o                         
   1   5   0       3454.28       3345.80       216.57 o                         
   2   5   0      59063.79      61163.50      2347.18 o                         
   3   5   0       1013.92        773.82       136.15 o                         
   4   5   0        699.56        414.73       163.14 o                         
   5   5   0       4874.11       4935.83       285.80 o                         
   6   5   0         53.34       -123.12       123.12 o                         
   7   5   0        228.60         14.82       157.46 o                         
   8   5   0        118.32       -153.97       153.97 o                         
   9   5   0         15.17       -129.19       174.31 o                         
  10   5   0        272.03        -15.85       197.72 o                         
  11   5   0       1177.74        987.57       262.63 o                         
  12   5   0         79.52       -215.53       357.45 o                         
   0   6   0      13507.19      13296.21      1684.96 o                         
   1   6   0        708.78        692.89       115.84 o                         
   2   6   0        402.85        330.56       123.34 o                         
   3   6   0       2465.12       2319.63       191.41 o                         
   4   6   0       8312.33       8485.02       399.39 o                         
   5   6   0          0.80        -20.55       142.73 o                         
   6   6   0        821.84        777.50       171.56 o                         
   7   6   0       3395.97       3190.67       281.17 o                         
   8   6   0       2934.23       3645.99       311.15 o                         
   9   6   0       1282.14       1326.90       234.29 o                         
  10   6   0       4410.94       4359.90       370.93 o                         
  11   6   0       4332.30       4578.83       435.29 o                         
  12   6   0       1767.34       1659.65       342.95 o                         
   1   7   0       2179.86       2281.04       156.62 o                         
   2   7   0      43313.91      41077.02       941.24 o                         
   3   7   0      79836.06      80538.58      1976.28 o                         
   4   7   0      42725.01      42558.83      1223.94 o                         
   5   7   0      32067.11      31808.00       990.28 o                         
   6   7   0      18588.21      18540.76       606.64 o                         
   7   7   0       6809.85       6897.91       439.19 o                         
   8   7   0       2586.19       2825.73       289.82 o                         
   9   7   0        937.54        836.99       241.53 o                         
  10   7   0        135.71        373.42       218.94 o                         
  11   7   0        339.22       -153.66       217.82 o                         
  12   7   0       2007.21       1671.27       331.63 o                         
   0   8   0      24855.22      24045.75      2585.36 o                         
   1   8   0      11784.99      10732.79       331.49 o                         
   2   8   0      19346.97      19388.66       509.27 o                         
   3   8   0       7599.35       6741.63       297.35 o                         
   4   8   0        389.67        427.30       160.83 o                         
   5   8   0        580.44        677.88       185.20 o                         
   6   8   0       3483.58       3966.92       367.56 o                         
   7   8   0       7579.17       7715.45       421.61 o                         
   8   8   0      16307.62      15882.19       615.91 o                         
   9   8   0      15112.69      16467.22       758.86 o                         
  10   8   0      18549.02      18001.61       720.22 o                         
  11   8   0      10738.79      10349.09       638.67 o                         
  12   8   0       4496.10       5544.63       614.07 o                         
   1   9   0       1516.24       1382.82       172.76 o                         
   2   9   0      16739.21      16234.38       471.78 o                         
   3   9   0      62507.17      60271.19      1362.47 o                         
   4   9   0      47677.95      45547.32      1084.11 o                         
   5   9   0      29536.34      30236.84       977.10 o                         
   6   9   0      27388.40      27971.21       949.14 o                         
   7   9   0      11701.17      12454.87       510.67 o                         
   8   9   0       7227.77       7742.70       461.87 o                         
   9   9   0       1260.62        889.43       233.51 o                         
  10   9   0        826.37        819.04       246.17 o                         
  11   9   0         15.40        321.32       250.46 o                         
  12   9   0       2304.68       2246.26       397.71 o                         
   0  10   0      52652.10      52957.15      1793.80 o                         
   1  10   0      53033.55      51327.12      1167.82 o                         
   2  10   0       6022.06       5083.52       254.55 o                         
   3  10   0       3992.06       3558.68       220.32 o                         
   4  10   0      13497.19      13672.80       453.92 o                         
   5  10   0        775.13       1042.49       169.48 o                         
   6  10   0       5842.32       5838.65       415.47 o                         
   7  10   0      10110.18      11451.01       537.39 o                         
   8  10   0      14256.07      15021.47       607.35 o                         
   9  10   0       9343.42      10352.15       616.25 o                         
  10  10   0       5537.49       5514.85       462.02 o                         
  11  10   0       6835.81       7353.24       550.74 o                         
   1  11   0        641.39        594.44       146.07 o                         
   2  11   0       7022.15       6707.46       330.56 o                         
   3  11   0      13519.98      13574.98       444.92 o                         
   4  11   0      38545.48      40641.46       954.06 o                         
   5  11   0      14434.69      15011.48       533.74 o                         
   6  11   0       9663.28      10135.86       479.30 o                         
   7  11   0       7995.19       7396.21       492.44 o                         
   8  11   0       4712.98       4403.67       385.04 o                         
   9  11   0         46.57        -23.85       199.44 o                         
  10  11   0         22.54       -143.90       217.81 o                         
  11  11   0        185.34        206.53       251.22 o                         
   0  12   0      13249.00      12673.76       569.26 o                         
   1  12   0       8594.76       8248.71       331.37 o                         
   2  12   0        438.52        275.05       131.29 o                         
   3  12   0       1720.79       1462.51       200.23 o                         
   4  12   0       4235.15       4689.32       272.99 o                         
   5  12   0        432.51        522.51       182.06 o                         
   6  12   0        737.47       1255.92       257.71 o                         
   7  12   0       1150.68        838.14       218.95 o                         
   8  12   0        274.35        236.53       255.10 o                         
   9  12   0       3048.54       3414.18       399.45 o                         
  10  12   0        777.11        770.36       276.23 o                         
  11  12   0       2387.84       1700.30       354.06 o                         
   1  13   0       1881.52       2013.47       189.42 o                         
   2  13   0        108.88        -49.30       139.13 o                         
   3  13   0        936.03        698.21       191.73 o                         
   4  13   0        482.51        367.05       151.99 o                         
   5  13   0       4007.99       4277.20       282.89 o                         
   6  13   0       1095.94       1229.45       236.08 o                         
   7  13   0        292.62         36.18       207.42 o                         
   8  13   0        368.17        616.34       219.08 o                         
   9  13   0        167.38        302.72       238.48 o                         
  10  13   0         11.96        130.09       230.36 o                         
  11  13   0         35.26       -231.28       231.28 o                         
   0  14   0         33.93        240.09       190.73 o                         
   1  14   0       5911.66       5976.31       337.50 o                         
   2  14   0       3187.90       2857.71       284.65 o                         
   3  14   0       4779.05       5026.12       385.29 o                         
   4  14   0        155.79         -5.29       154.92 o                         
   5  14   0        827.90        741.12       170.23 o                         
   6  14   0         32.30        277.46       161.85 o                         
   7  14   0         86.29       -207.09       207.09 o                         
   8  14   0       1270.49       1084.46       259.83 o                         
   9  14   0        435.12        189.82       207.66 o                         
  10  14   0        823.17       1151.82       259.58 o                         
  11  14   0         39.80         -9.27       252.31 o                         
   1  15   0       3491.12       3319.50       243.44 o                         
   2  15   0       2592.12       2623.35       273.70 o                         
   3  15   0       3303.15       3406.79       267.05 o                         
   4  15   0       2463.25       2678.48       274.07 o                         
   5  15   0        955.13        800.41       199.83 o                         
   6  15   0      10042.23      10130.49       475.27 o                         
   7  15   0       1803.65       1729.42       246.93 o                         
   8  15   0       1151.29       1326.06       268.14 o                         
   9  15   0         25.99       -187.80       187.80 o                         
  10  15   0        377.36         70.86       219.42 o                         
   0  16   0      20193.96      20242.23       756.50 o                         
   1  16   0      19205.67      19265.56       637.82 o                         
   2  16   0      16529.67      17039.15       598.84 o                         
   3  16   0       6853.50       7040.15       431.37 o                         
   4  16   0        430.02        343.20       168.01 o                         
   5  16   0         65.37         86.47       151.04 o                         
   6  16   0       2018.62       2005.25       266.53 o                         
   7  16   0       3622.97       3904.04       344.68 o                         
   8  16   0       3888.27       4570.30       410.22 o                         
   9  16   0       3168.39       3020.61       350.01 o                         
  10  16   0       4988.38       4980.61       418.78 o                         
   1  17   0        225.58        418.62       171.69 o                         
   2  17   0       5288.78       5850.12       368.52 o                         
   3  17   0      15736.45      16849.64       724.91 o                         
   4  17   0      12478.14      13423.17       512.23 o                         
   5  17   0      15947.22      16855.41       634.19 o                         
   6  17   0      11139.83      11394.28       555.16 o                         
   7  17   0       7145.50       7433.35       512.39 o                         
   8  17   0       2056.56       2328.59       303.93 o                         
   9  17   0        244.46        599.58       260.22 o                         
  10  17   0         88.26        137.96       311.73 o                         
   0  18   0      16914.97      16825.49       857.44 o                         
   1  18   0      31210.60      33030.35       958.24 o                         
   2  18   0      14107.67      14445.02       574.12 o                         
   3  18   0       4093.32       4935.08       405.48 o                         
   4  18   0       1969.73       2172.80       247.31 o                         
   5  18   0         39.69       -143.69       176.95 o                         
   6  18   0       5083.20       4487.35       339.23 o                         
   7  18   0       4285.25       4085.15       387.56 o                         
   8  18   0       4494.73       4671.17       423.87 o                         
   9  18   0       4951.92       5655.31       458.62 o                         
  10  18   0       5554.79       5017.21       655.71 o                         
   1  19   0         69.87        302.67       176.26 o                         
   2  19   0       6813.13       6903.32       454.68 o                         
   3  19   0       5907.74       5902.35       395.39 o                         
   4  19   0       7180.39       7332.19       477.09 o                         
   5  19   0      14087.82      13967.30       562.89 o                         
   6  19   0       5819.33       5486.30       398.89 o                         
   7  19   0       4015.92       4554.40       344.87 o                         
   8  19   0       1706.21       1606.80       281.15 o                         
   9  19   0        474.14       1034.26       384.46 o                         
   0  20   0       8906.65       9315.29       762.67 o                         
   1  20   0       8109.72       9165.66       440.69 o                         
   2  20   0       6164.85       6206.38       460.07 o                         
   3  20   0       5456.84       5723.56       417.10 o                         
   4  20   0       3413.65       3927.45       394.16 o                         
   5  20   0          7.89       -165.33       165.33 o                         
   6  20   0       3024.58       3406.26       320.39 o                         
   7  20   0       1997.26       2225.19       353.66 o                         
   8  20   0       1129.50       1117.90       365.48 o                         
   9  20   0       2798.80       2831.93       371.04 o                         
   1  21   0         54.42        119.14       163.55 o                         
   2  21   0        193.18        457.04       215.09 o                         
   3  21   0       2298.05       2217.18       304.72 o                         
   4  21   0        915.07        977.24       242.08 o                         
   5  21   0       1698.26       1735.45       299.14 o                         
   6  21   0         20.00       -138.02       186.07 o                         
   7  21   0        474.04        564.07       241.53 o                         
   8  21   0        363.45        570.63       261.25 o                         
   9  21   0        494.22        185.94       329.95 o                         
   0  22   0       2354.81       2610.36       426.27 o                         
   1  22   0        368.88        433.50       174.17 o                         
   2  22   0         54.92        268.83       209.47 o                         
   3  22   0         14.85         -7.78       201.60 o                         
   4  22   0        374.29        117.54       192.27 o                         
   5  22   0          2.62        371.62       254.54 o                         
   6  22   0         61.13        612.35       235.09 o                         
   7  22   0         49.53       -207.57       207.57 o                         
   8  22   0        157.05        400.66       386.34 o                         
   1  23   0        354.14        378.15       188.00 o                         
   2  23   0       1157.86        856.75       224.14 o                         
   3  23   0       2267.57       1809.86       304.20 o                         
   4  23   0       1357.83        699.52       245.75 o                         
   5  23   0        791.00        697.95       231.12 o                         
   6  23   0         59.85       -233.60       233.60 o                         
   7  23   0        424.62        613.07       260.15 o                         
   8  23   0        376.73         81.72       347.61 o                         
   0  24   0       2813.38       2985.92       415.70 o                         
   1  24   0       1480.76       1763.64       275.17 o                         
   2  24   0       3160.29       3535.07       312.79 o                         
   3  24   0       4135.50       4360.12       444.90 o                         
   4  24   0        626.59        789.41       265.68 o                         
   5  24   0         25.74       -164.13       257.11 o                         
   6  24   0        286.17        144.83       299.76 o                         
   7  24   0        722.19        528.81       322.67 o                         
   1  25   0       1381.25       1229.67       303.82 o                         
   2  25   0       3127.87       3555.92       314.82 o                         
   3  25   0       5697.34       5017.37       508.60 o                         
   4  25   0       5579.23       5187.29       461.49 o                         
   5  25   0       5684.80       5147.88       415.29 o                         
   6  25   0       3691.08       3731.05       420.08 o                         
   0  26   0       6334.06       7167.21       733.93 o                         
   1  26   0       4944.94       5012.07       383.58 o                         
   2  26   0       3520.74       3976.23       338.51 o                         
   3  26   0       3736.59       3457.97       374.20 o                         
   4  26   0        193.10        -41.00       360.21 o                         
   5  26   0         16.53       -124.91       259.03 o                         
   6  26   0        201.42       -125.18       255.86 o                         
   1  27   0        791.69        649.36       230.82 o                         
   2  27   0       3067.84       3105.22       356.18 o                         
   3  27   0       7629.53       7309.46       486.78 o                         
   4  27   0       3431.47       3619.27       464.92 o                         
   5  27   0       4462.51       2551.55       487.06 o                         
   0  28   0       2905.93       2442.79       441.02 o                         
   1  28   0       2834.56       2762.35       352.94 o                         
   2  28   0       1263.58        624.16       262.43 o                         
   3  28   0        546.10        479.06       264.82 o                         
   4  28   0        176.92        297.97       279.30 o                         
   1  29   0        484.33        413.02       304.52 o                         
   2  29   0       1742.75       1193.87       326.70 o                         
   3  29   0       1995.76        884.73       517.65 o                         
 -13   1   1       1302.98        481.39       342.87 o                         
 -12   1   1        731.35        419.74       285.64 o                         
 -11   1   1         30.92       -185.34       246.92 o                         
 -10   1   1       2467.40       2307.60       688.62 o                         
  -9   1   1         92.42        -12.20       229.91 o                         
  -8   1   1        417.77        121.36       213.44 o                         
  -7   1   1          0.78         66.41       231.99 o                         
  -6   1   1        333.65        177.55       148.50 o                         
  -5   1   1        731.81        471.58       155.94 o                         
  -4   1   1        347.91        221.87       140.52 o                         
  -3   1   1         74.35        238.02       123.49 o                         
  -2   1   1        280.37        974.33       126.18 o                         
  -1   1   1        466.72         32.19        37.76 o                         
   0   1   1       3110.98       3241.40       412.69 o                         
   1   1   1       1200.93        872.70       143.23 o                         
   2   1   1       2934.21       1889.36       159.66 o                         
   3   1   1      12756.29      12532.71       503.36 o                         
   4   1   1       2700.96       2221.91       238.61 o                         
   5   1   1       4025.40       4807.79       356.95 o                         
   6   1   1       2810.57       2379.08       370.27 o                         
   7   1   1       2760.75       2101.70       305.12 o                         
   8   1   1       2342.07       1617.45       326.94 o                         
   9   1   1        701.43       1215.98       407.26 o                         
  10   1   1        877.03        507.70       257.14 o                         
  11   1   1        793.16        765.21       331.76 o                         
  12   1   1        150.96         10.65       354.28 o                         
 -13   2   1        327.97        727.90       676.86 o                         
 -12   2   1        570.59        501.22       282.64 o                         
 -11   2   1       1023.73        825.19       450.04 o                         
 -10   2   1        706.52        594.30       330.37 o                         
  -9   2   1       6165.65       5932.65       430.67 o                         
  -8   2   1       5456.86       6081.12       428.16 o                         
  -7   2   1      14173.66      12871.44       532.23 o                         
  -6   2   1      21142.71      19361.52       866.79 o                         
  -5   2   1       1512.67       1287.64       200.80 o                         
  -4   2   1       2978.51       2731.72       227.09 o                         
  -3   2   1         13.68        -24.13       108.41 o                         
  -2   2   1       2894.88       3407.56       202.16 o                         
  -1   2   1       4607.64       4755.75       152.18 o                         
   0   2   1      50216.53      47043.85      1677.57 o                         
   1   2   1      63762.13      56989.47      1789.86 o                         
   2   2   1       6447.27       5341.99       286.65 o                         
   3   2   1      39723.09      36377.79      1018.53 o                         
   4   2   1      10173.71       9502.75       397.36 o                         
   5   2   1      17984.38      18042.52       616.98 o                         
   6   2   1       3493.89       3557.24       310.85 o                         
   7   2   1        118.91        -68.88       157.86 o                         
   8   2   1         42.10        135.48       224.40 o                         
   9   2   1       2355.60       3227.95       418.90 o                         
  10   2   1       3703.37       3928.28       541.34 o                         
  11   2   1        959.49        866.64       292.80 o                         
  12   2   1        952.23        251.48       552.54 o                         
 -13   3   1       9313.49       9519.43      1185.68 o                         
 -12   3   1       6058.14       6121.00       682.53 o                         
 -11   3   1       4285.89       4460.58       557.52 o                         
 -10   3   1       1464.20       1673.43       285.43 o                         
  -9   3   1       5565.87       5396.52       414.91 o                         
  -8   3   1        397.50        535.94       201.38 o                         
  -7   3   1       1323.48       1611.06       230.41 o                         
  -6   3   1       9405.95       9565.19       463.17 o                         
  -5   3   1       6987.49       6471.85       343.91 o                         
  -4   3   1       1568.34       1058.67       186.17 o                         
  -3   3   1       1488.91        615.20       134.78 o                         
  -2   3   1     103839.53     100210.13      2307.70 o                         
  -1   3   1      19844.88      18545.87       429.07 o                         
   0   3   1       2195.04       1580.26       112.79 o                         
   1   3   1      20046.37      20028.93       565.38 o                         
   2   3   1        364.46        177.60       112.95 o                         
   3   3   1        897.88        623.74       147.12 o                         
   4   3   1       6154.08       4688.53       305.64 o                         
   5   3   1      22740.46      22539.12       709.79 o                         
   6   3   1      16891.79      16951.98       616.80 o                         
   7   3   1      15606.83      15820.78       783.48 o                         
   8   3   1      10995.92      11480.88       602.26 o                         
   9   3   1       4626.52       4778.97       429.06 o                         
  10   3   1       9047.66      10366.40       865.86 o                         
  11   3   1       1686.71       2310.11       491.71 o                         
  12   3   1        316.11       -162.34       394.99 o                         
 -12   4   1         24.06        523.44       510.29 o                         
 -11   4   1       6074.29       6383.79       537.42 o                         
 -10   4   1       4879.50       4991.42       411.32 o                         
  -9   4   1       4544.39       4249.68       373.81 o                         
  -8   4   1      21797.23      21074.55       769.85 o                         
  -7   4   1      16141.11      15002.59       587.34 o                         
  -6   4   1      27849.68      28060.62       917.51 o                         
  -5   4   1       3393.62       2202.59       217.44 o                         
  -4   4   1         96.44         99.89       126.88 o                         
  -3   4   1      10287.81       9822.07       540.07 o                         
  -2   4   1       8798.45       8081.19       387.93 o                         
  -1   4   1      17141.41      18758.70       524.06 o                         
   0   4   1       1687.83       1888.19       118.72 o                         
   1   4   1      77487.16      78460.42      3048.87 o                         
   2   4   1      52169.80      49775.10      1306.28 o                         
   3   4   1      52443.52      48979.12      1429.13 o                         
   4   4   1      46982.96      44850.75      1292.49 o                         
   5   4   1      10419.21      10345.47       407.99 o                         
   6   4   1       2679.17       2668.68       236.19 o                         
   7   4   1         11.28         30.18       150.18 o                         
   8   4   1         20.18        119.23       179.48 o                         
   9   4   1       3093.14       4476.72       446.79 o                         
  10   4   1       6907.21       6970.18       545.37 o                         
  11   4   1       6785.41       5455.09       622.59 o                         
  12   4   1       4852.56       3540.11       818.17 o                         
 -12   5   1       6321.14       6694.93       509.43 o                         
 -11   5   1       7567.81       8230.11       610.95 o                         
 -10   5   1       1324.93       1647.82       261.45 o                         
  -9   5   1       1576.84       1538.09       249.13 o                         
  -8   5   1        310.00        241.51       203.69 o                         
  -7   5   1       2237.16       2032.36       227.01 o                         
  -6   5   1       3175.29       3302.98       248.78 o                         
  -5   5   1      15708.48      14466.70       519.82 o                         
  -4   5   1      38971.46      36190.13      1103.26 o                         
  -3   5   1     139919.86     145097.58      3652.70 o                         
  -2   5   1     162510.64     164848.14      4484.26 o                         
  -1   5   1      23127.71      23487.56       682.37 o                         
   0   5   1        799.91        670.45       103.05 o                         
   1   5   1      29206.70      26427.77       610.31 o                         
   2   5   1       5371.90       5027.67       275.29 o                         
   3   5   1       6171.19       6378.86       482.31 o                         
   4   5   1       7094.70       6549.15       401.61 o                         
   5   5   1      19306.55      19469.60       638.27 o                         
   6   5   1      15307.72      15071.13       571.35 o                         
   7   5   1      19742.95      21166.40       785.93 o                         
   8   5   1       7096.82       6541.59       501.06 o                         
   9   5   1       7699.66       8324.93       590.18 o                         
  10   5   1       3528.40       3892.68       381.89 o                         
  11   5   1       1654.74        936.06       285.21 o                         
  12   5   1        276.97        -57.57       631.66 o                         
 -12   6   1        219.03        288.10       283.26 o                         
 -11   6   1       2841.71       2835.54       369.69 o                         
 -10   6   1       9660.72       9666.71       531.85 o                         
  -9   6   1       5217.24       5712.79       394.97 o                         
  -8   6   1       6259.34       6243.50       402.68 o                         
  -7   6   1      10593.78      10693.66       461.69 o                         
  -6   6   1       7026.71       7420.59       444.15 o                         
  -5   6   1       7152.01       8259.74       427.47 o                         
  -4   6   1        849.08        587.15       139.74 o                         
  -3   6   1        401.40        657.99       136.40 o                         
  -2   6   1       6734.27       7798.52       289.50 o                         
  -1   6   1        720.34        566.91       114.45 o                         
   0   6   1      21070.11      20810.41       539.22 o                         
   1   6   1       4947.47       3772.31       233.67 o                         
   2   6   1      32391.63      30073.10       757.68 o                         
   3   6   1      27880.92      27040.54       708.85 o                         
   4   6   1      11055.63      10063.76       410.88 o                         
   5   6   1       9371.77       9108.15       409.83 o                         
   6   6   1        264.47        356.90       157.62 o                         
   7   6   1       1154.12       1006.24       202.69 o                         
   8   6   1       1062.67       1452.87       248.29 o                         
   9   6   1       2355.04       1943.31       299.14 o                         
  10   6   1       9410.08       9834.02       654.39 o                         
  11   6   1       5900.58       5831.38       480.79 o                         
  12   6   1       4589.60       4739.23       577.54 o                         
 -12   7   1       2937.11       2140.58       337.33 o                         
 -11   7   1        741.28        540.54       243.14 o                         
 -10   7   1        972.77       1116.08       258.80 o                         
  -9   7   1         39.37        283.60       192.58 o                         
  -8   7   1         10.63         94.96       164.17 o                         
  -7   7   1       1804.26       1562.45       218.02 o                         
  -6   7   1      13474.67      14377.33       585.30 o                         
  -5   7   1       6942.40       7290.88       364.05 o                         
  -4   7   1       6505.91       5451.33       342.62 o                         
  -3   7   1      25283.60      24379.23       621.70 o                         
  -2   7   1      24086.60      23507.98       623.92 o                         
  -1   7   1        145.67         76.89       121.18 o                         
   0   7   1       5530.32       4659.87       262.04 o                         
   1   7   1       6747.23       6418.15       258.09 o                         
   2   7   1      14654.88      14432.87       521.43 o                         
   3   7   1       1908.28       2203.16       251.18 o                         
   4   7   1       2100.41       1778.17       209.92 o                         
   5   7   1       6523.23       6628.43       429.07 o                         
   6   7   1      14380.10      15015.07       576.27 o                         
   7   7   1       5376.35       5750.85       369.49 o                         
   8   7   1        778.71        893.88       242.99 o                         
   9   7   1       6270.55       6504.77       469.82 o                         
  10   7   1       7080.28       7147.03       516.08 o                         
  11   7   1       1475.88        964.32       359.73 o                         
 -12   8   1        100.56        -35.90       260.26 o                         
 -11   8   1        141.06         59.30       238.78 o                         
 -10   8   1       2841.21       2532.53       311.59 o                         
  -9   8   1        811.28        666.58       259.95 o                         
  -8   8   1        637.16        460.60       183.81 o                         
  -7   8   1        601.83        518.84       168.64 o                         
  -6   8   1       6925.70       7397.48       377.71 o                         
  -5   8   1      10982.46      11242.34       463.66 o                         
  -4   8   1         79.42         -2.80       131.41 o                         
  -3   8   1         80.36         57.62       130.85 o                         
  -2   8   1         96.82        -30.18       107.58 o                         
  -1   8   1       4343.18       4844.30       337.72 o                         
   0   8   1       2291.46       2470.23       197.16 o                         
   1   8   1        856.72        742.54       144.91 o                         
   2   8   1         57.14        -83.95       112.20 o                         
   3   8   1       1273.72       1063.13       153.16 o                         
   4   8   1       1810.34       2049.18       297.87 o                         
   5   8   1        710.63        527.70       173.92 o                         
   6   8   1        660.99        851.42       191.88 o                         
   7   8   1        879.68        960.82       206.21 o                         
   8   8   1       5095.62       4726.64       367.46 o                         
   9   8   1          3.59         97.13       191.07 o                         
  10   8   1        982.88        741.13       257.07 o                         
  11   8   1        163.32        204.63       316.90 o                         
 -12   9   1        249.28       1094.17       338.09 o                         
 -11   9   1         66.50        178.50       212.94 o                         
 -10   9   1        923.90       1054.16       298.02 o                         
  -9   9   1        362.18        399.18       203.84 o                         
  -8   9   1        946.98        858.86       194.31 o                         
  -7   9   1         20.69       -148.67       148.67 o                         
  -6   9   1       2669.99       2942.51       330.70 o                         
  -5   9   1       4443.59       4807.61       322.83 o                         
  -4   9   1       1297.54       1104.29       160.07 o                         
  -3   9   1          3.05          3.41       129.98 o                         
  -2   9   1        650.66        435.26       123.16 o                         
  -1   9   1       4345.22       4323.46       253.10 o                         
   0   9   1       6552.21       5629.15       275.32 o                         
   1   9   1       6047.70       6104.42       255.74 o                         
   2   9   1      12847.25      12819.14       426.92 o                         
   3   9   1        546.28        501.14       150.72 o                         
   4   9   1        322.73        443.02       151.46 o                         
   5   9   1        165.21        338.41       170.22 o                         
   6   9   1          4.60        -98.21       188.22 o                         
   7   9   1        411.69        144.67       172.15 o                         
   8   9   1       1583.51       1031.03       226.13 o                         
   9   9   1         41.39        204.66       197.78 o                         
  10   9   1         88.32       -204.85       223.35 o                         
  11   9   1         73.27       -136.53       230.57 o                         
 -12  10   1          4.69        657.08       338.71 o                         
 -11  10   1        177.38        472.52       217.95 o                         
 -10  10   1        770.48        746.12       251.75 o                         
  -9  10   1       2620.09       2222.93       281.89 o                         
  -8  10   1        130.29        389.32       188.93 o                         
  -7  10   1       1832.25       1597.24       294.15 o                         
  -6  10   1       1271.17       1152.65       208.28 o                         
  -5  10   1       8884.86       8952.03       499.87 o                         
  -4  10   1      10891.75      11064.62       406.81 o                         
  -3  10   1       1683.11       2100.97       194.90 o                         
  -2  10   1         22.46         32.14       131.02 o                         
  -1  10   1        796.57        430.95       200.44 o                         
   0  10   1       1388.04       1241.50       164.68 o                         
   1  10   1       1810.50       1551.72       175.73 o                         
   2  10   1       9455.15       8973.83       421.68 o                         
   3  10   1      12198.45      13108.62       461.50 o                         
   4  10   1        605.66        600.39       167.61 o                         
   5  10   1       2001.98       1765.12       216.25 o                         
   6  10   1        122.61         50.49       246.90 o                         
   7  10   1        433.93        679.94       194.30 o                         
   8  10   1          7.80       -118.09       179.06 o                         
   9  10   1       4188.72       4806.10       506.08 o                         
  10  10   1        825.69        369.75       269.09 o                         
  11  10   1        375.30        622.32       452.80 o                         
 -12  11   1       1903.85       2103.67       381.31 o                         
 -11  11   1       2136.32       2332.31       602.87 o                         
 -10  11   1       4993.56       5529.17       462.63 o                         
  -9  11   1        648.28        822.94       252.86 o                         
  -8  11   1          9.83        183.12       212.82 o                         
  -7  11   1        566.15        663.63       212.42 o                         
  -6  11   1       1599.50       2217.19       242.36 o                         
  -5  11   1      11805.91      12463.56       427.48 o                         
  -4  11   1       1027.69        893.37       161.20 o                         
  -3  11   1      12158.73      11866.68       439.94 o                         
  -2  11   1      13914.26      13763.62       425.25 o                         
  -1  11   1      11524.13      10969.52       386.68 o                         
   0  11   1      18605.70      17632.11       507.58 o                         
   1  11   1      10330.53      10401.09       373.23 o                         
   2  11   1        715.17        833.42       167.42 o                         
   3  11   1        479.15        283.81       135.15 o                         
   4  11   1       2480.60       2411.41       231.20 o                         
   5  11   1       3535.74       3582.56       276.43 o                         
   6  11   1       3093.02       3346.32       309.14 o                         
   7  11   1       9574.27      10082.02       622.66 o                         
   8  11   1      13887.76      13776.26       717.63 o                         
   9  11   1       9407.49      11163.12       649.85 o                         
  10  11   1       2610.68       1548.65       371.57 o                         
  11  11   1       1596.63       1360.93       338.87 o                         
 -11  12   1        497.56        664.68       286.36 o                         
 -10  12   1       4551.50       4589.05       394.45 o                         
  -9  12   1      11702.23      12372.68       657.71 o                         
  -8  12   1      17275.17      16762.05       703.25 o                         
  -7  12   1      15525.44      15970.68       617.79 o                         
  -6  12   1      17741.81      18688.14       572.65 o                         
  -5  12   1      18671.98      19357.92       601.93 o                         
  -4  12   1       1744.76       1876.83       190.57 o                         
  -3  12   1       1064.22        891.69       179.63 o                         
  -2  12   1       3026.85       3199.13       252.16 o                         
  -1  12   1       2040.26       1415.99       181.56 o                         
   0  12   1      18977.33      18525.40       555.77 o                         
   1  12   1      30943.96      31535.99       800.33 o                         
   2  12   1      29629.42      28542.87       728.17 o                         
   3  12   1      10725.35      10242.47       371.43 o                         
   4  12   1      27436.35      28490.14       811.67 o                         
   5  12   1       4967.71       5368.17       343.02 o                         
   6  12   1       1714.53       1676.99       228.45 o                         
   7  12   1        200.01         -0.81       212.39 o                         
   8  12   1        127.05        297.43       209.09 o                         
   9  12   1       2462.81       2366.44       340.68 o                         
  10  12   1       3105.15       3027.10       391.04 o                         
  11  12   1       6323.76       6048.97       618.09 o                         
 -11  13   1       2486.16       3037.57       511.12 o                         
 -10  13   1       5408.35       6293.89       492.97 o                         
  -9  13   1       1634.71       1713.99       319.87 o                         
  -8  13   1        490.35        336.27       211.75 o                         
  -7  13   1         29.45        159.49       183.50 o                         
  -6  13   1       4261.07       5039.19       464.04 o                         
  -5  13   1       4402.37       4148.68       279.17 o                         
  -4  13   1       4919.73       5399.19       309.74 o                         
  -3  13   1      25840.18      26510.03       778.24 o                         
  -2  13   1      19383.53      19363.98       659.53 o                         
  -1  13   1      23242.95      24301.38       691.08 o                         
   0  13   1      21964.34      21604.07       641.30 o                         
   1  13   1       1820.86       1643.22       196.99 o                         
   2  13   1        794.72        563.55       154.73 o                         
   3  13   1         87.89        100.53       141.30 o                         
   4  13   1       2358.39       2521.44       217.14 o                         
   5  13   1      15896.24      15704.25       569.16 o                         
   6  13   1      22317.48      23787.32       819.24 o                         
   7  13   1      20635.32      21322.43       881.41 o                         
   8  13   1      11802.86      11978.63       574.59 o                         
   9  13   1       6010.92       6357.12       523.66 o                         
  10  13   1       1796.05       1295.72       277.27 o                         
  11  13   1       1079.74       -117.17       402.29 o                         
 -11  14   1        536.82       1006.19       297.49 o                         
 -10  14   1       4778.71       4385.06       361.85 o                         
  -9  14   1      11672.28      12205.02       546.07 o                         
  -8  14   1       8407.49       8700.08       485.32 o                         
  -7  14   1      11814.65      11710.27       542.09 o                         
  -6  14   1      10689.87      11341.60       546.66 o                         
  -5  14   1       5993.00       6361.52       348.41 o                         
  -4  14   1        749.89        447.38       159.96 o                         
  -3  14   1        701.96        843.95       182.64 o                         
  -2  14   1        290.81        293.87       142.83 o                         
  -1  14   1        327.68        259.56       133.15 o                         
   0  14   1      33141.09      34226.21       864.85 o                         
   1  14   1      25730.12      26445.95       718.66 o                         
   2  14   1      12254.47      12594.38       476.05 o                         
   3  14   1       7981.22       8207.49       467.47 o                         
   4  14   1       9714.52       9683.54       395.31 o                         
   5  14   1      16899.17      18213.90       635.87 o                         
   6  14   1       4784.76       4889.08       367.65 o                         
   7  14   1       1586.33       1694.73       291.82 o                         
   8  14   1        125.88         -3.34       183.73 o                         
   9  14   1       2104.62       1950.00       283.93 o                         
  10  14   1       5905.61       5338.51       413.75 o                         
 -11  15   1       2083.84       2090.88       353.23 o                         
 -10  15   1       4254.44       4064.84       353.11 o                         
  -9  15   1        708.14        875.72       231.85 o                         
  -8  15   1        359.95        144.13       212.88 o                         
  -7  15   1       1629.80       1691.53       247.01 o                         
  -6  15   1       7518.36       7744.87       425.83 o                         
  -5  15   1        884.33        688.06       182.76 o                         
  -4  15   1       4081.00       4204.94       307.26 o                         
  -3  15   1      20005.86      21317.58       646.87 o                         
  -2  15   1      15128.53      15225.96       516.88 o                         
  -1  15   1      16544.75      16850.52       542.46 o                         
   0  15   1      13935.05      14462.32       481.95 o                         
   1  15   1       1035.17        916.24       173.06 o                         
   2  15   1         37.15         54.66       145.95 o                         
   3  15   1       2896.32       2812.53       227.20 o                         
   4  15   1       2038.06       2240.48       247.34 o                         
   5  15   1       5643.62       6162.72       349.66 o                         
   6  15   1       9504.09       9310.16       507.85 o                         
   7  15   1       4805.74       4787.13       428.65 o                         
   8  15   1       3272.58       3436.16       584.10 o                         
   9  15   1       2203.05       2144.11       301.59 o                         
  10  15   1        701.79        568.06       270.96 o                         
 -11  16   1        337.59        451.92       259.80 o                         
 -10  16   1       1009.24        949.05       275.77 o                         
  -9  16   1        296.16       -191.32       191.32 o                         
  -8  16   1        778.19        684.93       230.89 o                         
  -7  16   1       3106.61       3539.40       352.84 o                         
  -6  16   1       2200.20       1907.27       250.32 o                         
  -5  16   1         19.21        -49.31       140.82 o                         
  -4  16   1         60.08        108.29       150.94 o                         
  -3  16   1         39.61        178.05       156.36 o                         
  -2  16   1       1910.04       2077.66       226.93 o                         
  -1  16   1       3037.09       3019.45       236.77 o                         
   0  16   1      12447.18      12677.31       463.51 o                         
   1  16   1       7726.31       7561.82       439.94 o                         
   2  16   1       2478.14       2560.54       331.30 o                         
   3  16   1       4533.78       4093.54       335.00 o                         
   4  16   1       3865.70       4110.49       301.81 o                         
   5  16   1       3602.22       3315.33       278.21 o                         
   6  16   1        493.80        476.46       176.05 o                         
   7  16   1        433.18        222.49       200.85 o                         
   8  16   1        351.38        245.44       249.38 o                         
   9  16   1       1219.16        801.14       264.16 o                         
  10  16   1       1656.01       1077.65       328.59 o                         
 -10  17   1        271.95        506.88       254.96 o                         
  -9  17   1         97.07         -1.64       311.35 o                         
  -8  17   1         33.51         95.13       222.79 o                         
  -7  17   1        562.41        633.74       220.46 o                         
  -6  17   1       3690.50       4103.97       466.74 o                         
  -5  17   1         61.63        215.98       180.54 o                         
  -4  17   1        539.33        583.14       199.49 o                         
  -3  17   1        222.80        -43.13       156.89 o                         
  -2  17   1       4700.41       4991.43       340.65 o                         
  -1  17   1        106.30        103.97       138.77 o                         
   0  17   1       2396.53       2674.99       244.61 o                         
   1  17   1         47.81        171.62       160.24 o                         
   2  17   1         22.87        202.81       195.04 o                         
   3  17   1        138.13        123.08       181.68 o                         
   4  17   1        192.49        328.94       159.96 o                         
   5  17   1        135.71        330.87       188.11 o                         
   6  17   1        183.01        296.41       192.37 o                         
   7  17   1         17.78       -186.21       202.96 o                         
   8  17   1        267.27        568.38       276.69 o                         
   9  17   1         18.87       -195.81       195.81 o                         
  10  17   1        132.37        540.95       517.40 o                         
 -10  18   1        243.19        515.12       326.21 o                         
  -9  18   1        119.42       -114.88       223.33 o                         
  -8  18   1        480.96         79.68       215.79 o                         
  -7  18   1          6.77       -148.53       193.68 o                         
  -6  18   1        234.68         79.13       174.23 o                         
  -5  18   1       6659.64       7138.54       415.17 o                         
  -4  18   1        720.47        852.31       242.21 o                         
  -3  18   1        273.71        287.02       171.05 o                         
  -2  18   1          5.83         60.61       158.02 o                         
  -1  18   1        869.48        851.54       171.37 o                         
   0  18   1         11.95       -110.44       142.24 o                         
   1  18   1         11.00         17.15       146.60 o                         
   2  18   1         92.76        182.95       160.75 o                         
   3  18   1         25.62       -126.19       215.57 o                         
   4  18   1       2363.09       2207.89       255.72 o                         
   5  18   1       2456.71       2938.89       304.93 o                         
   6  18   1       1782.49       2049.82       276.73 o                         
   7  18   1         85.41       -123.59       190.23 o                         
   8  18   1         60.65         37.22       207.21 o                         
   9  18   1        158.31         -7.06       216.31 o                         
 -10  19   1        760.65        431.51       285.66 o                         
  -9  19   1        384.52         76.45       258.71 o                         
  -8  19   1        288.68        332.44       222.66 o                         
  -7  19   1        154.45        866.11       255.89 o                         
  -6  19   1        165.83        425.22       204.18 o                         
  -5  19   1       2941.41       3391.82       324.47 o                         
  -4  19   1       4341.13       4898.99       395.65 o                         
  -3  19   1       3210.75       3387.09       315.77 o                         
  -2  19   1       2841.01       3132.91       290.64 o                         
  -1  19   1       4415.05       4294.58       284.83 o                         
   0  19   1      11509.85      12511.54       519.95 o                         
   1  19   1       4571.99       5339.21       376.79 o                         
   2  19   1         55.02         94.40       166.74 o                         
   3  19   1        296.30        233.21       244.88 o                         
   4  19   1         99.37       -103.31       165.19 o                         
   5  19   1       1500.62       1542.18       280.96 o                         
   6  19   1       3021.78       2479.43       306.52 o                         
   7  19   1       2459.07       2295.96       372.89 o                         
   8  19   1       1936.56       1596.06       283.94 o                         
   9  19   1        926.61       1264.12       517.89 o                         
  -9  20   1       2462.25       2289.92       348.52 o                         
  -8  20   1       4071.87       4262.25       388.54 o                         
  -7  20   1       1041.48        693.23       257.22 o                         
  -6  20   1       2790.19       2981.91       382.39 o                         
  -5  20   1      14588.84      15536.59       638.92 o                         
  -4  20   1       5722.53       5631.95       472.00 o                         
  -3  20   1        416.14        714.71       211.67 o                         
  -2  20   1        159.90        127.95       184.48 o                         
  -1  20   1       2029.07       1819.84       255.91 o                         
   0  20   1       3479.67       3321.03       291.41 o                         
   1  20   1       6768.49       7730.67       424.48 o                         
   2  20   1      10125.65      10618.65       482.20 o                         
   3  20   1      11815.68      11905.31       684.54 o                         
   4  20   1       7727.78       7832.02       493.74 o                         
   5  20   1       3565.64       3927.50       330.65 o                         
   6  20   1       3127.50       3682.46       365.73 o                         
   7  20   1        102.40         96.50       217.45 o                         
   8  20   1         66.42        497.12       321.21 o                         
   9  20   1        505.91        492.33       823.56 o                         
  -9  21   1        583.63        599.30       274.69 o                         
  -8  21   1        258.62        129.09       220.54 o                         
  -7  21   1        232.65        264.09       232.35 o                         
  -6  21   1       1331.10       1228.37       288.00 o                         
  -5  21   1       3963.19       4167.07       376.55 o                         
  -4  21   1      10460.11      11361.46       669.92 o                         
  -3  21   1      12741.26      14762.04       681.41 o                         
  -2  21   1      11766.75      12092.53       571.31 o                         
  -1  21   1       9371.35       9773.25       483.42 o                         
   0  21   1       3407.62       3694.37       316.10 o                         
   1  21   1       6506.38       6595.67       390.65 o                         
   2  21   1       2224.24       2127.04       312.28 o                         
   3  21   1        300.76        424.21       284.50 o                         
   4  21   1       1366.24       1304.53       290.05 o                         
   5  21   1       3555.19       3405.82       359.33 o                         
   6  21   1       4851.88       4681.00       387.11 o                         
   7  21   1       8142.53       8850.41       508.69 o                         
   8  21   1       9626.30       9546.60       666.65 o                         
  -8  22   1       3986.42       2919.67       382.67 o                         
  -7  22   1       5339.25       5421.16       465.64 o                         
  -6  22   1       6524.21       7726.90       587.36 o                         
  -5  22   1       7770.95       7679.32       512.94 o                         
  -4  22   1       3842.43       3969.25       585.58 o                         
  -3  22   1        595.07        796.03       232.78 o                         
  -2  22   1        423.86         86.99       183.79 o                         
  -1  22   1       1230.44       1231.36       209.31 o                         
   0  22   1       9095.28       9726.92       442.93 o                         
   1  22   1       5135.83       5058.06       359.22 o                         
   2  22   1      12004.57      12731.92       628.19 o                         
   3  22   1      18129.92      19043.20       837.17 o                         
   4  22   1      13061.37      15196.46       753.08 o                         
   5  22   1       2196.76       2143.58       323.36 o                         
   6  22   1       1618.40       1473.55       259.22 o                         
   7  22   1        129.52        424.17       230.56 o                         
   8  22   1         95.63        481.68       278.22 o                         
  -8  23   1        110.46        347.37       276.35 o                         
  -7  23   1          5.77        171.78       246.03 o                         
  -6  23   1       1669.70       1249.22       265.72 o                         
  -5  23   1       3304.07       4064.15       379.55 o                         
  -4  23   1       5408.75       5376.19       505.54 o                         
  -3  23   1       9138.98       9209.05       549.68 o                         
  -2  23   1      11249.61      13212.79       536.06 o                         
  -1  23   1       6568.60       6921.97       428.58 o                         
   0  23   1       2674.02       2548.35       320.03 o                         
   1  23   1       1726.78       1679.14       261.88 o                         
   2  23   1        346.45        191.82       211.81 o                         
   3  23   1          2.24        -70.33       227.34 o                         
   4  23   1       6114.20       6589.31       458.44 o                         
   5  23   1       3547.93       3533.76       386.78 o                         
   6  23   1       4288.79       4306.13       424.34 o                         
   7  23   1       6700.80       5909.30       462.21 o                         
  -7  24   1       2250.44       2316.09       481.06 o                         
  -6  24   1       3063.04       3584.37       446.47 o                         
  -5  24   1       2401.00       2294.35       399.22 o                         
  -4  24   1       1996.46       1377.33       317.72 o                         
  -3  24   1        382.99        778.78       306.49 o                         
  -2  24   1        308.47        502.15       255.73 o                         
  -1  24   1        763.83        726.99       205.19 o                         
   0  24   1       2205.96       2131.69       299.77 o                         
   1  24   1       5638.81       5222.86       388.60 o                         
   2  24   1       2036.43       2245.06       293.25 o                         
   3  24   1       4361.81       4896.55       784.99 o                         
   4  24   1       3823.70       4074.42       441.69 o                         
   5  24   1        653.83        776.79       289.36 o                         
   6  24   1        663.07         73.70       267.29 o                         
   7  24   1        622.91        828.05       284.72 o                         
  -7  25   1        683.73        104.92       275.28 o                         
  -6  25   1       1049.71       1005.55       269.51 o                         
  -5  25   1       1631.66       1431.06       353.90 o                         
  -4  25   1       1288.26        995.19       298.30 o                         
  -3  25   1        752.83        327.11       228.96 o                         
  -2  25   1        979.26       1651.77       333.92 o                         
  -1  25   1        555.41        550.54       279.19 o                         
   0  25   1        532.36        397.59       199.95 o                         
   1  25   1        160.27        185.27       193.70 o                         
   2  25   1         27.73         37.56       172.28 o                         
   3  25   1          6.93        569.95       661.61 o                         
   4  25   1       1821.53       1180.57       296.61 o                         
   5  25   1       1028.01        837.23       355.87 o                         
   6  25   1       1196.66        470.50       326.46 o                         
  -6  26   1        235.25         74.25       252.67 o                         
  -5  26   1        179.40          2.15       293.00 o                         
  -4  26   1         94.16       -283.59       284.69 o                         
  -3  26   1          0.04         23.94       197.01 o                         
  -2  26   1          3.52        203.29       208.10 o                         
  -1  26   1         48.82         29.80       196.70 o                         
   0  26   1         69.36       -202.71       202.71 o                         
   1  26   1        153.96         20.81       203.44 o                         
   2  26   1         67.93         -7.59       184.89 o                         
   3  26   1        578.56        -50.75       273.85 o                         
   4  26   1         95.83        170.61       232.29 o                         
   5  26   1         13.91        -48.77       237.68 o                         
  -5  27   1         16.20       -239.74       265.86 o                         
  -4  27   1        410.25         72.12       317.82 o                         
  -3  27   1        721.31        459.80       219.71 o                         
  -2  27   1        771.50        233.89       278.76 o                         
  -1  27   1        162.73        176.35       202.01 o                         
   0  27   1        347.67        317.98       188.84 o                         
   1  27   1        597.24        441.67       260.02 o                         
   2  27   1        588.48        580.69       234.82 o                         
   3  27   1        539.71        726.33       285.90 o                         
   4  27   1        418.50        435.74       345.07 o                         
  -4  28   1       1694.45        731.91       366.67 o                         
  -3  28   1         93.60        102.33       257.29 o                         
  -2  28   1         25.83         94.94       245.44 o                         
  -1  28   1        209.68        249.01       211.82 o                         
   0  28   1       1494.43       1225.11       415.62 o                         
   1  28   1       1824.19       2178.77       326.61 o                         
   2  28   1       2114.58       1495.13       352.98 o                         
   3  28   1       4483.80       3922.78       435.52 o                         
  -3  29   1       3179.44       3076.92       413.52 o                         
  -2  29   1       5126.30       6369.97       523.79 o                         
  -1  29   1       5817.54       5819.77       469.58 o                         
   0  29   1       3473.56       3263.51       370.79 o                         
   1  29   1       1612.24        766.37       317.02 o                         
   2  29   1        253.07        128.71       317.09 o                         
 -13   0   2       6584.86       4493.94      1216.16 o                         
 -12   0   2         33.79       -317.85       317.85 o                         
 -11   0   2         32.61       -371.65       371.65 o                         
 -10   0   2       2409.20       2552.62       628.33 o                         
  -9   0   2        890.56       1147.85       314.23 o                         
  -8   0   2       6376.63       9453.98       988.49 o                         
  -7   0   2      18275.02      17266.73       828.37 o                         
  -6   0   2       8639.15       7912.52       573.37 o                         
  -5   0   2      27784.04      25484.95       994.34 o                         
  -4   0   2      17516.25      17980.17       760.89 o                         
  -3   0   2      31364.17      32389.83      1163.24 o                         
  -2   0   2       1993.18       2609.55       160.23 o                         
  -1   0   2      23303.93      22651.85       725.38 o                         
   0   0   2         53.35       1420.16       595.14 o                         
   1   0   2        140.46        752.97       199.10 o                         
   2   0   2      12976.99      10655.67      2306.42 o                         
   3   0   2      23363.01      22490.17       985.55 o                         
   4   0   2      20911.19      20590.05      1211.62 o                         
   5   0   2      48898.61      46313.39      2350.19 o                         
   6   0   2      18117.86      18551.89      1232.35 o                         
   7   0   2       4423.90       5378.21       710.53 o                         
   8   0   2       8919.26       8417.00       957.38 o                         
   9   0   2       2891.48       4343.32       588.76 o                         
  10   0   2       1345.70       1382.79       432.26 o                         
  11   0   2        880.40       1269.27       446.41 o                         
 -13   1   2       2935.08       2842.53       802.95 o                         
 -12   1   2       6016.78       6799.93       568.94 o                         
 -11   1   2       1755.01       1422.13       406.94 o                         
 -10   1   2       9304.49       7439.94       587.63 o                         
  -9   1   2      16532.95      16420.29       799.65 o                         
  -8   1   2      23705.79      23500.34       806.08 o                         
  -7   1   2       3129.08       3050.28       253.33 o                         
  -6   1   2         36.32        105.57       146.41 o                         
  -5   1   2       6432.52       7526.63       358.64 o                         
  -4   1   2         72.16        268.69       127.41 o                         
  -3   1   2       8442.32       7807.02       286.98 o                         
  -2   1   2       3604.38       3723.83       138.87 o                         
  -1   1   2      34882.61      35376.57       737.75 o                         
   0   1   2      33447.96      34608.51      1239.50 o                         
   1   1   2      44618.07      36487.11      1645.75 o                         
   2   1   2      11170.63       9018.18       584.89 o                         
   3   1   2       5300.15       3968.06       310.30 o                         
   4   1   2      10381.78       9894.93       433.31 o                         
   5   1   2       7130.99       6858.47       658.68 o                         
   6   1   2         67.91        236.58       208.44 o                         
   7   1   2        970.90       1340.80       308.93 o                         
   8   1   2       7156.30       7207.03       546.66 o                         
   9   1   2       2615.72       2675.29       387.49 o                         
  10   1   2       6734.41       6598.88       529.98 o                         
  11   1   2      12342.82      11525.96       776.19 o                         
 -13   2   2       1829.38        739.43       443.11 o                         
 -12   2   2        751.21        617.27       366.01 o                         
 -11   2   2        378.34        331.75       275.32 o                         
 -10   2   2         52.48        153.17       201.49 o                         
  -9   2   2        667.52        676.18       212.62 o                         
  -8   2   2       3154.26       3557.39       338.82 o                         
  -7   2   2       1950.44       2372.90       255.05 o                         
  -6   2   2       2880.78       3074.40       260.92 o                         
  -5   2   2      15985.85      14727.08       515.65 o                         
  -4   2   2        157.05        112.09       127.59 o                         
  -3   2   2        853.02       1405.95       153.41 o                         
  -2   2   2       3827.28       3832.36       132.52 o                         
  -1   2   2      10301.94      10925.17       296.70 o                         
   0   2   2        846.68        979.59       139.34 o                         
   1   2   2        215.46        745.95       254.71 o                         
   2   2   2       4834.52       4382.14       479.77 o                         
   3   2   2       8191.54       7974.15       388.90 o                         
   4   2   2      14463.83      14082.36       533.19 o                         
   5   2   2      14823.92      13706.58       554.15 o                         
   6   2   2      11355.64      11506.11       530.14 o                         
   7   2   2      13399.17      14026.78       682.65 o                         
   8   2   2       7194.17       7583.06       570.82 o                         
   9   2   2       1205.96       1250.91       334.98 o                         
  10   2   2       1319.25       1134.42       336.11 o                         
  11   2   2        534.34        654.00       266.51 o                         
 -13   3   2       1145.23        780.16       393.41 o                         
 -12   3   2        112.77        407.47       347.84 o                         
 -11   3   2       2392.52       2077.57       317.98 o                         
 -10   3   2       3715.57       3518.70       330.77 o                         
  -9   3   2       7672.44       8385.56       502.32 o                         
  -8   3   2       9265.43      10290.36       505.96 o                         
  -7   3   2       1404.39       1405.19       209.89 o                         
  -6   3   2       2259.57       2104.82       225.06 o                         
  -5   3   2        507.37        533.57       154.40 o                         
  -4   3   2        377.04        303.45       123.39 o                         
  -3   3   2        215.18        319.97        97.39 o                         
  -2   3   2       5805.89       6724.89       195.14 o                         
  -1   3   2      44301.02      47164.10       940.64 o                         
   0   3   2        218.88        325.54       148.07 o                         
   1   3   2       6641.74       6069.90       277.20 o                         
   2   3   2       8929.47       7966.54       414.77 o                         
   3   3   2      12112.93      10670.34       459.93 o                         
   4   3   2         19.95        -95.11       148.27 o                         
   5   3   2         18.13         40.25       144.79 o                         
   6   3   2        365.06        198.43       169.92 o                         
   7   3   2        183.83        264.67       191.42 o                         
   8   3   2        420.19        602.23       221.40 o                         
   9   3   2        227.77         55.44       272.87 o                         
  10   3   2        457.58        554.59       281.42 o                         
  11   3   2        785.33        142.32       355.93 o                         
 -13   4   2         75.86        146.85       498.97 o                         
 -12   4   2         85.54        347.42       311.48 o                         
 -11   4   2        243.42        208.24       328.04 o                         
 -10   4   2         57.98        -64.73       183.68 o                         
  -9   4   2          9.96        117.36       192.98 o                         
  -8   4   2        309.29        135.28       185.39 o                         
  -7   4   2        216.31        433.79       171.65 o                         
  -6   4   2       1162.15       1189.00       193.30 o                         
  -5   4   2       2368.69       2536.82       208.45 o                         
  -4   4   2         28.68         89.98       113.99 o                         
  -3   4   2        527.38        543.12       109.11 o                         
  -2   4   2      19819.87      20848.82       537.89 o                         
  -1   4   2       1282.54       1664.95       131.94 o                         
   0   4   2      38450.12      39483.58      2053.52 o                         
   1   4   2       3475.55       3098.11       186.09 o                         
   2   4   2        321.45        343.30       135.54 o                         
   3   4   2       1903.89       2247.69       204.12 o                         
   4   4   2       2446.28       2520.80       327.35 o                         
   5   4   2        278.81         77.28       148.21 o                         
   6   4   2        701.52        705.58       182.80 o                         
   7   4   2        741.02        912.78       206.56 o                         
   8   4   2       4520.14       4501.70       406.67 o                         
   9   4   2        297.84        271.65       247.73 o                         
  10   4   2        284.96        372.71       275.51 o                         
  11   4   2        701.26          2.54       353.85 o                         
 -13   5   2       1153.67       1156.86       630.85 o                         
 -12   5   2        278.06        434.19       226.45 o                         
 -11   5   2        920.62       1213.38       258.32 o                         
 -10   5   2        180.73        122.45       179.88 o                         
  -9   5   2        131.37       -146.37       171.34 o                         
  -8   5   2        647.19        536.02       181.62 o                         
  -7   5   2          2.68         54.28       128.83 o                         
  -6   5   2       1207.64        937.65       168.94 o                         
  -5   5   2        665.55        583.72       143.56 o                         
  -4   5   2       1000.29        931.78       152.54 o                         
  -3   5   2       8252.75       8929.58       309.63 o                         
  -2   5   2       3763.03       4699.63       220.77 o                         
  -1   5   2        682.20        590.15       117.24 o                         
   0   5   2       1567.31       1394.88       152.52 o                         
   1   5   2       7866.61       7163.55       361.22 o                         
   2   5   2        314.71        290.06       124.11 o                         
   3   5   2        514.58        589.83       172.44 o                         
   4   5   2       1381.89       1270.18       192.10 o                         
   5   5   2       2172.56       2550.15       254.55 o                         
   6   5   2          3.81         59.22       209.37 o                         
   7   5   2       4277.59       4492.95       380.13 o                         
   8   5   2        880.59        674.19       259.27 o                         
   9   5   2         13.41        206.14       248.98 o                         
  10   5   2       1075.96       1421.33       319.55 o                         
  11   5   2       1700.74       1079.02       323.46 o                         
 -13   6   2       1199.91        646.42       422.22 o                         
 -12   6   2        456.78         -7.01       236.12 o                         
 -11   6   2       1616.88       1454.42       275.74 o                         
 -10   6   2        122.82         95.41       179.16 o                         
  -9   6   2         46.28       -157.80       157.80 o                         
  -8   6   2       2621.55       2553.21       285.12 o                         
  -7   6   2        388.96        398.23       158.64 o                         
  -6   6   2       2526.66       2389.27       237.33 o                         
  -5   6   2       6476.26       6676.56       370.30 o                         
  -4   6   2       7032.72       7817.61       315.47 o                         
  -3   6   2      27234.43      27230.24       755.50 o                         
  -2   6   2        375.74        419.31       119.70 o                         
  -1   6   2       2020.60       2084.12       169.72 o                         
   0   6   2       2253.14       2392.40       168.38 o                         
   1   6   2        390.17        397.45       116.09 o                         
   2   6   2       1556.17       1001.56       143.51 o                         
   3   6   2       1562.02       1383.72       175.32 o                         
   4   6   2      15634.28      16704.14       559.73 o                         
   5   6   2       4162.54       4148.91       294.34 o                         
   6   6   2       9080.60      10355.45       469.26 o                         
   7   6   2       4529.63       5029.44       373.84 o                         
   8   6   2       1434.04       1674.22       272.28 o                         
   9   6   2       7219.98       6737.16       515.23 o                         
  10   6   2        265.00        148.17       214.36 o                         
  11   6   2          9.72         41.74       284.31 o                         
 -13   7   2       1998.30       1017.94       622.09 o                         
 -12   7   2       3614.81       3355.18       562.70 o                         
 -11   7   2       8637.61       9296.00       579.15 o                         
 -10   7   2       9764.67      10188.35       561.73 o                         
  -9   7   2       2288.95       2527.36       287.89 o                         
  -8   7   2       4879.73       5247.77       354.08 o                         
  -7   7   2       7404.18       6964.74       496.29 o                         
  -6   7   2         93.92        119.18       139.21 o                         
  -5   7   2          0.85        -93.99       120.53 o                         
  -4   7   2       2175.18       2326.12       190.42 o                         
  -3   7   2      10938.28      10144.46       362.91 o                         
  -2   7   2       2011.32       1715.25       149.42 o                         
  -1   7   2       4995.17       4879.50       272.31 o                         
   0   7   2      17814.64      17689.97       466.10 o                         
   1   7   2      11676.10      11700.63       368.06 o                         
   2   7   2      37285.28      36475.28      1040.05 o                         
   3   7   2      35785.38      35332.45      1026.08 o                         
   4   7   2        591.00        514.69       151.32 o                         
   5   7   2        212.38        216.29       160.93 o                         
   6   7   2       1242.91       1157.81       208.72 o                         
   7   7   2       7982.77       7386.04       450.44 o                         
   8   7   2       7632.40       8596.94       541.95 o                         
   9   7   2       1508.72       2507.52       426.31 o                         
  10   7   2       4043.28       5157.81       446.27 o                         
  11   7   2       6251.47       5973.65       519.05 o                         
 -12   8   2       2696.69       1803.37       349.42 o                         
 -11   8   2       1511.16       1067.77       271.11 o                         
 -10   8   2         55.17        104.44       197.28 o                         
  -9   8   2       3613.46       3396.66       335.57 o                         
  -8   8   2         70.40        205.33       160.27 o                         
  -7   8   2       7125.21       6733.57       452.41 o                         
  -6   8   2      18357.25      17773.86       626.91 o                         
  -5   8   2      41622.95      41274.14      1006.93 o                         
  -4   8   2      53644.53      51527.93      1184.28 o                         
  -3   8   2      14266.63      13023.02       390.68 o                         
  -2   8   2       5100.99       4201.50       219.06 o                         
  -1   8   2       4035.91       4075.11       258.00 o                         
   0   8   2       1612.51       1575.81       149.59 o                         
   1   8   2         13.12       -109.99       109.99 o                         
   2   8   2       1058.45       1138.41       148.18 o                         
   3   8   2      26132.02      25087.90      1091.02 o                         
   4   8   2      14806.20      14986.05       568.39 o                         
   5   8   2      15582.15      15947.89       623.34 o                         
   6   8   2       5572.75       5910.08       461.00 o                         
   7   8   2      10242.11      10123.33       507.23 o                         
   8   8   2       9747.22       9560.77       544.57 o                         
   9   8   2       3211.51       3614.79       418.78 o                         
  10   8   2          7.52       -104.74       225.97 o                         
  11   8   2        106.41       -114.55       278.77 o                         
 -12   9   2       5051.70       5100.31       415.76 o                         
 -11   9   2       8606.03       8889.66       703.21 o                         
 -10   9   2       8477.47       8529.87       513.82 o                         
  -9   9   2       8411.70       9251.48       463.59 o                         
  -8   9   2       1325.31       1576.21       268.67 o                         
  -7   9   2        758.66        796.45       205.63 o                         
  -6   9   2       1322.57       2079.01       256.53 o                         
  -5   9   2         10.24        385.50       145.15 o                         
  -4   9   2       3373.33       3855.18       265.33 o                         
  -3   9   2       1817.83       1614.45       169.81 o                         
  -2   9   2      26939.66      26625.46       761.65 o                         
  -1   9   2      10862.66      10382.02       375.45 o                         
   0   9   2      19684.08      18493.27       510.78 o                         
   1   9   2      20808.44      19111.18       594.87 o                         
   2   9   2      23029.49      23224.84       642.88 o                         
   3   9   2      44442.32      45309.28      1398.70 o                         
   4   9   2        377.72        300.97       164.64 o                         
   5   9   2        245.91        168.91       162.81 o                         
   6   9   2        720.74        163.06       180.28 o                         
   7   9   2       4098.82       3863.58       373.42 o                         
   8   9   2       7964.07       8191.38       563.38 o                         
   9   9   2       8981.22       9878.01       633.11 o                         
  10   9   2      12017.78      13009.75       739.45 o                         
  11   9   2       6474.62       5707.28       586.59 o                         
 -12  10   2       2767.20       2259.42       564.10 o                         
 -11  10   2        150.24        436.95       250.95 o                         
 -10  10   2        102.23        195.98       203.98 o                         
  -9  10   2         34.16       -139.27       177.29 o                         
  -8  10   2       8186.32       7990.47       431.44 o                         
  -7  10   2       8707.61       8843.02       613.36 o                         
  -6  10   2      20427.64      19944.55       616.58 o                         
  -5  10   2      32626.89      33381.89       816.73 o                         
  -4  10   2      32536.73      33369.91       794.74 o                         
  -3  10   2      25700.37      26548.51       750.66 o                         
  -2  10   2      31503.09      31858.23       832.89 o                         
  -1  10   2       1166.34        801.48       158.83 o                         
   0  10   2        747.04        525.98       141.52 o                         
   1  10   2        286.67        374.75       147.40 o                         
   2  10   2        100.82         85.50       121.47 o                         
   3  10   2        125.38         74.85       121.30 o                         
   4  10   2      23634.90      26832.20       765.63 o                         
   5  10   2       5633.18       5466.27       446.73 o                         
   6  10   2       1424.52       1184.75       254.32 o                         
   7  10   2       3185.42       3235.74       313.57 o                         
   8  10   2       8469.94       8526.10       485.86 o                         
   9  10   2        972.15       1632.48       317.92 o                         
  10  10   2         13.40         88.24       301.49 o                         
  11  10   2        980.79        968.95       333.83 o                         
 -12  11   2       1861.30       2884.05       502.77 o                         
 -11  11   2        985.82        959.31       252.18 o                         
 -10  11   2        296.74        365.90       202.57 o                         
  -9  11   2       3668.55       3902.70       442.13 o                         
  -8  11   2       3259.16       3541.93       395.95 o                         
  -7  11   2        166.12        -58.87       163.33 o                         
  -6  11   2        996.58        767.14       177.67 o                         
  -5  11   2       1633.59       2284.32       227.28 o                         
  -4  11   2        800.95        743.95       150.12 o                         
  -3  11   2        377.82        318.39       152.65 o                         
  -2  11   2       6064.20       6226.09       304.76 o                         
  -1  11   2       8154.22       8426.69       427.07 o                         
   0  11   2       3985.25       4318.38       292.41 o                         
   1  11   2      20276.63      20881.81       708.62 o                         
   2  11   2       1698.23       1387.47       172.12 o                         
   3  11   2       4189.29       4400.86       267.66 o                         
   4  11   2       1618.83       1426.92       211.39 o                         
   5  11   2         17.23        -15.00       174.83 o                         
   6  11   2       2344.27       2260.77       302.65 o                         
   7  11   2       6276.30       5822.94       486.42 o                         
   8  11   2       5155.68       4878.97       408.88 o                         
   9  11   2       3466.21       3647.63       390.89 o                         
  10  11   2       3206.44       3338.21       392.53 o                         
 -12  12   2       1018.38        293.83       271.00 o                         
 -11  12   2         21.19        -64.18       218.14 o                         
 -10  12   2        106.27        410.07       209.65 o                         
  -9  12   2        195.40        295.45       194.59 o                         
  -8  12   2       2740.63       2612.86       282.20 o                         
  -7  12   2       1275.02       1406.85       235.65 o                         
  -6  12   2        732.20        787.10       188.10 o                         
  -5  12   2       4005.94       3634.76       262.74 o                         
  -4  12   2       1200.72       1243.38       184.94 o                         
  -3  12   2       1876.35       2076.78       198.84 o                         
  -2  12   2      10306.67      10859.98       403.91 o                         
  -1  12   2       2693.79       3109.85       307.32 o                         
   0  12   2        392.16        553.79       162.38 o                         
   1  12   2          3.14        -59.38       116.08 o                         
   2  12   2          9.39       -106.36       106.36 o                         
   3  12   2        198.38         98.84       128.63 o                         
   4  12   2        179.80        105.80       142.07 o                         
   5  12   2        625.44        668.17       265.79 o                         
   6  12   2        128.35        219.08       185.58 o                         
   7  12   2       4842.93       4402.75       378.54 o                         
   8  12   2       4241.71       3986.29       387.21 o                         
   9  12   2        180.51        528.43       268.43 o                         
  10  12   2         25.86        -64.35       270.22 o                         
 -12  13   2        323.42        407.39       269.65 o                         
 -11  13   2       1535.16       1705.94       318.63 o                         
 -10  13   2        212.39       -122.56       186.33 o                         
  -9  13   2        548.31        206.11       187.54 o                         
  -8  13   2        259.07        407.24       191.71 o                         
  -7  13   2       1106.98       1259.94       213.72 o                         
  -6  13   2        581.13        555.74       186.52 o                         
  -5  13   2        690.48        536.86       160.12 o                         
  -4  13   2       2834.73       2689.25       234.97 o                         
  -3  13   2       1258.70       1134.28       163.97 o                         
  -2  13   2         34.65         63.30       129.27 o                         
  -1  13   2        459.21        599.54       186.12 o                         
   0  13   2        243.50        121.86       135.54 o                         
   1  13   2       2641.93       2540.26       213.30 o                         
   2  13   2        329.50        102.51       137.42 o                         
   3  13   2       1919.93       2320.71       231.77 o                         
   4  13   2         14.17       -126.14       126.14 o                         
   5  13   2         47.42        221.42       159.73 o                         
   6  13   2       1190.72       1288.85       241.60 o                         
   7  13   2         42.37       -175.57       175.57 o                         
   8  13   2          9.84        120.39       207.74 o                         
   9  13   2        385.47        278.15       234.10 o                         
  10  13   2         70.87        101.53       270.71 o                         
 -11  14   2         40.97        -37.52       224.88 o                         
 -10  14   2       1621.73       1226.26       244.22 o                         
  -9  14   2       1424.05        915.99       230.71 o                         
  -8  14   2       4556.27       4666.88       359.87 o                         
  -7  14   2       3594.12       4000.67       336.31 o                         
  -6  14   2        690.21        526.30       180.24 o                         
  -5  14   2       1011.30        868.76       179.47 o                         
  -4  14   2       2150.17       2245.18       246.22 o                         
  -3  14   2       1702.22       1590.16       207.86 o                         
  -2  14   2       3454.98       4012.75       314.39 o                         
  -1  14   2       2709.98       3045.22       275.54 o                         
   0  14   2       1741.17       1665.92       228.65 o                         
   1  14   2         23.02        137.53       150.92 o                         
   2  14   2       3993.83       3782.61       331.87 o                         
   3  14   2        576.20        336.65       145.68 o                         
   4  14   2        613.78        681.30       173.11 o                         
   5  14   2       3094.69       3255.70       274.72 o                         
   6  14   2        353.68        389.34       189.02 o                         
   7  14   2        978.65        543.01       549.11 o                         
   8  14   2        152.59        154.34       201.56 o                         
   9  14   2          2.45         59.54       208.07 o                         
  10  14   2         62.94         95.47       285.09 o                         
 -11  15   2       2386.62       1910.17       290.34 o                         
 -10  15   2       1030.59       1114.74       245.30 o                         
  -9  15   2       2910.03       3589.69       370.37 o                         
  -8  15   2       5425.89       5500.88       585.12 o                         
  -7  15   2      13184.66      13565.63       580.79 o                         
  -6  15   2        169.85        234.53       167.93 o                         
  -5  15   2         98.95        -30.68       149.49 o                         
  -4  15   2       1459.67       1635.81       225.38 o                         
  -3  15   2       5095.42       5101.90       327.51 o                         
  -2  15   2      15289.96      15794.54       496.77 o                         
  -1  15   2       7313.32       7185.30       535.78 o                         
   0  15   2      10024.20       9886.23       402.09 o                         
   1  15   2       4153.87       4107.38       309.33 o                         
   2  15   2       4347.25       3249.65       354.03 o                         
   3  15   2       1288.92       1170.73       200.42 o                         
   4  15   2       1109.68       1550.91       229.94 o                         
   5  15   2          0.64       -149.75       176.03 o                         
   6  15   2        255.36        -18.97       257.30 o                         
   7  15   2        941.90        692.55       235.82 o                         
   8  15   2       2241.17       2361.09       360.05 o                         
   9  15   2       3279.01       3269.94       362.08 o                         
  10  15   2       3899.23       3154.56       404.43 o                         
 -11  16   2         88.59       -221.77       221.77 o                         
 -10  16   2        542.36        161.01       216.22 o                         
  -9  16   2       1540.09       1795.18       285.47 o                         
  -8  16   2       5026.98       5295.03       384.76 o                         
  -7  16   2       8117.43       8301.14       487.72 o                         
  -6  16   2       6976.26       7442.21       429.17 o                         
  -5  16   2       6135.69       6502.17       403.02 o                         
  -4  16   2       7738.12       8156.30       402.09 o                         
  -3  16   2       5118.60       5481.16       379.43 o                         
  -2  16   2       9517.10       9909.07       392.74 o                         
  -1  16   2       4107.35       4258.10       267.03 o                         
   0  16   2        460.69        438.03       147.98 o                         
   1  16   2        410.98        378.70       171.64 o                         
   2  16   2       2651.76       2618.21       275.32 o                         
   3  16   2       7583.24       8298.78       395.33 o                         
   4  16   2      11841.28      12286.05       460.97 o                         
   5  16   2      24999.13      25564.58       774.42 o                         
   6  16   2      14069.71      14563.81       595.89 o                         
   7  16   2       7314.67       7247.21       548.02 o                         
   8  16   2       1947.25       1574.13       308.18 o                         
   9  16   2         44.20          0.57       235.46 o                         
 -11  17   2       8348.50       6456.72       521.33 o                         
 -10  17   2       9941.14      11293.61       729.04 o                         
  -9  17   2       7309.33       8108.51       534.34 o                         
  -8  17   2       7468.72       7793.63       495.07 o                         
  -7  17   2      14046.34      12891.65       574.75 o                         
  -6  17   2        748.74        527.94       189.98 o                         
  -5  17   2        398.93        386.60       220.76 o                         
  -4  17   2        223.14        361.46       158.09 o                         
  -3  17   2       3214.45       3559.15       299.87 o                         
  -2  17   2      12387.96      13502.67       475.27 o                         
  -1  17   2      16770.76      17186.54       534.25 o                         
   0  17   2      24744.24      26374.74       754.59 o                         
   1  17   2      17061.28      17190.08       685.14 o                         
   2  17   2       6816.78       6362.19       416.11 o                         
   3  17   2       1978.95       2036.92       269.20 o                         
   4  17   2        342.19        364.50       183.39 o                         
   5  17   2       2988.37       3286.91       317.72 o                         
   6  17   2        191.00         18.16       193.17 o                         
   7  17   2       2618.09       2172.70       296.46 o                         
   8  17   2       3998.72       4080.37       455.25 o                         
   9  17   2       5337.93       6052.37       644.82 o                         
 -10  18   2          0.03       -204.67       204.67 o                         
  -9  18   2        364.06        185.67       221.52 o                         
  -8  18   2       3430.56       3438.82       332.96 o                         
  -7  18   2       2607.53       2227.43       322.87 o                         
  -6  18   2       4189.34       4725.32       345.46 o                         
  -5  18   2       6220.25       7001.20       416.29 o                         
  -4  18   2       7918.86       9338.22       655.60 o                         
  -3  18   2       6907.80       6415.61       381.34 o                         
  -2  18   2       4603.59       4848.69       307.16 o                         
  -1  18   2        313.28        174.62       143.29 o                         
   0  18   2         56.59       -165.62       195.22 o                         
   1  18   2       2949.07       3325.12       320.45 o                         
   2  18   2       5276.86       5269.60       438.59 o                         
   3  18   2      16361.25      17512.16       738.28 o                         
   4  18   2      22911.47      24528.42       723.50 o                         
   5  18   2      11407.07      13008.44       562.76 o                         
   6  18   2      12862.93      11821.90       650.68 o                         
   7  18   2       5730.15       5834.41       414.22 o                         
   8  18   2       3075.87       2557.25       386.71 o                         
   9  18   2        721.33        650.30       245.79 o                         
 -10  19   2       4688.89       3557.34       468.50 o                         
  -9  19   2       3999.79       3432.95       370.93 o                         
  -8  19   2       6798.59       6486.75       452.21 o                         
  -7  19   2       3309.36       2927.34       323.89 o                         
  -6  19   2       1208.72       1156.77       276.72 o                         
  -5  19   2        349.47        256.14       195.09 o                         
  -4  19   2        614.20        935.67       279.59 o                         
  -3  19   2       4862.33       4300.52       326.50 o                         
  -2  19   2      11917.12      13700.34       608.73 o                         
  -1  19   2       6929.23       7396.04       385.45 o                         
   0  19   2       5721.93       5570.89       374.37 o                         
   1  19   2       6671.98       7678.65       411.91 o                         
   2  19   2      12334.47      13731.71       601.75 o                         
   3  19   2       4780.45       4435.42       348.26 o                         
   4  19   2       6189.33       6831.08       509.00 o                         
   5  19   2        544.67        304.01       189.30 o                         
   6  19   2          6.97        -31.69       188.42 o                         
   7  19   2       1408.67       1300.96       259.51 o                         
   8  19   2       1785.42       1592.84       309.64 o                         
 -10  20   2         46.40        240.56       360.59 o                         
  -9  20   2        763.92       1115.19       287.24 o                         
  -8  20   2        719.19        860.89       239.28 o                         
  -7  20   2        952.35        948.49       261.77 o                         
  -6  20   2        946.91       1023.13       309.77 o                         
  -5  20   2       1599.88       1606.80       270.14 o                         
  -4  20   2       2408.81       2272.84       406.17 o                         
  -3  20   2       2152.00       2294.01       266.44 o                         
  -2  20   2        227.25        164.48       168.13 o                         
  -1  20   2        336.99        516.04       177.96 o                         
   0  20   2        158.98        -39.51       154.07 o                         
   1  20   2        699.12        605.63       195.19 o                         
   2  20   2       1922.68       2239.18       277.81 o                         
   3  20   2       1934.11       1934.33       358.17 o                         
   4  20   2       3945.91       4175.28       447.64 o                         
   5  20   2       4476.67       4740.77       388.99 o                         
   6  20   2       1112.87       1258.67       250.23 o                         
   7  20   2       1169.26        943.06       267.02 o                         
   8  20   2        734.02        380.16       358.79 o                         
  -9  21   2        821.42        485.91       255.43 o                         
  -8  21   2       1757.08       1309.67       250.54 o                         
  -7  21   2         11.21       -203.95       203.95 o                         
  -6  21   2       1043.69        864.35       222.01 o                         
  -5  21   2        221.86         72.84       350.33 o                         
  -4  21   2          3.80       -220.72       220.72 o                         
  -3  21   2        443.28        585.43       197.67 o                         
  -2  21   2        254.63        145.92       172.70 o                         
  -1  21   2        194.75        -34.74       171.65 o                         
   0  21   2       2057.32       2517.57       269.66 o                         
   1  21   2       2049.67       2317.26       306.97 o                         
   2  21   2       1583.12       1424.17       273.16 o                         
   3  21   2         13.64       -182.60       182.60 o                         
   4  21   2        784.87        499.83       207.24 o                         
   5  21   2        183.72        260.93       209.10 o                         
   6  21   2          6.01        268.65       191.86 o                         
   7  21   2         18.30        270.36       262.12 o                         
   8  21   2         47.63       -234.00       234.00 o                         
  -9  22   2        232.02         31.46       255.59 o                         
  -8  22   2        281.11        356.11       314.44 o                         
  -7  22   2        617.30        404.86       302.00 o                         
  -6  22   2         70.73       -220.35       220.35 o                         
  -5  22   2        169.32        359.14       337.66 o                         
  -4  22   2         51.11        650.25       250.97 o                         
  -3  22   2        194.51        194.17       190.19 o                         
  -2  22   2        796.45        665.83       203.48 o                         
  -1  22   2        126.36        100.01       181.16 o                         
   0  22   2        278.47        318.42       187.55 o                         
   1  22   2        347.66         79.17       212.01 o                         
   2  22   2       1600.97       1140.95       271.53 o                         
   3  22   2        226.74        429.58       214.71 o                         
   4  22   2        216.75        520.34       352.93 o                         
   5  22   2         62.49        249.97       237.68 o                         
   6  22   2        304.87        406.14       234.48 o                         
   7  22   2        143.31       -231.38       231.38 o                         
  -8  23   2         89.89        260.08       282.18 o                         
  -7  23   2        283.56       -118.76       212.60 o                         
  -6  23   2          8.46        178.11       253.17 o                         
  -5  23   2        131.87        474.74       231.11 o                         
  -4  23   2        236.90        604.71       242.21 o                         
  -3  23   2        369.49        346.06       218.24 o                         
  -2  23   2        545.07        500.96       217.40 o                         
  -1  23   2       3173.92       4113.36       401.19 o                         
   0  23   2       3297.22       3227.75       290.17 o                         
   1  23   2       5088.35       5081.95       378.55 o                         
   2  23   2       5854.66       5931.80       433.59 o                         
   3  23   2         57.88        201.64       201.09 o                         
   4  23   2       1029.95       1128.84       278.57 o                         
   5  23   2        172.79        -30.23       205.21 o                         
   6  23   2         72.20         31.49       238.59 o                         
   7  23   2        492.96        429.95       319.01 o                         
  -8  24   2       3165.69       2973.41       420.44 o                         
  -7  24   2       2028.95        968.42       364.69 o                         
  -6  24   2       2115.83       2016.82       348.48 o                         
  -5  24   2       7261.29       6681.39       495.13 o                         
  -4  24   2       7009.84       7139.10       559.23 o                         
  -3  24   2       4026.04       3898.29       329.19 o                         
  -2  24   2        766.59       1084.44       276.40 o                         
  -1  24   2         51.44       -159.56       159.56 o                         
   0  24   2        137.81        -68.39       160.46 o                         
   1  24   2        786.02        657.07       234.58 o                         
   2  24   2       3385.12       3373.61       406.80 o                         
   3  24   2       2106.62       2099.65       316.94 o                         
   4  24   2       1088.30        489.29       336.54 o                         
   5  24   2       4823.22       4540.41       560.88 o                         
   6  24   2       3011.82       3681.85       762.17 o                         
  -7  25   2       1226.51       1035.26       375.42 o                         
  -6  25   2        456.01        -69.37       305.44 o                         
  -5  25   2        495.32        200.11       360.58 o                         
  -4  25   2       1303.39        850.56       327.06 o                         
  -3  25   2        809.64       1261.54       263.89 o                         
  -2  25   2       4923.52       4860.04       381.37 o                         
  -1  25   2       5619.01       5913.65       394.19 o                         
   0  25   2       9938.18      10226.18       488.21 o                         
   1  25   2      10017.84      10057.81       572.85 o                         
   2  25   2       5701.33       5896.10       584.91 o                         
   3  25   2        960.18       1131.35       331.59 o                         
   4  25   2       1837.70       2130.37       329.33 o                         
   5  25   2          8.78        345.83       357.68 o                         
  -6  26   2       7026.48       7375.88       551.59 o                         
  -5  26   2       7516.58       7158.45       492.59 o                         
  -4  26   2       6780.53       6043.17       528.59 o                         
  -3  26   2       5551.19       5707.80       420.33 o                         
  -2  26   2       6207.89       6086.51       469.11 o                         
  -1  26   2       2141.11       1840.39       259.07 o                         
   0  26   2        414.81        117.52       192.51 o                         
   1  26   2       1246.57       1163.30       271.32 o                         
   2  26   2       4484.52       4262.20       428.72 o                         
   3  26   2       3288.33       3023.42       378.61 o                         
   4  26   2       3475.81       2449.25       391.74 o                         
   5  26   2       7380.25       7934.92       644.28 o                         
  -5  27   2        158.45        177.48       254.05 o                         
  -4  27   2       1832.21       1199.15       404.52 o                         
  -3  27   2       1183.60        619.87       249.11 o                         
  -2  27   2       4195.44       4113.30       373.54 o                         
  -1  27   2       6263.88       6690.35       435.37 o                         
   0  27   2       5360.37       5270.25       403.84 o                         
   1  27   2       5856.71       5253.28       422.36 o                         
   2  27   2       3718.88       3746.33       411.23 o                         
   3  27   2         76.36       -288.58       294.74 o                         
   4  27   2        525.39        360.61       395.55 o                         
  -4  28   2       4814.11       4789.40       474.28 o                         
  -3  28   2       3662.07       4122.01       381.91 o                         
  -2  28   2       3096.81       3358.72       341.32 o                         
  -1  28   2        689.59        713.81       215.72 o                         
   0  28   2         88.26        -66.77       238.25 o                         
   1  28   2         57.02        252.45       240.57 o                         
   2  28   2       2027.49       1650.82       432.38 o                         
   3  28   2       3509.93       3154.68       438.26 o                         
  -3  29   2        192.42        262.00       313.62 o                         
  -2  29   2        880.47        428.66       274.07 o                         
  -1  29   2       1847.42       1803.15       336.90 o                         
   0  29   2       2323.21       2574.51       443.51 o                         
   1  29   2       1254.66        741.42       270.72 o                         
 -13   1   3        102.02        -41.91       284.36 o                         
 -12   1   3        259.08         64.06       420.49 o                         
 -11   1   3        708.87        369.84       296.30 o                         
 -10   1   3        221.73        170.85       219.27 o                         
  -9   1   3        449.77        303.05       208.62 o                         
  -8   1   3        835.78        908.83       190.92 o                         
  -7   1   3       7354.94       7470.53       382.82 o                         
  -6   1   3       1971.05       1284.04       178.08 o                         
  -5   1   3       4891.63       6868.68       366.46 o                         
  -4   1   3        163.07         69.11       109.32 o                         
  -3   1   3       8378.80       9064.99       304.18 o                         
  -2   1   3        210.04        251.10        79.68 o                         
  -1   1   3       5685.87       6759.79       199.07 o                         
   0   1   3       2351.65       2749.17       154.06 o                         
   1   1   3       2892.50       3079.42       525.72 o                         
   2   1   3       2333.55       2055.63       226.20 o                         
   3   1   3       3359.78       3293.78       330.21 o                         
   4   1   3       6246.25       6220.98       349.09 o                         
   5   1   3      14957.77      15563.71       749.67 o                         
   6   1   3        575.60        267.97       234.11 o                         
   7   1   3        198.12        -84.65       190.88 o                         
   8   1   3        167.13       -239.26       239.26 o                         
   9   1   3       1026.59        915.18       264.45 o                         
  10   1   3         21.39        100.14       232.93 o                         
  11   1   3        484.62        528.87       373.53 o                         
 -13   2   3       5347.58       5995.55       754.49 o                         
 -12   2   3       8890.19      10413.52       837.81 o                         
 -11   2   3       3042.55       2558.06       369.10 o                         
 -10   2   3       6875.23       7358.49       541.67 o                         
  -9   2   3       4641.23       4978.45       398.59 o                         
  -8   2   3        180.36        213.56       163.01 o                         
  -7   2   3        458.11        599.77       173.71 o                         
  -6   2   3        988.79       1096.48       188.40 o                         
  -5   2   3       3200.42       3474.08       254.98 o                         
  -4   2   3      12881.00      12444.15       381.39 o                         
  -3   2   3       2276.30       2088.35       122.09 o                         
  -2   2   3      56430.06      57258.77      1133.05 o                         
  -1   2   3      13686.38      13505.08       337.09 o                         
   0   2   3       8111.19       8397.24       419.50 o                         
   1   2   3        768.67        710.39       139.50 o                         
   2   2   3         93.12        186.55       141.91 o                         
   3   2   3        495.37        365.20       172.77 o                         
   4   2   3       2653.94       2904.12       272.76 o                         
   5   2   3       4259.72       4422.75       319.84 o                         
   6   2   3       6347.28       6673.57       420.88 o                         
   7   2   3        641.21        602.72       245.90 o                         
   8   2   3       8811.11       9037.29       640.31 o                         
   9   2   3       5389.72       5814.80       528.38 o                         
  10   2   3       1909.63       1619.33       322.66 o                         
  11   2   3        772.42       1461.12       390.96 o                         
 -13   3   3        472.91        309.12       471.72 o                         
 -12   3   3         34.97        518.17       276.25 o                         
 -11   3   3       3425.74       4138.33       430.79 o                         
 -10   3   3       5949.98       6572.13       461.83 o                         
  -9   3   3      13680.28      14316.96       619.45 o                         
  -8   3   3      23504.78      21989.22       761.43 o                         
  -7   3   3      22471.36      21503.35       675.75 o                         
  -6   3   3      10398.11       9133.51       387.98 o                         
  -5   3   3       9565.59       7431.28       316.00 o                         
  -4   3   3       7702.23       6863.04       289.79 o                         
  -3   3   3       3388.44       3590.16       160.59 o                         
  -2   3   3       6501.38       6274.18       195.16 o                         
  -1   3   3       2664.30       2100.01       167.37 o                         
   0   3   3      10738.09       9689.43       424.90 o                         
   1   3   3      10196.79       8848.78       405.42 o                         
   2   3   3      35840.12      32140.62      1117.84 o                         
   3   3   3      20763.62      20770.21       810.80 o                         
   4   3   3      29965.83      29755.64       999.82 o                         
   5   3   3      20499.50      21182.45       808.18 o                         
   6   3   3       9278.95       9236.51       485.84 o                         
   7   3   3       1604.44       1463.70       266.43 o                         
   8   3   3         48.21          0.72       244.64 o                         
   9   3   3       2485.69       1855.20       437.80 o                         
  10   3   3       1947.65       1763.09       417.57 o                         
  11   3   3       3119.36       2259.59       401.23 o                         
 -13   4   3       9793.83       8914.99       709.43 o                         
 -12   4   3      13992.28      13821.47       795.14 o                         
 -11   4   3       9766.37       9869.73       577.48 o                         
 -10   4   3       5078.86       4910.80       402.75 o                         
  -9   4   3       2935.18       3573.99       433.90 o                         
  -8   4   3         33.68        617.53       208.08 o                         
  -7   4   3       1343.88       2163.75       218.86 o                         
  -6   4   3       3327.00       3461.46       244.68 o                         
  -5   4   3      25757.96      26384.06       677.26 o                         
  -4   4   3      16283.73      15945.15       417.37 o                         
  -3   4   3      67716.41      66749.88      1351.05 o                         
  -2   4   3      89299.13      87346.45      1567.19 o                         
  -1   4   3       8116.66       6875.21       264.26 o                         
   0   4   3       9180.05       8240.87       467.38 o                         
   1   4   3      16736.29      14618.70       567.03 o                         
   2   4   3       7023.78       6022.67       370.97 o                         
   3   4   3       3397.79       3912.17       589.38 o                         
   4   4   3       6943.31       7548.18       418.55 o                         
   5   4   3      12987.28      14071.15       571.45 o                         
   6   4   3      16004.44      16652.45       638.20 o                         
   7   4   3       9983.16      10988.85       549.18 o                         
   8   4   3      16396.13      17180.71       761.96 o                         
   9   4   3      16243.43      16810.89       860.28 o                         
  10   4   3       6223.00       5515.26       616.37 o                         
  11   4   3       1833.45       1999.42       474.84 o                         
 -13   5   3        225.31          8.59       295.50 o                         
 -12   5   3        201.93        552.96       258.70 o                         
 -11   5   3       1886.02       2589.12       304.53 o                         
 -10   5   3      11051.73      10910.72       579.25 o                         
  -9   5   3      12460.08      12814.26       539.55 o                         
  -8   5   3      19557.68      19725.99       658.50 o                         
  -7   5   3      34136.98      32347.71       896.50 o                         
  -6   5   3      45569.24      44542.55      1060.32 o                         
  -5   5   3      28100.37      27574.44       703.87 o                         
  -4   5   3      24868.74      22844.79       677.58 o                         
  -3   5   3       4195.02       4509.71       242.37 o                         
  -2   5   3      15897.34      17649.68       422.66 o                         
  -1   5   3       2310.47       2600.60       150.10 o                         
   0   5   3       4122.27       4331.64       322.15 o                         
   1   5   3      21603.59      20802.58       755.63 o                         
   2   5   3      45569.77      44999.43      1419.34 o                         
   3   5   3      20145.37      18844.43       767.72 o                         
   4   5   3      16000.08      16355.03       592.49 o                         
   5   5   3      10864.78      10902.24       539.32 o                         
   6   5   3      10654.13      10501.51       528.26 o                         
   7   5   3        182.93        351.85       207.69 o                         
   8   5   3        296.60        228.55       224.82 o                         
   9   5   3        227.93        188.67       215.34 o                         
  10   5   3       1383.05       1239.26       358.65 o                         
  11   5   3       3940.14       3535.55       501.33 o                         
 -13   6   3       4062.35       4741.84       781.86 o                         
 -12   6   3       7536.84       7439.34       666.96 o                         
 -11   6   3       9819.23      10738.28       631.17 o                         
 -10   6   3      10441.90      10984.40       550.15 o                         
  -9   6   3         60.11        -23.41       191.31 o                         
  -8   6   3         48.77         91.51       161.55 o                         
  -7   6   3        293.46        267.72       154.23 o                         
  -6   6   3       3648.83       3745.15       292.24 o                         
  -5   6   3       4943.83       5464.85       372.23 o                         
  -4   6   3      19722.17      19026.93       534.14 o                         
  -3   6   3      56627.18      54125.45      1140.01 o                         
  -2   6   3      34296.33      33776.45       993.99 o                         
  -1   6   3      14777.97      14569.04       420.53 o                         
   0   6   3      18526.32      17317.51       514.37 o                         
   1   6   3      37579.50      35465.20       845.98 o                         
   2   6   3      14775.08      15121.57       513.72 o                         
   3   6   3         37.29        246.41       156.63 o                         
   4   6   3       5191.98       5356.36       499.76 o                         
   5   6   3      13315.10      14076.18       577.20 o                         
   6   6   3       6673.09       8325.47       482.82 o                         
   7   6   3       4798.10       5140.71       392.52 o                         
   8   6   3      16691.71      16945.57       713.84 o                         
   9   6   3      12220.87      13497.60       645.33 o                         
  10   6   3       4801.43       4285.52       494.53 o                         
  11   6   3        756.61        317.20       352.81 o                         
 -13   7   3         17.92        -66.57       340.42 o                         
 -12   7   3         62.93        -99.51       189.58 o                         
 -11   7   3         18.57        158.32       190.17 o                         
 -10   7   3       2334.09       2656.02       308.59 o                         
  -9   7   3      11847.77      11469.77       498.69 o                         
  -8   7   3       3633.16       3882.37       291.62 o                         
  -7   7   3       7179.48       7527.86       368.42 o                         
  -6   7   3       3901.80       3565.93       233.19 o                         
  -5   7   3      17992.80      16986.40       514.37 o                         
  -4   7   3      13213.36      12652.12       381.34 o                         
  -3   7   3       1987.35       1959.50       150.64 o                         
  -2   7   3      17470.14      18683.34       669.43 o                         
  -1   7   3         29.60        -41.50       111.52 o                         
   0   7   3       1905.35       2192.50       188.60 o                         
   1   7   3       2931.63       2383.47       175.31 o                         
   2   7   3      19301.38      18938.15       609.17 o                         
   3   7   3      10615.49      10029.74       422.50 o                         
   4   7   3       7116.72       6583.09       346.88 o                         
   5   7   3       6440.11       6191.04       563.36 o                         
   6   7   3       6395.13       8372.75       546.55 o                         
   7   7   3         31.53        262.17       193.54 o                         
   8   7   3         13.60        150.60       212.03 o                         
   9   7   3        356.08        288.07       228.32 o                         
  10   7   3       1738.45       1864.22       360.21 o                         
 -13   8   3        682.90        396.12       438.85 o                         
 -12   8   3       1234.03       1387.72       275.37 o                         
 -11   8   3        875.78       1023.43       247.33 o                         
 -10   8   3       1538.33       1303.87       234.03 o                         
  -9   8   3        463.39       1091.80       221.48 o                         
  -8   8   3        380.43        181.89       161.34 o                         
  -7   8   3         16.36        -12.02       137.70 o                         
  -6   8   3        149.48         61.12       129.16 o                         
  -5   8   3       1726.16       2212.21       206.43 o                         
  -4   8   3       6550.92       7564.93       284.68 o                         
  -3   8   3      22594.46      22839.00       602.35 o                         
  -2   8   3         76.98        125.23       179.57 o                         
  -1   8   3       4317.55       4116.88       217.40 o                         
   0   8   3       8548.25       8300.00       305.68 o                         
   1   8   3       6382.65       6898.07       326.58 o                         
   2   8   3        520.62        394.55       162.18 o                         
   3   8   3        339.48        356.51       138.75 o                         
   4   8   3        680.91        791.40       202.49 o                         
   5   8   3        976.97        745.82       196.93 o                         
   6   8   3         70.99       -131.83       167.11 o                         
   7   8   3         11.54         23.55       193.50 o                         
   8   8   3        499.44       1066.69       269.43 o                         
   9   8   3       1930.37       2266.33       343.85 o                         
  10   8   3        111.81        207.48       287.46 o                         
 -13   9   3         19.09       -104.59       304.48 o                         
 -12   9   3        198.58       -217.69       217.69 o                         
 -11   9   3       1026.83        957.21       251.12 o                         
 -10   9   3       3373.38       3758.93       365.31 o                         
  -9   9   3          0.88       -158.30       158.30 o                         
  -8   9   3          9.19       -135.87       135.87 o                         
  -7   9   3        649.93        639.66       165.59 o                         
  -6   9   3         80.05         87.19       151.90 o                         
  -5   9   3        357.80        466.05       136.02 o                         
  -4   9   3         55.26         86.43       113.91 o                         
  -3   9   3        257.51        639.39       154.86 o                         
  -2   9   3        578.22        717.00       158.74 o                         
  -1   9   3       5181.35       5695.22       264.81 o                         
   0   9   3       2117.35       2277.65       177.71 o                         
   1   9   3       2122.95       2408.34       186.23 o                         
   2   9   3        140.04        239.56       127.35 o                         
   3   9   3          6.11        153.37       133.79 o                         
   4   9   3        101.84        154.17       139.06 o                         
   5   9   3        664.73        774.13       196.10 o                         
   6   9   3        752.96        466.22       188.34 o                         
   7   9   3       1622.12       1606.87       309.90 o                         
   8   9   3         23.74        408.63       221.99 o                         
   9   9   3        126.52        423.70       285.57 o                         
  10   9   3         21.14       -236.98       240.82 o                         
 -12  10   3        783.89        985.01       259.27 o                         
 -11  10   3        351.80        135.01       227.98 o                         
 -10  10   3       4150.61       4197.38       363.59 o                         
  -9  10   3        585.48        805.59       222.34 o                         
  -8  10   3         69.75         53.82       152.87 o                         
  -7  10   3         60.61        209.59       174.52 o                         
  -6  10   3       3840.07       4161.51       286.48 o                         
  -5  10   3       5607.52       5880.47       291.10 o                         
  -4  10   3       9878.28      10499.08       412.71 o                         
  -3  10   3         44.62        241.47       140.79 o                         
  -2  10   3       2854.14       2612.06       210.17 o                         
  -1  10   3       1985.51       1960.32       203.69 o                         
   0  10   3        197.55        319.20       142.19 o                         
   1  10   3         33.53        -64.34       118.30 o                         
   2  10   3        747.77        671.13       143.88 o                         
   3  10   3         15.23          3.55       123.56 o                         
   4  10   3        230.25        165.74       161.62 o                         
   5  10   3       2109.44       1715.38       249.57 o                         
   6  10   3       4450.06       4069.59       386.92 o                         
   7  10   3       1480.46       1467.66       309.80 o                         
   8  10   3       2079.31       2015.37       301.61 o                         
   9  10   3        636.89        405.37       256.91 o                         
  10  10   3        312.63       -186.64       327.01 o                         
 -12  11   3        214.38        382.36       266.23 o                         
 -11  11   3       2123.12       1875.74       311.01 o                         
 -10  11   3       4398.47       4551.21       400.89 o                         
  -9  11   3       3772.22       3950.85       375.91 o                         
  -8  11   3       7709.89       8011.13       497.42 o                         
  -7  11   3       1906.39       1831.42       246.50 o                         
  -6  11   3      12188.98      11165.14       447.73 o                         
  -5  11   3       6803.06       6397.20       312.97 o                         
  -4  11   3       2573.13       2727.05       228.98 o                         
  -3  11   3         32.53          4.32       141.00 o                         
  -2  11   3        486.46        692.61       167.51 o                         
  -1  11   3       2016.41       2370.21       337.40 o                         
   0  11   3       9116.46       8905.76       338.77 o                         
   1  11   3      16897.39      16495.64       595.57 o                         
   2  11   3       9908.86       8807.47       335.85 o                         
   3  11   3      12667.92      12682.31       484.19 o                         
   4  11   3       5996.45       6182.38       405.12 o                         
   5  11   3       2063.20       1990.12       266.57 o                         
   6  11   3       6042.53       6428.68       486.32 o                         
   7  11   3        603.97        764.35       243.88 o                         
   8  11   3          9.65       -158.82       327.27 o                         
   9  11   3        417.71        330.03       385.45 o                         
  10  11   3       1942.91       1807.99       397.04 o                         
 -12  12   3       4299.57       4347.07       444.97 o                         
 -11  12   3       6282.69       5983.45       463.16 o                         
 -10  12   3       5772.30       6624.85       462.09 o                         
  -9  12   3       7586.30       7726.49       496.98 o                         
  -8  12   3        897.97       1095.17       209.41 o                         
  -7  12   3       5988.02       6295.61       400.86 o                         
  -6  12   3       1270.42       1399.37       215.16 o                         
  -5  12   3       9442.36       9138.88       401.63 o                         
  -4  12   3      24562.53      24520.26       645.63 o                         
  -3  12   3      17420.92      17214.32       578.84 o                         
  -2  12   3      23018.45      24447.28       751.14 o                         
  -1  12   3      27135.81      26537.14       705.45 o                         
   0  12   3      12842.36      11929.64       383.22 o                         
   1  12   3       5247.68       5375.55       410.37 o                         
   2  12   3        213.56        182.50       124.06 o                         
   3  12   3         44.39        101.42       124.01 o                         
   4  12   3        263.96        475.80       171.48 o                         
   5  12   3       4336.74       4113.43       326.63 o                         
   6  12   3       4017.98       4492.59       379.56 o                         
   7  12   3       5535.89       5055.33       434.99 o                         
   8  12   3      12910.03      13435.58       783.69 o                         
   9  12   3       6445.64       6543.46       688.92 o                         
  10  12   3       1652.36       1602.72       458.61 o                         
 -12  13   3        118.11       -230.35       254.31 o                         
 -11  13   3        156.43        251.26       281.00 o                         
 -10  13   3       3151.42       3994.46       381.92 o                         
  -9  13   3       5802.24       6445.83       433.50 o                         
  -8  13   3      29555.19      28604.65       949.11 o                         
  -7  13   3      14325.09      14043.85       583.42 o                         
  -6  13   3       8911.78       8952.11       413.16 o                         
  -5  13   3      10786.30      10717.49       431.67 o                         
  -4  13   3       1107.76        978.14       180.43 o                         
  -3  13   3         35.68        107.27       124.06 o                         
  -2  13   3         86.30        359.75       156.37 o                         
  -1  13   3       1194.80       1249.40       216.53 o                         
   0  13   3      13952.84      14137.38       457.76 o                         
   1  13   3      17823.07      17837.61       614.00 o                         
   2  13   3      42410.74      42243.26      1023.30 o                         
   3  13   3      14172.61      14596.55       521.96 o                         
   4  13   3      12757.65      13566.65       508.98 o                         
   5  13   3      11214.37      10894.81       480.46 o                         
   6  13   3       7961.62       8610.45       680.43 o                         
   7  13   3        675.25        756.38       239.21 o                         
   8  13   3        995.62        807.93       244.29 o                         
   9  13   3        609.46        556.35       293.82 o                         
  10  13   3       3882.95       4895.59      1185.39 o                         
 -12  14   3       4459.82       5107.43       551.07 o                         
 -11  14   3       4565.82       4440.87       375.29 o                         
 -10  14   3       3769.52       3627.67       378.97 o                         
  -9  14   3       4904.58       6621.67       506.16 o                         
  -8  14   3       4393.08       4159.79       376.95 o                         
  -7  14   3       4968.36       5481.75       371.70 o                         
  -6  14   3       2219.15       2570.57       254.54 o                         
  -5  14   3       7111.57       7920.32       391.74 o                         
  -4  14   3      16018.43      16033.41       535.06 o                         
  -3  14   3      16859.17      17813.50       561.18 o                         
  -2  14   3      26099.44      25985.68       809.15 o                         
  -1  14   3      30695.86      30140.05       751.10 o                         
   0  14   3      14528.27      15026.01       514.27 o                         
   1  14   3       8093.09       7552.61       412.17 o                         
   2  14   3        724.46        446.05       167.60 o                         
   3  14   3        191.81        119.19       142.68 o                         
   4  14   3         20.84        -50.54       143.85 o                         
   5  14   3       7096.63       7630.75       413.77 o                         
   6  14   3       3611.71       3784.51       346.76 o                         
   7  14   3       9333.53       7843.18       599.40 o                         
   8  14   3       7807.10       7482.42       771.46 o                         
   9  14   3       5191.15       5497.38       472.81 o                         
 -11  15   3       1183.94       1305.54       274.13 o                         
 -10  15   3       4236.68       3908.09       452.65 o                         
  -9  15   3       8360.08       9027.19       544.86 o                         
  -8  15   3       9338.92      10863.46       628.09 o                         
  -7  15   3      19266.79      20330.38       675.69 o                         
  -6  15   3       4754.12       5083.33       358.02 o                         
  -5  15   3       3580.49       3855.08       316.50 o                         
  -4  15   3       4373.52       4552.73       342.45 o                         
  -3  15   3        221.48        129.52       138.25 o                         
  -2  15   3        128.53         77.58       143.53 o                         
  -1  15   3       1169.95       1333.14       196.05 o                         
   0  15   3       4580.95       4564.11       308.92 o                         
   1  15   3      12556.64      12901.58       557.58 o                         
   2  15   3      18464.81      17831.04       816.63 o                         
   3  15   3       9355.86       9504.75       407.17 o                         
   4  15   3        526.20        277.19       170.77 o                         
   5  15   3       8636.02       8675.24       471.84 o                         
   6  15   3      11041.66      10821.81       530.92 o                         
   7  15   3        907.45       1330.63       266.16 o                         
   8  15   3        633.46        150.63       217.30 o                         
   9  15   3        900.60       1579.50       378.67 o                         
 -11  16   3       4302.54       2549.05       339.46 o                         
 -10  16   3       1564.32       1435.00       314.98 o                         
  -9  16   3       2482.57       2066.44       493.23 o                         
  -8  16   3       2161.62       1738.71       261.36 o                         
  -7  16   3        167.62        441.85       195.90 o                         
  -6  16   3       1852.82       1706.58       256.61 o                         
  -5  16   3         73.64        124.46       172.79 o                         
  -4  16   3        490.90        363.40       169.84 o                         
  -3  16   3       6453.34       6671.52       326.53 o                         
  -2  16   3       8042.04       8810.08       442.04 o                         
  -1  16   3       6903.76       7085.95       360.15 o                         
   0  16   3       4749.98       4903.23       289.61 o                         
   1  16   3       1951.61       1806.32       253.28 o                         
   2  16   3        586.40        494.58       170.87 o                         
   3  16   3        330.66        281.92       153.71 o                         
   4  16   3      10205.93      11055.16       471.13 o                         
   5  16   3        611.20        801.96       213.37 o                         
   6  16   3       1808.30       1810.97       268.47 o                         
   7  16   3       3837.84       3446.25       369.95 o                         
   8  16   3       3367.03       3731.43       410.60 o                         
   9  16   3       3484.71       2404.83       403.52 o                         
 -11  17   3        159.09        255.72       318.07 o                         
 -10  17   3          1.75        232.88       236.06 o                         
  -9  17   3        690.52        385.89       228.76 o                         
  -8  17   3       1081.40       1112.82       248.08 o                         
  -7  17   3       3427.85       4121.10       336.80 o                         
  -6  17   3       1446.48       1148.43       233.38 o                         
  -5  17   3       2208.33       2313.18       275.13 o                         
  -4  17   3       2079.98       2065.98       304.55 o                         
  -3  17   3        573.86        850.30       170.59 o                         
  -2  17   3        253.80        302.05       178.71 o                         
  -1  17   3          4.22         94.69       147.35 o                         
   0  17   3        129.65        133.66       136.16 o                         
   1  17   3        643.45        376.01       212.60 o                         
   2  17   3        796.01        642.15       180.66 o                         
   3  17   3       3145.45       3054.12       316.83 o                         
   4  17   3       2152.21       1775.02       233.88 o                         
   5  17   3       1073.10       1175.75       226.13 o                         
   6  17   3        730.41        525.38       202.34 o                         
   7  17   3         94.35         20.85       356.51 o                         
   8  17   3         95.19        501.00       305.81 o                         
 -11  18   3        876.89        849.75       419.52 o                         
 -10  18   3          6.48          4.51       218.67 o                         
  -9  18   3        158.54        228.85       207.20 o                         
  -8  18   3        204.86        283.62       183.23 o                         
  -7  18   3        172.99        179.76       188.88 o                         
  -6  18   3       1035.31        979.72       224.73 o                         
  -5  18   3        271.73        168.73       199.57 o                         
  -4  18   3        539.12        388.89       203.28 o                         
  -3  18   3       1478.69       1259.30       194.28 o                         
  -2  18   3        487.62        681.86       193.06 o                         
  -1  18   3        137.87        -18.62       143.78 o                         
   0  18   3       1246.51        914.70       196.42 o                         
   1  18   3        873.12        940.54       262.31 o                         
   2  18   3          6.83         42.20       180.58 o                         
   3  18   3         42.36         44.00       201.83 o                         
   4  18   3        248.70        344.42       174.65 o                         
   5  18   3          8.85        134.90       182.18 o                         
   6  18   3       1442.10       1626.67       254.42 o                         
   7  18   3         50.33         32.60       211.72 o                         
   8  18   3         90.50        470.28       319.53 o                         
 -10  19   3       1406.78        816.69       260.45 o                         
  -9  19   3       1535.49       1456.63       306.90 o                         
  -8  19   3        992.54       1001.39       240.52 o                         
  -7  19   3       3280.70       3228.50       381.02 o                         
  -6  19   3       3722.26       4653.53       390.29 o                         
  -5  19   3        688.38       1145.61       283.88 o                         
  -4  19   3        599.92        393.99       232.43 o                         
  -3  19   3         68.23        -40.89       159.53 o                         
  -2  19   3        991.85       1029.58       203.22 o                         
  -1  19   3       1142.84       1019.56       200.35 o                         
   0  19   3       1315.75       1545.69       225.49 o                         
   1  19   3        217.80        102.47       187.80 o                         
   2  19   3        252.73         99.06       179.18 o                         
   3  19   3       4079.76       4324.25       360.18 o                         
   4  19   3        155.34         30.39       180.80 o                         
   5  19   3        469.67        249.09       210.94 o                         
   6  19   3       1442.39       1484.09       260.52 o                         
   7  19   3        604.78        248.79       212.55 o                         
   8  19   3          7.75        -95.18       241.87 o                         
 -10  20   3       2026.76       1941.10       400.11 o                         
  -9  20   3        976.73        812.03       303.17 o                         
  -8  20   3         11.48       -208.40       208.40 o                         
  -7  20   3        581.29        344.46       222.31 o                         
  -6  20   3       2473.53       3030.94       334.61 o                         
  -5  20   3       4172.21       4544.17       407.10 o                         
  -4  20   3       3545.15       3373.20       337.05 o                         
  -3  20   3       6474.33       7581.65       475.38 o                         
  -2  20   3       5308.03       5934.79       368.95 o                         
  -1  20   3       4120.69       4361.59       317.90 o                         
   0  20   3       3731.98       3520.70       331.21 o                         
   1  20   3         51.75        114.40       185.76 o                         
   2  20   3        402.37        376.56       229.94 o                         
   3  20   3         22.04       -172.06       178.28 o                         
   4  20   3       1363.13       1436.12       255.93 o                         
   5  20   3       2016.26       2280.07       281.23 o                         
   6  20   3       3347.96       3711.85       366.39 o                         
   7  20   3       7144.41       7069.65       519.74 o                         
  -9  21   3       4042.07       4407.02       497.30 o                         
  -8  21   3       3448.63       4317.09       445.55 o                         
  -7  21   3       8666.80       8658.34       504.94 o                         
  -6  21   3      10128.35       9054.40       532.81 o                         
  -5  21   3       5889.35       5987.55       495.08 o                         
  -4  21   3       1701.42       2025.59       297.66 o                         
  -3  21   3         64.47        220.71       212.58 o                         
  -2  21   3         31.80        232.48       194.63 o                         
  -1  21   3       1488.99       1276.71       240.86 o                         
   0  21   3       4778.41       5508.06       385.53 o                         
   1  21   3       7192.26       7166.15       441.25 o                         
   2  21   3      11481.42      13016.71       899.14 o                         
   3  21   3      15205.74      15785.36       681.90 o                         
   4  21   3       3916.24       3202.20       332.67 o                         
   5  21   3       1556.25       1071.44       265.42 o                         
   6  21   3        838.78       1071.97       284.99 o                         
   7  21   3       1119.57       1211.90       433.94 o                         
  -9  22   3       1787.36       1552.03       317.31 o                         
  -8  22   3          9.61       -204.20       204.20 o                         
  -7  22   3        762.99        537.78       278.73 o                         
  -6  22   3       1814.99       2288.24       319.50 o                         
  -5  22   3       5097.28       5530.07       477.29 o                         
  -4  22   3       8724.89       8924.83       545.62 o                         
  -3  22   3       5651.22       6243.56       448.73 o                         
  -2  22   3       4640.99       5970.87       415.57 o                         
  -1  22   3       5362.06       5445.19       369.36 o                         
   0  22   3       2449.74       3296.91       300.53 o                         
   1  22   3         96.32        496.44       241.27 o                         
   2  22   3       1755.84       1430.81       306.55 o                         
   3  22   3        375.59        292.74       224.36 o                         
   4  22   3       2178.90       2101.99       294.77 o                         
   5  22   3       9432.96       7905.23       571.76 o                         
   6  22   3       4975.37       4680.16       626.49 o                         
   7  22   3       5639.68       6548.34       608.70 o                         
  -8  23   3       3576.18       3975.44       427.61 o                         
  -7  23   3       4420.08       4267.03       395.65 o                         
  -6  23   3       6948.41       6853.98       754.34 o                         
  -5  23   3       6916.73       7272.10       538.62 o                         
  -4  23   3       2651.62       2525.91       306.87 o                         
  -3  23   3        211.59        264.42       191.65 o                         
  -2  23   3         67.64        370.91       193.63 o                         
  -1  23   3       2887.07       3005.00       281.25 o                         
   0  23   3       8631.22       8981.71       463.60 o                         
   1  23   3      12066.83      12196.69       576.72 o                         
   2  23   3       4821.70       4812.19       420.20 o                         
   3  23   3       9027.06      10100.86       636.81 o                         
   4  23   3       3784.91       3558.90       406.65 o                         
   5  23   3       2191.32       2397.17       452.37 o                         
   6  23   3        237.88        295.69       259.87 o                         
  -8  24   3         66.97        326.24       240.65 o                         
  -7  24   3          2.24       -150.77       289.10 o                         
  -6  24   3       1680.34       1551.23       295.20 o                         
  -5  24   3       2754.02       2530.55       335.72 o                         
  -4  24   3       4837.03       4900.44       468.36 o                         
  -3  24   3       5116.00       5013.41       402.10 o                         
  -2  24   3       4582.47       4639.20       338.18 o                         
  -1  24   3       8262.57       9231.35       478.97 o                         
   0  24   3       4364.50       4590.73       360.71 o                         
   1  24   3        672.15        660.03       235.56 o                         
   2  24   3       2554.63       2682.58       346.52 o                         
   3  24   3        337.54        664.52       253.96 o                         
   4  24   3       1062.59        283.36       243.70 o                         
   5  24   3       1237.51       1243.46       320.86 o                         
  -7  25   3        503.67         27.72       262.07 o                         
  -6  25   3       1437.08       1509.33       305.95 o                         
  -5  25   3        850.07        836.46       243.38 o                         
  -4  25   3        150.46         53.67       279.45 o                         
  -3  25   3        237.62        719.23       225.90 o                         
  -2  25   3         88.87         58.79       258.49 o                         
  -1  25   3        180.16         95.00       171.33 o                         
   0  25   3          9.03        194.95       206.52 o                         
   1  25   3       1437.34        803.82       248.94 o                         
   2  25   3        994.73       1528.20       274.98 o                         
   3  25   3       1671.13       1680.27       314.42 o                         
   4  25   3        480.58        876.05       502.88 o                         
   5  25   3        471.59        762.34       316.31 o                         
  -6  26   3         76.07        150.71       264.78 o                         
  -5  26   3          6.80        322.87       245.51 o                         
  -4  26   3         36.04         16.11       268.11 o                         
  -3  26   3       1353.84       1201.67       275.94 o                         
  -2  26   3       3803.99       3649.47       370.80 o                         
  -1  26   3       1826.01       1639.83       265.08 o                         
   0  26   3         57.54         47.74       194.52 o                         
   1  26   3        383.32        489.28       216.68 o                         
   2  26   3        437.98        -39.83       211.22 o                         
   3  26   3          0.09       -139.15       211.12 o                         
   4  26   3         23.08        688.37       296.20 o                         
  -6  27   3        247.92          9.99       272.29 o                         
  -5  27   3          2.55        215.10       323.83 o                         
  -4  27   3         42.67        -32.70       279.40 o                         
  -3  27   3        155.61        571.78       245.09 o                         
  -2  27   3         16.52        466.55       234.85 o                         
  -1  27   3        271.92        107.64       212.16 o                         
   0  27   3        390.77        480.27       212.62 o                         
   1  27   3        411.90        357.69       261.67 o                         
   2  27   3         58.69        445.20       315.93 o                         
   3  27   3        704.69        858.21       377.72 o                         
  -4  28   3       1506.40       1942.69       322.56 o                         
  -3  28   3       1325.62        669.08       254.87 o                         
  -2  28   3       2690.82       2443.90       343.80 o                         
  -1  28   3       3342.25       3133.75       369.68 o                         
   0  28   3       1576.32       1683.50       302.44 o                         
   1  28   3         79.01        434.33       268.27 o                         
   2  28   3        216.58        361.85       333.19 o                         
  -2  29   3         21.44       -124.05       240.80 o                         
  -1  29   3       1861.19       1777.64       302.43 o                         
   0  29   3        827.24        848.27       351.52 o                         
 -13   0   4       4951.84       4961.44       746.15 o                         
 -12   0   4       6561.93       5888.05       916.78 o                         
 -11   0   4      20316.25      18906.68      1444.65 o                         
 -10   0   4      29146.38      27578.20      1534.99 o                         
  -9   0   4      35606.09      35681.24      1893.89 o                         
  -8   0   4      37479.73      36871.96      1452.50 o                         
  -7   0   4      12920.79      14175.20      1122.45 o                         
  -6   0   4         75.88        147.83       215.61 o                         
  -5   0   4         79.25        408.44       188.11 o                         
  -4   0   4       6352.84       6601.73       404.55 o                         
  -3   0   4      10202.59      10257.28       458.86 o                         
  -2   0   4      19408.97      19095.46       656.65 o                         
  -1   0   4      29691.78      29010.33      1319.59 o                         
   0   0   4      34740.47      31989.00      1411.58 o                         
   1   0   4       9573.87       8388.35       947.46 o                         
   2   0   4       5468.13       2977.14       465.18 o                         
   3   0   4       2454.39       2885.77       542.92 o                         
   5   0   4        216.22        263.69       228.87 o                         
   6   0   4        708.12        788.65       368.39 o                         
   7   0   4       8944.42      10061.09       981.60 o                         
   8   0   4      12566.45      12014.74      1132.23 o                         
   9   0   4       8445.81       9464.39       826.68 o                         
  10   0   4       6160.30       6334.41      1021.67 o                         
 -13   1   4        895.90       1205.94       342.63 o                         
 -12   1   4       1098.79        595.90       280.97 o                         
 -11   1   4        752.72        619.93       245.19 o                         
 -10   1   4        502.32        745.04       290.30 o                         
  -9   1   4       2034.54       2292.28       368.42 o                         
  -8   1   4      11202.73      10330.10       490.41 o                         
  -7   1   4      27523.96      27574.25       794.72 o                         
  -6   1   4      27338.06      26575.13       743.14 o                         
  -5   1   4      34334.89      32529.36       713.16 o                         
  -4   1   4      57921.31      55749.46      1211.75 o                         
  -3   1   4      29966.67      29618.76       672.92 o                         
  -2   1   4      24967.93      24859.81       593.55 o                         
  -1   1   4       4738.56       4451.08       315.94 o                         
   0   1   4        904.90        858.22       140.02 o                         
   1   1   4      27032.49      23645.00      1131.77 o                         
   2   1   4      65023.50      65954.18      3619.70 o                         
   3   1   4      42571.37      44250.10      2171.49 o                         
   4   1   4      11263.15      12627.82       800.15 o                         
   5   1   4      13685.05      14063.92       632.09 o                         
   6   1   4      24479.54      25934.11       906.36 o                         
   7   1   4      16672.65      17105.61       723.30 o                         
   8   1   4       1732.06       1774.06       337.49 o                         
   9   1   4        108.85        -16.62       298.26 o                         
  10   1   4         87.72        -78.30       256.55 o                         
 -13   2   4       2766.33       2837.27       442.95 o                         
 -12   2   4       5063.56       4958.96       603.41 o                         
 -11   2   4       9017.01       9675.11       632.50 o                         
 -10   2   4      13051.47      14255.30       785.09 o                         
  -9   2   4      15548.97      15441.61       644.08 o                         
  -8   2   4      12057.10      12613.45       543.27 o                         
  -7   2   4       3687.17       3954.90       291.76 o                         
  -6   2   4       1208.76       1545.95       194.54 o                         
  -5   2   4       4459.81       4881.22       293.55 o                         
  -4   2   4       1942.40       2337.23       196.54 o                         
  -3   2   4      12600.36      11949.23       314.91 o                         
  -2   2   4       6859.74       6565.28       214.08 o                         
  -1   2   4       5580.89       5377.73       481.99 o                         
   0   2   4      25137.56      23262.45      1105.69 o                         
   1   2   4       7852.11       6512.68       320.96 o                         
   2   2   4       7379.24       7109.36       378.47 o                         
   3   2   4      10027.39       9963.28       501.22 o                         
   4   2   4       1664.79       2059.39       270.93 o                         
   5   2   4        918.11       1397.33       250.21 o                         
   6   2   4        132.38        373.75       238.08 o                         
   7   2   4       6566.83       6377.90       457.66 o                         
   8   2   4       7006.17       7033.00       498.69 o                         
   9   2   4       6501.22       6980.96       682.58 o                         
  10   2   4       2991.83       3511.48       463.98 o                         
 -13   3   4        433.09        492.70       358.70 o                         
 -12   3   4        531.18        340.12       260.41 o                         
 -11   3   4        939.60        689.35       258.15 o                         
 -10   3   4         20.19        305.99       227.54 o                         
  -9   3   4       1669.09       1832.54       248.58 o                         
  -8   3   4       7209.59       8317.07       432.68 o                         
  -7   3   4       1594.45       1118.04       177.48 o                         
  -6   3   4      10992.53      10842.53       347.77 o                         
  -5   3   4      20747.11      19803.04       483.79 o                         
  -4   3   4      12572.67      11797.89       347.56 o                         
  -3   3   4       5917.30       5318.43       212.70 o                         
  -2   3   4        618.60        441.45        93.03 o                         
  -1   3   4        106.86        160.62        77.96 o                         
   0   3   4        316.76        394.86       157.49 o                         
   1   3   4      25059.91      24614.75       704.66 o                         
   2   3   4      12779.84      13173.85       557.99 o                         
   3   3   4       6143.40       6162.04       389.98 o                         
   4   3   4       4785.84       5680.57       418.71 o                         
   5   3   4        973.65       1727.98       290.38 o                         
   6   3   4       2035.72       2242.51       292.76 o                         
   7   3   4       5808.83       6648.79       622.71 o                         
   8   3   4        602.45        670.09       235.28 o                         
   9   3   4        144.25        148.87       258.90 o                         
  10   3   4         41.27        515.94       312.60 o                         
 -13   4   4        104.85       -151.56       235.12 o                         
 -12   4   4         96.53       -221.36       221.36 o                         
 -11   4   4        565.94        511.13       212.15 o                         
 -10   4   4        489.91        689.92       215.93 o                         
  -9   4   4        479.97        133.89       172.23 o                         
  -8   4   4       1044.31       1185.78       198.66 o                         
  -7   4   4        107.79        -88.01       108.36 o                         
  -6   4   4          8.28        121.31       107.54 o                         
  -5   4   4        516.58        596.78       137.52 o                         
  -4   4   4       8199.55       8266.88       282.37 o                         
  -3   4   4       1507.83       1587.71       130.46 o                         
  -2   4   4       1744.13       2003.70       131.61 o                         
  -1   4   4        524.50        581.80        90.43 o                         
   0   4   4       6383.93       6332.52       337.61 o                         
   1   4   4       5346.56       6679.56       420.91 o                         
   2   4   4       1509.81       1346.30       234.91 o                         
   3   4   4       1029.99       1052.41       227.62 o                         
   4   4   4          5.18        -32.77       164.45 o                         
   5   4   4       1593.14       1578.28       251.05 o                         
   6   4   4          5.70       -174.98       174.98 o                         
   7   4   4        944.24       1036.90       296.88 o                         
   8   4   4       1239.63       1169.38       370.63 o                         
   9   4   4        224.58        154.53       262.79 o                         
  10   4   4        531.80        495.66       452.36 o                         
 -13   5   4       1292.37       1048.54       306.74 o                         
 -12   5   4       1232.97       1348.57       286.40 o                         
 -11   5   4        179.27         71.82       196.78 o                         
 -10   5   4        340.26        415.93       263.93 o                         
  -9   5   4        110.89        -33.64       142.64 o                         
  -8   5   4        931.12       1009.93       174.73 o                         
  -7   5   4       2252.66       2389.45       231.94 o                         
  -6   5   4        399.11        216.79       133.60 o                         
  -5   5   4        360.33        622.82       129.83 o                         
  -4   5   4       1036.31       1066.49       115.98 o                         
  -3   5   4       4584.41       3962.80       187.94 o                         
  -2   5   4         17.14        103.70        96.82 o                         
  -1   5   4        161.82         25.64       112.20 o                         
   0   5   4       1339.66       1512.41       193.52 o                         
   1   5   4        834.04       1012.54       162.80 o                         
   2   5   4       1085.73       1201.32       198.69 o                         
   3   5   4       1872.09       2282.62       252.25 o                         
   4   5   4         47.48        -70.07       148.11 o                         
   5   5   4        280.28        427.48       196.66 o                         
   6   5   4       2921.04       2883.75       314.60 o                         
   7   5   4          9.80         25.53       195.93 o                         
   8   5   4        389.43        194.61       221.72 o                         
   9   5   4         62.64       -238.92       238.92 o                         
  10   5   4        138.72        394.37       242.93 o                         
 -13   6   4       1595.12       1471.11       291.38 o                         
 -12   6   4       2605.13       2347.04       315.61 o                         
 -11   6   4       1745.86       1696.29       260.97 o                         
 -10   6   4       3773.06       4052.48       325.38 o                         
  -9   6   4       4546.63       4527.71       306.70 o                         
  -8   6   4       5669.13       6042.39       389.55 o                         
  -7   6   4       1542.86       1639.48       242.75 o                         
  -6   6   4       3148.78       3486.16       220.52 o                         
  -5   6   4        105.22         10.13       111.64 o                         
  -4   6   4          7.55         -8.85        93.19 o                         
  -3   6   4      17591.43      18202.19       431.83 o                         
  -2   6   4      11600.72      10438.25       325.81 o                         
  -1   6   4      13943.96      12737.00       444.75 o                         
   0   6   4      24109.95      24929.46       916.65 o                         
   1   6   4       7424.32       7172.28       334.67 o                         
   2   6   4       6893.43       7028.92       341.05 o                         
   3   6   4       2996.16       3302.31       250.75 o                         
   4   6   4         33.82         -0.87       179.78 o                         
   5   6   4        432.91        563.20       190.91 o                         
   6   6   4        217.68         69.75       186.65 o                         
   7   6   4       2877.80       2878.28       348.08 o                         
   8   6   4       2100.96       1883.29       322.18 o                         
   9   6   4       1945.34       2412.99       386.00 o                         
  10   6   4       1899.05       2035.09       395.65 o                         
 -13   7   4       4694.71       4843.01       456.04 o                         
 -12   7   4       5212.70       5489.48       584.64 o                         
 -11   7   4       2314.81       2443.69       336.02 o                         
 -10   7   4         14.48       -123.72       155.26 o                         
  -9   7   4       2962.64       2930.31       267.71 o                         
  -8   7   4       5206.58       5453.10       338.52 o                         
  -7   7   4      12396.28      11756.27       440.29 o                         
  -6   7   4      10421.96       9878.82       401.92 o                         
  -5   7   4      28400.10      25212.44       748.49 o                         
  -4   7   4      33608.68      31590.04       696.44 o                         
  -3   7   4      10265.23      10355.16       310.10 o                         
  -2   7   4       1200.20       1307.30       161.10 o                         
  -1   7   4       3219.91       3801.21       248.11 o                         
   0   7   4        396.21        497.76       138.40 o                         
   1   7   4        210.85        421.41       125.83 o                         
   2   7   4        516.78        577.63       154.80 o                         
   3   7   4       7213.67       7875.31       642.37 o                         
   4   7   4       6285.92       6583.14       456.00 o                         
   5   7   4      11425.44      12825.38       556.01 o                         
   6   7   4       7694.42       7287.42       511.36 o                         
   7   7   4       6020.21       6233.10       469.61 o                         
   8   7   4       1745.85       1243.31       307.99 o                         
   9   7   4        629.20        995.29       304.86 o                         
  10   7   4         73.06         73.16       381.21 o                         
 -13   8   4       1816.66       1673.83       310.51 o                         
 -12   8   4       6973.78       6658.38       597.72 o                         
 -11   8   4       7371.70       7875.81       507.80 o                         
 -10   8   4      16242.38      16572.38       621.87 o                         
  -9   8   4       9135.93       9958.54       489.76 o                         
  -8   8   4       3144.75       3633.41       279.14 o                         
  -7   8   4       3207.58       3590.88       250.07 o                         
  -6   8   4       1673.23       1764.59       195.74 o                         
  -5   8   4         29.89        204.45       120.27 o                         
  -4   8   4       6449.43       6938.17       275.16 o                         
  -3   8   4      35311.99      34933.30       796.99 o                         
  -2   8   4      42759.62      41592.90       944.94 o                         
  -1   8   4      65974.73      65084.66      1406.39 o                         
   0   8   4      68338.80      67731.30      1820.51 o                         
   1   8   4      33451.27      33643.15       974.11 o                         
   2   8   4      20196.44      19315.03       711.79 o                         
   3   8   4       7915.86       8311.58       429.91 o                         
   4   8   4        751.92        465.35       193.13 o                         
   5   8   4       3023.27       3024.79       383.21 o                         
   6   8   4       3110.95       3068.82       319.03 o                         
   7   8   4       3173.09       3191.85       320.99 o                         
   8   8   4       4124.02       4278.00       384.24 o                         
   9   8   4       6635.47       6879.52       502.98 o                         
  10   8   4       4939.18       4674.41       474.34 o                         
 -13   9   4       5253.81       4644.16       430.63 o                         
 -12   9   4       6694.64       6493.49       450.18 o                         
 -11   9   4       3354.23       3385.46       330.02 o                         
 -10   9   4         30.45        -99.09       170.49 o                         
  -9   9   4       6319.75       6878.15       391.06 o                         
  -8   9   4       7339.94       7495.32       409.64 o                         
  -7   9   4      11138.12      10980.43       462.82 o                         
  -6   9   4      30860.48      30124.34      1167.28 o                         
  -5   9   4      44869.07      42890.70       976.22 o                         
  -4   9   4      40905.67      38580.05       842.02 o                         
  -3   9   4       3359.28       2908.80       229.76 o                         
  -2   9   4       4037.26       3868.95       245.88 o                         
  -1   9   4       3435.88       3930.89       223.50 o                         
   0   9   4        745.04       1184.29       192.22 o                         
   1   9   4       1120.62       1345.01       220.07 o                         
   2   9   4       4600.60       4589.76       293.64 o                         
   3   9   4      12021.85      12336.50       555.56 o                         
   4   9   4       7476.79       7725.54       511.18 o                         
   5   9   4       8687.67       9123.52       591.87 o                         
   6   9   4      16083.38      16778.12       716.74 o                         
   7   9   4       6752.25       6015.03       450.90 o                         
   8   9   4       4032.56       4635.47       485.36 o                         
   9   9   4        900.53        971.99       264.69 o                         
  10   9   4        129.85       -243.49       243.49 o                         
 -13  10   4       2965.26       2871.46       492.02 o                         
 -12  10   4       4084.37       3617.63       327.80 o                         
 -11  10   4       9245.43       9865.86       513.09 o                         
 -10  10   4       8240.81       9432.58       486.20 o                         
  -9  10   4      11413.68      11936.24       525.38 o                         
  -8  10   4       3575.62       3667.72       356.77 o                         
  -7  10   4       9968.68       9180.21       468.51 o                         
  -6  10   4        854.86        970.18       172.44 o                         
  -5  10   4        820.44        910.91       174.86 o                         
  -4  10   4      14703.95      15410.24       436.12 o                         
  -3  10   4      22650.99      21798.08       595.46 o                         
  -2  10   4      33563.89      32736.39       855.22 o                         
  -1  10   4      42291.48      42093.43       922.00 o                         
   0  10   4      34540.00      33458.32       915.95 o                         
   1  10   4      17175.22      15598.37       564.85 o                         
   2  10   4      19114.33      19292.94       692.83 o                         
   3  10   4      10761.29      11926.69       494.95 o                         
   4  10   4        979.88        624.30       237.32 o                         
   5  10   4        378.21        359.76       184.69 o                         
   6  10   4       5301.46       5249.34       435.31 o                         
   7  10   4       1572.06       1366.35       284.81 o                         
   8  10   4       2948.30       4028.61       527.02 o                         
   9  10   4       6231.18       6497.99       484.89 o                         
 -12  11   4       1186.82       1394.91       332.72 o                         
 -11  11   4       1123.40       1431.23       269.95 o                         
 -10  11   4         69.32         64.50       182.19 o                         
  -9  11   4        970.21       1054.48       373.62 o                         
  -8  11   4       5233.50       5147.66       395.64 o                         
  -7  11   4       3327.11       3614.50       295.13 o                         
  -6  11   4       9505.13       9464.29       426.09 o                         
  -5  11   4      16792.54      17024.89       480.78 o                         
  -4  11   4      13702.61      13156.76       405.74 o                         
  -3  11   4       2940.29       2684.11       226.34 o                         
  -2  11   4       4549.27       4815.25       267.01 o                         
  -1  11   4       1676.28       1849.82       158.82 o                         
   0  11   4        473.89        644.05       162.79 o                         
   1  11   4       4616.90       5510.72       323.64 o                         
   2  11   4       6537.64       7493.17       357.14 o                         
   3  11   4      14854.62      15486.08       561.47 o                         
   4  11   4       5113.57       4928.79       317.19 o                         
   5  11   4       7775.36       7751.47       580.62 o                         
   6  11   4       6879.19       8167.50       686.24 o                         
   7  11   4       2787.68       3908.03       557.36 o                         
   8  11   4        654.00        738.54       297.87 o                         
   9  11   4        154.62        319.75       278.89 o                         
 -12  12   4       1330.84       1017.71       278.64 o                         
 -11  12   4       3359.04       3235.26       363.43 o                         
 -10  12   4       2054.13       1941.67       289.74 o                         
  -9  12   4       1239.41       1953.96       381.44 o                         
  -8  12   4       3955.85       4010.74       312.85 o                         
  -7  12   4       1836.26       1859.60       246.53 o                         
  -6  12   4        128.32        290.15       140.62 o                         
  -5  12   4        772.78        726.14       156.34 o                         
  -4  12   4       9984.10      10180.82       361.66 o                         
  -3  12   4         11.96         77.49       142.62 o                         
  -2  12   4       7313.59       7843.49       416.54 o                         
  -1  12   4       6277.42       6280.95       275.58 o                         
   0  12   4       6606.37       7014.58       436.92 o                         
   1  12   4       5701.58       5327.68       328.32 o                         
   2  12   4       5366.96       5353.06       303.44 o                         
   3  12   4        161.16        -26.77       131.91 o                         
   4  12   4        701.96        406.45       164.44 o                         
   5  12   4        378.69        494.63       208.98 o                         
   6  12   4        393.75        245.10       248.94 o                         
   7  12   4        450.06        338.17       275.51 o                         
   8  12   4       2832.82       2100.41       404.02 o                         
   9  12   4        983.01       1674.41       352.31 o                         
 -12  13   4        250.10         96.23       240.40 o                         
 -11  13   4         26.39        488.01       226.06 o                         
 -10  13   4          0.10        226.80       194.93 o                         
  -9  13   4        138.24       -113.70       186.57 o                         
  -8  13   4         56.93       -230.84       230.84 o                         
  -7  13   4         16.02        -91.46       157.61 o                         
  -6  13   4         85.25        109.53       158.12 o                         
  -5  13   4       1209.49       1387.42       187.90 o                         
  -4  13   4         10.54          3.50       123.10 o                         
  -3  13   4        771.10        933.60       178.80 o                         
  -2  13   4       1180.89        962.98       179.06 o                         
  -1  13   4         67.39        -67.61       112.84 o                         
   0  13   4        199.03        473.05       132.16 o                         
   1  13   4        172.90        300.88       140.44 o                         
   2  13   4       1221.37       1071.12       195.44 o                         
   3  13   4          2.82        -40.22       142.04 o                         
   4  13   4        174.03        341.58       167.64 o                         
   5  13   4         97.85        -75.30       166.27 o                         
   6  13   4        172.20        -58.79       178.32 o                         
   7  13   4        838.58        706.57       252.13 o                         
   8  13   4         31.91       -152.23       236.43 o                         
   9  13   4        203.15          4.73       288.83 o                         
 -12  14   4        594.26        207.84       329.29 o                         
 -11  14   4        888.55        551.64       227.35 o                         
 -10  14   4        891.62        686.27       229.56 o                         
  -9  14   4        410.36        180.19       201.69 o                         
  -8  14   4       2306.25       2463.60       373.74 o                         
  -7  14   4         12.66       -157.24       157.24 o                         
  -6  14   4        190.71         83.41       153.22 o                         
  -5  14   4         61.99         35.30       136.83 o                         
  -4  14   4         17.60       -107.01       137.01 o                         
  -3  14   4         48.86       -140.62       140.62 o                         
  -2  14   4         23.17        107.30       143.62 o                         
  -1  14   4       1189.30       1509.53       185.29 o                         
   0  14   4       2031.59       1889.68       190.07 o                         
   1  14   4        499.17        312.87       137.49 o                         
   2  14   4        108.28       -132.93       132.93 o                         
   3  14   4        163.90        250.25       154.07 o                         
   4  14   4       4550.70       4572.48       325.03 o                         
   5  14   4       2264.87       2112.99       271.80 o                         
   6  14   4        112.50        384.87       191.88 o                         
   7  14   4        166.26        -49.63       236.69 o                         
   8  14   4         49.98        121.10       317.53 o                         
   9  14   4        221.72        923.54       350.82 o                         
 -12  15   4       2372.34       2091.26       340.18 o                         
 -11  15   4        164.80        376.93       237.46 o                         
 -10  15   4         35.49       -199.26       199.26 o                         
  -9  15   4         48.28        183.75       223.86 o                         
  -8  15   4         32.87       -136.30       179.44 o                         
  -7  15   4       6685.66       6866.60       409.58 o                         
  -6  15   4       2722.20       2900.15       288.98 o                         
  -5  15   4      11758.25      11639.51       514.63 o                         
  -4  15   4       3775.27       3968.85       364.50 o                         
  -3  15   4       5277.71       5180.34       317.99 o                         
  -2  15   4       6017.28       6310.27       437.12 o                         
  -1  15   4        261.52        288.39       133.98 o                         
   0  15   4        684.43        633.12       165.07 o                         
   1  15   4       1198.72       1096.91       188.22 o                         
   2  15   4       2594.32       2642.35       237.26 o                         
   3  15   4       7845.09       7865.21       369.78 o                         
   4  15   4       6040.48       6184.77       383.01 o                         
   5  15   4       6511.69       6766.34       403.90 o                         
   6  15   4       3033.20       3029.46       374.37 o                         
   7  15   4       1004.94       1151.94       352.29 o                         
   8  15   4        316.52        -15.48       252.54 o                         
 -11  16   4       3614.89       2831.27       570.23 o                         
 -10  16   4       6798.29       6174.38       550.63 o                         
  -9  16   4      10566.68      11339.48       680.64 o                         
  -8  16   4      14589.99      14534.07       619.61 o                         
  -7  16   4       6034.26       6044.14       408.60 o                         
  -6  16   4        203.79        135.11       161.70 o                         
  -5  16   4        108.19        456.62       201.27 o                         
  -4  16   4       1680.39       1712.42       221.69 o                         
  -3  16   4       1517.35       1510.36       213.30 o                         
  -2  16   4       7594.79       8038.02       411.48 o                         
  -1  16   4       9724.85       9842.39       413.34 o                         
   0  16   4       8900.93       9493.17       437.06 o                         
   1  16   4       9124.32       9489.78       443.59 o                         
   2  16   4       3319.18       3927.48       302.57 o                         
   3  16   4       4534.34       4583.12       340.78 o                         
   4  16   4       4635.16       4922.56       333.85 o                         
   5  16   4        465.82        830.84       219.80 o                         
   6  16   4        825.67        864.79       262.00 o                         
   7  16   4         81.94        146.67       259.30 o                         
   8  16   4       2366.00       2206.83       402.89 o                         
 -11  17   4         19.65       -332.27       332.27 o                         
 -10  17   4         10.10        -85.98       218.52 o                         
  -9  17   4       1837.18       2115.11       306.33 o                         
  -8  17   4       2662.01       2946.73       323.01 o                         
  -7  17   4       5396.93       5888.57       369.66 o                         
  -6  17   4      15967.03      15533.78       556.70 o                         
  -5  17   4       9495.29       9835.48       479.66 o                         
  -4  17   4      16024.21      16225.75       613.21 o                         
  -3  17   4      12099.38      12189.23       466.56 o                         
  -2  17   4       6055.50       6114.94       360.86 o                         
  -1  17   4       1203.43       1114.16       201.00 o                         
   0  17   4        264.67        280.47       158.63 o                         
   1  17   4       1489.17       1739.50       222.52 o                         
   2  17   4       4820.46       4913.44       338.52 o                         
   3  17   4      17136.65      18899.39       699.09 o                         
   4  17   4      12231.72      12084.32       508.82 o                         
   5  17   4       9186.46       8961.40       484.08 o                         
   6  17   4      10650.83      12093.81       841.01 o                         
   7  17   4       2585.36       2220.50       411.28 o                         
   8  17   4       3326.17       3247.33       410.50 o                         
 -11  18   4       6017.81       6207.19       515.72 o                         
 -10  18   4       5859.86       6073.90       462.61 o                         
  -9  18   4      10295.72       8956.09       545.71 o                         
  -8  18   4       8366.80       8575.18       569.29 o                         
  -7  18   4       9545.18       9743.39       477.61 o                         
  -6  18   4       3912.69       3653.06       347.40 o                         
  -5  18   4        301.40        262.09       174.39 o                         
  -4  18   4        442.66        636.49       201.10 o                         
  -3  18   4       5228.17       5994.31       379.02 o                         
  -2  18   4       9868.17      11279.02       482.54 o                         
  -1  18   4      13022.36      14088.38       545.85 o                         
   0  18   4       9686.80      10799.99       483.47 o                         
   1  18   4      11720.16      12725.59       512.43 o                         
   2  18   4       3048.39       3309.20       278.76 o                         
   3  18   4       3810.36       3997.26       311.74 o                         
   4  18   4       1383.13        861.56       222.88 o                         
   5  18   4          0.33       -174.67       174.67 o                         
   6  18   4       1583.28       1534.53       362.08 o                         
   7  18   4       3386.65       3383.17       395.66 o                         
   8  18   4       3871.66       3993.95       502.92 o                         
 -10  19   4         37.17        -32.21       226.49 o                         
  -9  19   4        918.13        853.26       284.19 o                         
  -8  19   4       5793.20       6163.45       411.45 o                         
  -7  19   4       4926.72       4971.84       353.45 o                         
  -6  19   4      13241.43      14258.48       582.09 o                         
  -5  19   4      20452.85      21048.94       652.99 o                         
  -4  19   4      11810.95      13265.99       596.39 o                         
  -3  19   4       8398.47       9080.47       504.62 o                         
  -2  19   4        960.42        698.01       192.78 o                         
  -1  19   4        628.67        523.45       187.70 o                         
   0  19   4        432.74        440.71       186.06 o                         
   1  19   4        292.91        138.99       175.72 o                         
   2  19   4       9962.58       9758.32       523.05 o                         
   3  19   4       8548.89       8408.06       444.12 o                         
   4  19   4       8182.11       8411.26       547.75 o                         
   5  19   4       5432.77       6323.23       406.90 o                         
   6  19   4       5024.71       4463.13       371.27 o                         
   7  19   4       2522.37       1745.85       351.77 o                         
 -10  20   4       3126.22       2390.60       339.26 o                         
  -9  20   4       2821.63       3340.56       546.49 o                         
  -8  20   4       2390.40       2645.44       357.80 o                         
  -7  20   4         31.80        193.12       196.43 o                         
  -6  20   4        646.82        700.81       201.71 o                         
  -5  20   4        113.52         72.81       171.06 o                         
  -4  20   4        659.73        851.37       281.30 o                         
  -3  20   4        915.75        771.56       222.32 o                         
  -2  20   4       5314.46       6252.85       361.56 o                         
  -1  20   4       2152.46       2441.39       269.31 o                         
   0  20   4        832.99        869.75       273.84 o                         
   1  20   4       2811.71       2248.79       420.06 o                         
   2  20   4       3792.02       3802.03       343.11 o                         
   3  20   4        863.65        637.70       205.14 o                         
   4  20   4        261.92        937.00       270.31 o                         
   5  20   4        130.94         93.90       200.09 o                         
   6  20   4        835.01        736.06       247.34 o                         
   7  20   4        515.83        -97.35       252.58 o                         
  -9  21   4        215.76         39.51       221.66 o                         
  -8  21   4        753.26        757.18       250.64 o                         
  -7  21   4        135.68       -305.65       305.65 o                         
  -6  21   4         15.01         89.90       219.25 o                         
  -5  21   4       6104.31       6345.05       424.88 o                         
  -4  21   4       6026.93       6657.17       480.92 o                         
  -3  21   4       2366.65       2259.68       300.66 o                         
  -2  21   4        234.40        480.17       179.74 o                         
  -1  21   4         35.97       -165.77       168.50 o                         
   0  21   4          0.93       -163.35       163.35 o                         
   1  21   4        322.29        599.58       215.06 o                         
   2  21   4       4344.48       4206.29       402.87 o                         
   3  21   4       1362.92       1769.00       283.40 o                         
   4  21   4        474.28        634.78       255.51 o                         
   5  21   4       3162.02       3229.05       399.57 o                         
   6  21   4        587.66        -20.14       286.97 o                         
  -9  22   4        104.58        580.97       304.35 o                         
  -8  22   4         39.04         22.86       208.46 o                         
  -7  22   4          9.80       -185.58       185.58 o                         
  -6  22   4         87.64       -129.31       170.47 o                         
  -5  22   4         84.22        283.46       238.75 o                         
  -4  22   4        247.76       -132.25       283.71 o                         
  -3  22   4        201.26        215.30       203.59 o                         
  -2  22   4       1150.40       1430.44       229.52 o                         
  -1  22   4          3.38        -74.22       166.75 o                         
   0  22   4         13.89        -79.94       185.26 o                         
   1  22   4        302.58        337.34       213.07 o                         
   2  22   4        335.26        323.09       232.59 o                         
   3  22   4         70.69          4.84       186.45 o                         
   4  22   4        471.74        283.49       200.47 o                         
   5  22   4        692.76        536.51       236.61 o                         
   6  22   4         30.48        -80.18       281.55 o                         
  -8  23   4        145.69        420.29       222.44 o                         
  -7  23   4       2054.61       1883.18       289.85 o                         
  -6  23   4       1527.19        993.32       226.00 o                         
  -5  23   4       2668.39       2072.38       305.44 o                         
  -4  23   4        553.70        382.59       267.65 o                         
  -3  23   4       2478.81       2141.70       255.99 o                         
  -2  23   4       2420.46       2738.23       279.01 o                         
  -1  23   4        244.10        291.66       179.45 o                         
   0  23   4        293.88        313.33       207.79 o                         
   1  23   4        136.55        274.30       291.81 o                         
   2  23   4        101.90         78.46       304.24 o                         
   3  23   4        173.88        -85.31       255.06 o                         
   4  23   4        328.55        271.47       219.48 o                         
   5  23   4        537.38        405.38       267.70 o                         
  -8  24   4       2681.63       2959.03       499.37 o                         
  -7  24   4       1030.52       1223.89       365.28 o                         
  -6  24   4        423.65         70.15       219.25 o                         
  -5  24   4         16.67         42.41       234.14 o                         
  -4  24   4        297.65         33.45       226.91 o                         
  -3  24   4        880.00        566.00       203.12 o                         
  -2  24   4       1057.96        584.02       217.20 o                         
  -1  24   4        751.48        987.88       227.26 o                         
   0  24   4       5953.23       6495.90       644.11 o                         
   1  24   4       6549.76       6780.08       533.58 o                         
   2  24   4       1019.55        715.36       271.77 o                         
   3  24   4        432.95        602.78       414.31 o                         
   4  24   4        526.83        523.78       252.06 o                         
   5  24   4         23.77       -292.44       292.44 o                         
  -7  25   4       3871.11       3845.97       342.30 o                         
  -6  25   4       5183.41       4870.39       422.07 o                         
  -5  25   4       4837.78       4837.23       445.39 o                         
  -4  25   4       6799.35       6519.70       563.77 o                         
  -3  25   4       5362.82       5312.14       369.62 o                         
  -2  25   4        535.91       1065.11       303.63 o                         
  -1  25   4        554.49        678.60       224.78 o                         
   0  25   4         53.87        268.75       204.94 o                         
   1  25   4        727.16        462.29       262.06 o                         
   2  25   4       1171.98        515.31       217.46 o                         
   3  25   4       1876.35       1915.19       327.23 o                         
   4  25   4       4460.59       4033.74       450.66 o                         
  -6  26   4        561.75        345.82       295.01 o                         
  -5  26   4        300.56        112.77       238.57 o                         
  -4  26   4         87.02        -20.23       266.26 o                         
  -3  26   4       3921.37       4439.19       351.21 o                         
  -2  26   4       4385.85       4365.39       365.53 o                         
  -1  26   4      11125.34      10881.51       522.09 o                         
   0  26   4      11690.75      10653.75       784.42 o                         
   1  26   4       8560.97       8457.04       502.71 o                         
   2  26   4       2182.52       2462.09       314.18 o                         
   3  26   4       2243.70       1723.12       313.37 o                         
  -5  27   4       2869.10       2347.02       456.67 o                         
  -4  27   4       1706.54       1217.40       284.39 o                         
  -3  27   4       2141.05       1587.99       298.00 o                         
  -2  27   4       1365.28       1359.62       271.29 o                         
  -1  27   4        391.64        364.64       218.39 o                         
   0  27   4        443.00        488.31       235.35 o                         
   1  27   4        180.12        487.60       233.00 o                         
   2  27   4       3690.72       3189.65       399.89 o                         
  -4  28   4        591.22        684.75       304.50 o                         
  -3  28   4        763.78        789.64       417.21 o                         
  -2  28   4       5034.54       4674.98       409.66 o                         
  -1  28   4       5836.59       5186.36       418.92 o                         
   0  28   4       6300.88       6041.70       632.61 o                         
   1  28   4       3932.17       2988.63       404.35 o                         
 -13   1   5        173.77        120.73       274.13 o                         
 -12   1   5        613.33        709.96       352.08 o                         
 -11   1   5        309.54        117.93       212.73 o                         
 -10   1   5       1037.75       1130.84       253.86 o                         
  -9   1   5       1263.73       1668.77       242.19 o                         
  -8   1   5        197.67        310.93       163.76 o                         
  -7   1   5        347.96        441.95       133.62 o                         
  -6   1   5       2382.60       2746.43       203.29 o                         
  -5   1   5       5932.18       6203.63       282.78 o                         
  -4   1   5       5956.97       5830.80       237.33 o                         
  -3   1   5       2014.90       1828.28       129.24 o                         
  -2   1   5       4966.95       4771.11       209.50 o                         
  -1   1   5       1244.29       1504.99       189.08 o                         
   0   1   5       2209.26       1839.86       217.76 o                         
   1   1   5        324.36        319.13       127.82 o                         
   2   1   5        461.78        551.15       188.64 o                         
   3   1   5        214.81        295.68       176.85 o                         
   4   1   5          5.76        158.65       139.80 o                         
   5   1   5       2544.45       2792.57       351.46 o                         
   6   1   5       2162.28       1974.44       300.30 o                         
   7   1   5       1237.65       1426.26       303.33 o                         
   8   1   5        473.78        -50.18       214.68 o                         
   9   1   5       1590.97       1027.12       382.68 o                         
  10   1   5        280.73          0.77       346.29 o                         
 -13   2   5        269.87         -8.61       227.44 o                         
 -12   2   5        212.59        -87.37       230.19 o                         
 -11   2   5       1861.43       1782.20       273.44 o                         
 -10   2   5       2976.07       3136.39       354.11 o                         
  -9   2   5       4594.17       4121.77       349.37 o                         
  -8   2   5       7616.64       7579.32       373.83 o                         
  -7   2   5      19901.64      20711.00       694.15 o                         
  -6   2   5       5828.82       5304.05       266.37 o                         
  -5   2   5      10880.76      10600.12       396.78 o                         
  -4   2   5       5660.60       5820.02       225.37 o                         
  -3   2   5       2292.20       2779.39       162.57 o                         
  -2   2   5       5935.70       6738.97       254.21 o                         
  -1   2   5       1119.59       1331.66       171.85 o                         
   0   2   5      13747.53      11666.37       897.77 o                         
   1   2   5      23258.28      21704.95       795.33 o                         
   2   2   5       1607.31       1425.84       292.32 o                         
   3   2   5       4673.98       5063.65       372.82 o                         
   4   2   5       5581.54       5322.74       401.15 o                         
   5   2   5       4016.65       4483.84       437.67 o                         
   6   2   5         77.59        378.06       306.61 o                         
   7   2   5         26.18       -182.69       182.69 o                         
   8   2   5        449.59       1295.69       309.54 o                         
   9   2   5        276.26        -49.42       277.69 o                         
  10   2   5       2369.79       2547.41       431.01 o                         
 -13   3   5       3250.68       2761.85       403.25 o                         
 -12   3   5       5746.53       5914.68       437.34 o                         
 -11   3   5       8246.07       8826.54       544.70 o                         
 -10   3   5       4793.03       5664.48       380.65 o                         
  -9   3   5       1983.19       2504.34       231.45 o                         
  -8   3   5         43.62         32.83       117.78 o                         
  -7   3   5          2.45        143.81       111.70 o                         
  -6   3   5       4846.82       4701.61       271.10 o                         
  -5   3   5      19911.59      19489.29       554.09 o                         
  -4   3   5      16692.76      16240.72       401.75 o                         
  -3   3   5      18100.17      17833.19       487.08 o                         
  -2   3   5      30753.09      30125.40       673.25 o                         
  -1   3   5      37885.20      35349.89      1047.11 o                         
   0   3   5       9139.52       7694.53       493.80 o                         
   1   3   5       2630.65       2470.87       248.79 o                         
   2   3   5       2142.44       2730.10       226.31 o                         
   3   3   5       2198.85       2458.91       270.87 o                         
   4   3   5        363.59        286.44       230.83 o                         
   5   3   5       6434.35       7306.79       605.89 o                         
   6   3   5      13998.00      15439.69       754.45 o                         
   7   3   5       5223.41       5291.21       384.61 o                         
   8   3   5       6483.19       6259.37       483.49 o                         
   9   3   5       6060.05       6483.71       572.05 o                         
  10   3   5       2406.18       2039.97       378.88 o                         
 -13   4   5       1016.57        468.41       218.52 o                         
 -12   4   5        176.53        446.46       204.66 o                         
 -11   4   5       2230.73       2357.44       290.18 o                         
 -10   4   5       7367.01       8252.27       429.13 o                         
  -9   4   5       9594.47      10939.66       436.04 o                         
  -8   4   5      16060.62      15516.99       472.54 o                         
  -7   4   5      29368.27      28497.37       684.56 o                         
  -6   4   5      25564.62      23990.65       572.73 o                         
  -5   4   5      16353.68      15911.30       426.80 o                         
  -4   4   5       5340.56       5291.45       297.14 o                         
  -3   4   5        298.26        601.80       109.41 o                         
  -2   4   5        310.87        843.08       150.65 o                         
  -1   4   5       5676.24       6072.05       535.01 o                         
   0   4   5      12640.91      12009.75       609.73 o                         
   1   4   5      19566.92      19546.51       659.99 o                         
   2   4   5       8162.81       7584.74       340.58 o                         
   3   4   5      20625.40      22983.30       890.53 o                         
   4   4   5      10013.44      10652.41       646.94 o                         
   5   4   5       8368.77       8544.69       545.94 o                         
   6   4   5        497.89        669.03       511.55 o                         
   7   4   5        569.93        631.19       262.44 o                         
   8   4   5        648.33        374.25       241.07 o                         
   9   4   5       1274.57       1831.15       363.34 o                         
 -13   5   5       4391.77       4244.50       389.95 o                         
 -12   5   5       8768.00       9109.80       522.41 o                         
 -11   5   5       9802.37      10001.87       506.62 o                         
 -10   5   5       5552.54       6233.61       365.87 o                         
  -9   5   5       2169.60       2294.77       228.52 o                         
  -8   5   5        749.10        735.46       164.81 o                         
  -7   5   5         13.59        513.85       166.60 o                         
  -6   5   5        898.40        692.74       127.92 o                         
  -5   5   5      19160.09      18929.04       490.01 o                         
  -4   5   5      22245.07      21123.01       536.55 o                         
  -3   5   5      10517.19      10886.95       332.42 o                         
  -2   5   5      36762.75      37583.94       831.70 o                         
  -1   5   5      24974.44      24160.37       786.74 o                         
   0   5   5      22424.60      21464.43       616.28 o                         
   1   5   5      16143.48      16670.87       585.46 o                         
   2   5   5        102.05        195.46       126.18 o                         
   3   5   5       2392.96       2935.10       394.51 o                         
   4   5   5       1819.41       2057.28       231.16 o                         
   5   5   5       9205.45      11085.27       638.12 o                         
   6   5   5       7149.62       7978.56       589.64 o                         
   7   5   5       6397.66       6432.50       569.59 o                         
   8   5   5       4933.96       4506.04       444.73 o                         
   9   5   5       3347.55       3113.20       388.11 o                         
 -13   6   5       2152.32       1525.21       279.54 o                         
 -12   6   5         62.53       -183.11       183.11 o                         
 -11   6   5       1907.19       1965.04       276.31 o                         
 -10   6   5       3868.78       4626.78       324.69 o                         
  -9   6   5       2240.18       2080.77       254.83 o                         
  -8   6   5       7288.60       7643.88       393.44 o                         
  -7   6   5       7782.28       7520.34       372.19 o                         
  -6   6   5      13722.37      13104.05       428.52 o                         
  -5   6   5      15203.49      15297.62       509.86 o                         
  -4   6   5       2707.02       3130.37       206.80 o                         
  -3   6   5        292.48        499.96       110.77 o                         
  -2   6   5       9983.32      10502.94       408.42 o                         
  -1   6   5      18306.79      18145.76       577.56 o                         
   0   6   5      16894.94      16645.26       578.53 o                         
   1   6   5      16472.93      17556.89       599.51 o                         
   2   6   5      14438.03      14611.72       563.12 o                         
   3   6   5      11611.33      11751.44       514.36 o                         
   4   6   5       6826.23       7306.91       405.25 o                         
   5   6   5       5545.71       6106.67       444.53 o                         
   6   6   5       1732.22       1428.34       382.19 o                         
   7   6   5        820.47       1105.82       255.04 o                         
   8   6   5        481.58        711.97       294.16 o                         
   9   6   5        378.32        339.58       313.81 o                         
 -13   7   5       4062.20       4016.48       362.22 o                         
 -12   7   5       3574.69       3350.37       344.29 o                         
 -11   7   5       4612.85       4917.16       459.78 o                         
 -10   7   5        599.31        515.68       187.39 o                         
  -9   7   5        345.57        308.58       176.70 o                         
  -8   7   5        162.48        203.97       142.49 o                         
  -7   7   5        736.92        764.21       169.23 o                         
  -6   7   5         55.34         70.29       122.49 o                         
  -5   7   5         33.55        -66.86        99.93 o                         
  -4   7   5      10573.08      10980.49       337.52 o                         
  -3   7   5       9722.91       9829.14       333.63 o                         
  -2   7   5        135.04        105.90       109.59 o                         
  -1   7   5       3934.00       3589.47       228.98 o                         
   0   7   5       4518.84       4478.75       290.10 o                         
   1   7   5       7672.85       7694.51       421.80 o                         
   2   7   5         39.25        177.28       184.72 o                         
   3   7   5          3.23        149.02       210.93 o                         
   4   7   5       1359.24       1880.40       392.93 o                         
   5   7   5       2190.68       1927.03       284.33 o                         
   6   7   5       3597.78       3419.27       364.11 o                         
   7   7   5       2109.69       2231.89       353.76 o                         
   8   7   5        362.12         -8.47       201.89 o                         
   9   7   5        799.53        220.73       311.22 o                         
 -13   8   5        144.15        225.18       232.65 o                         
 -12   8   5         64.06        175.50       225.60 o                         
 -11   8   5        134.72         42.65       191.38 o                         
 -10   8   5        161.41        291.14       194.84 o                         
  -9   8   5       1697.97       1503.12       218.81 o                         
  -8   8   5       1180.00       1125.65       215.56 o                         
  -7   8   5        367.75        200.57       141.63 o                         
  -6   8   5        504.90        452.85       168.19 o                         
  -5   8   5        245.11        344.47       122.40 o                         
  -4   8   5       4432.57       4964.61       236.46 o                         
  -3   8   5      15332.30      16331.85       535.86 o                         
  -2   8   5       2581.31       2930.27       201.05 o                         
  -1   8   5       2982.89       3183.35       209.06 o                         
   0   8   5         19.22       -143.32       149.95 o                         
   1   8   5          8.17        -90.36        90.36 o                         
   2   8   5       2308.24       2636.10       221.01 o                         
   3   8   5       1738.11       1551.40       201.90 o                         
   4   8   5        569.78        925.03       242.45 o                         
   5   8   5       1214.92        681.61       219.93 o                         
   6   8   5        402.46        449.29       232.65 o                         
   7   8   5        257.88        417.59       212.48 o                         
   8   8   5        114.60         43.35       209.89 o                         
   9   8   5          5.05       -254.20       254.20 o                         
 -13   9   5         31.16       -107.99       252.03 o                         
 -12   9   5          0.84        -22.55       188.44 o                         
 -11   9   5        272.66        383.36       188.07 o                         
 -10   9   5       1156.47        955.20       213.55 o                         
  -9   9   5        124.23        135.19       165.85 o                         
  -8   9   5       1023.38        844.08       188.28 o                         
  -7   9   5        391.26        312.17       172.00 o                         
  -6   9   5        170.71        434.03       191.96 o                         
  -5   9   5       6513.90       6462.14       293.78 o                         
  -4   9   5        316.43        315.09       115.10 o                         
  -3   9   5         22.20        258.24       127.95 o                         
  -2   9   5       6807.53       6860.43       287.88 o                         
  -1   9   5        120.54        220.95       130.21 o                         
   0   9   5        150.13         99.42       173.34 o                         
   1   9   5       6152.14       5718.05       389.89 o                         
   2   9   5        581.78        614.99       168.18 o                         
   3   9   5          3.31       -146.81       157.54 o                         
   4   9   5        275.71        142.11       161.16 o                         
   5   9   5        329.06        688.89       240.81 o                         
   6   9   5         28.46        -39.81       253.42 o                         
   7   9   5        199.78        456.28       262.99 o                         
   8   9   5        840.98        633.83       241.68 o                         
   9   9   5        169.50       -224.38       224.38 o                         
 -13  10   5         85.89       -132.47       265.82 o                         
 -12  10   5          2.28        -12.12       186.84 o                         
 -11  10   5         24.40         42.82       265.53 o                         
 -10  10   5         33.53        487.67       206.79 o                         
  -9  10   5       7018.74       7626.34       488.39 o                         
  -8  10   5       3626.35       3840.92       322.92 o                         
  -7  10   5       4576.13       4576.06       311.67 o                         
  -6  10   5       7751.39       7929.39       359.11 o                         
  -5  10   5       3449.77       3688.31       252.94 o                         
  -4  10   5        383.52        317.09       119.16 o                         
  -3  10   5         28.25       -104.02       104.02 o                         
  -2  10   5       1916.87       2021.07       172.84 o                         
  -1  10   5        946.67       1370.71       186.73 o                         
   0  10   5       6939.22       7582.82       398.43 o                         
   1  10   5      13794.85      14885.56       645.30 o                         
   2  10   5       9501.10       9381.99       406.80 o                         
   3  10   5       6117.44       6486.47       371.92 o                         
   4  10   5       2247.35       1562.77       321.18 o                         
   5  10   5        656.73        456.78       255.50 o                         
   6  10   5       1153.92        906.68       259.19 o                         
   7  10   5        884.89       1082.21       283.17 o                         
   8  10   5        301.82        396.37       349.85 o                         
   9  10   5        637.03        640.35       293.52 o                         
 -13  11   5       5723.56       4680.20       552.79 o                         
 -12  11   5       4758.24       4649.47       391.84 o                         
 -11  11   5       5772.81       5997.58       447.73 o                         
 -10  11   5       6899.18       7264.79       503.18 o                         
  -9  11   5       4535.22       4679.45       414.81 o                         
  -8  11   5         56.73        -73.05       157.92 o                         
  -7  11   5         86.34         11.84       150.64 o                         
  -6  11   5       1633.02       1901.64       194.27 o                         
  -5  11   5       2731.50       2671.68       207.20 o                         
  -4  11   5       3967.48       4186.86       239.86 o                         
  -3  11   5      22775.25      23674.52       637.44 o                         
  -2  11   5      17677.16      17910.81       537.98 o                         
  -1  11   5      15007.52      14759.98       563.29 o                         
   0  11   5       4439.61       4865.61       412.96 o                         
   1  11   5       8002.95       8380.55       396.48 o                         
   2  11   5         69.36        275.60       135.04 o                         
   3  11   5        770.17        653.68       185.91 o                         
   4  11   5        730.15        757.01       209.46 o                         
   5  11   5       2176.88       1414.50       332.12 o                         
   6  11   5       3902.60       4001.36       372.80 o                         
   7  11   5       3897.55       4285.15       457.84 o                         
   8  11   5       3423.85       3488.80       383.03 o                         
   9  11   5       4571.19       4285.60       581.33 o                         
 -12  12   5        724.50        826.60       282.22 o                         
 -11  12   5       1059.44       1320.32       310.93 o                         
 -10  12   5        978.26        785.13       249.93 o                         
  -9  12   5       7112.76       7682.89       486.62 o                         
  -8  12   5      12291.57      12361.44       504.30 o                         
  -7  12   5      12225.66      13487.33       632.20 o                         
  -6  12   5      10974.52      10924.79       403.03 o                         
  -5  12   5       5393.76       5136.74       276.35 o                         
  -4  12   5       4585.28       4730.68       263.87 o                         
  -3  12   5        642.94       1016.86       161.44 o                         
  -2  12   5        862.22        840.41       156.83 o                         
  -1  12   5        742.10        698.91       127.66 o                         
   0  12   5      13289.73      13731.62       518.02 o                         
   1  12   5      26324.70      26963.38       750.39 o                         
   2  12   5      22236.77      22406.96       754.49 o                         
   3  12   5      12684.48      12947.05       549.34 o                         
   4  12   5      12013.46      11424.33       591.04 o                         
   5  12   5       7969.13       6990.88       510.12 o                         
   6  12   5       3912.01       3949.23       549.81 o                         
   7  12   5        298.90        668.13       270.76 o                         
   8  12   5          2.25        106.61       277.51 o                         
 -12  13   5       4752.48       4275.72       455.76 o                         
 -11  13   5       5712.57       5855.42       457.68 o                         
 -10  13   5       7013.41       7289.47       447.88 o                         
  -9  13   5       7274.82       6679.35       417.53 o                         
  -8  13   5       1844.02       1783.57       278.06 o                         
  -7  13   5        409.81        837.35       200.61 o                         
  -6  13   5       4136.17       4486.88       287.14 o                         
  -5  13   5      13670.24      13889.46       426.83 o                         
  -4  13   5      16112.04      16142.85       493.55 o                         
  -3  13   5      33299.08      33510.33       860.34 o                         
  -2  13   5      22813.02      23309.30       745.41 o                         
  -1  13   5       9413.97       9266.57       350.23 o                         
   0  13   5      10623.01      10101.68       432.71 o                         
   1  13   5       3430.46       3832.91       309.08 o                         
   2  13   5        137.07        136.47       179.66 o                         
   3  13   5        701.92        540.52       228.87 o                         
   4  13   5       3965.29       3434.26       395.02 o                         
   5  13   5       3831.64       3760.11       370.45 o                         
   6  13   5       6667.77       6455.88       501.42 o                         
   7  13   5       9658.36      10736.79       931.61 o                         
   8  13   5       5864.98       5623.54       538.41 o                         
 -12  14   5        353.91        362.49       260.89 o                         
 -11  14   5       1654.53       1421.55       268.33 o                         
 -10  14   5       5328.44       5690.85       577.40 o                         
  -9  14   5       5873.94       6110.51       422.54 o                         
  -8  14   5      14376.45      14175.75       651.72 o                         
  -7  14   5      14332.69      14663.86       510.85 o                         
  -6  14   5      12571.67      12713.42       459.84 o                         
  -5  14   5       4083.16       4902.99       271.87 o                         
  -4  14   5       3061.59       3641.13       268.01 o                         
  -3  14   5       8034.05       8407.32       379.62 o                         
  -2  14   5        365.02        364.99       156.08 o                         
  -1  14   5       2722.93       2638.85       331.54 o                         
   0  14   5       5264.60       5257.72       344.31 o                         
   1  14   5      14713.73      15246.76       557.93 o                         
   2  14   5       9215.96       9710.66       716.23 o                         
   3  14   5       8148.23       8152.78       385.72 o                         
   4  14   5       6350.49       6484.57       633.81 o                         
   5  14   5       3048.42       2866.10       354.49 o                         
   6  14   5       3140.69       2279.54       475.67 o                         
   7  14   5        257.28        -15.40       209.17 o                         
   8  14   5        991.54        475.81       296.27 o                         
 -12  15   5       2877.56       2643.41       351.19 o                         
 -11  15   5       1514.08       1225.14       253.33 o                         
 -10  15   5       1665.50       1270.09       276.17 o                         
  -9  15   5        280.12        348.33       187.03 o                         
  -8  15   5        272.04        136.68       206.51 o                         
  -7  15   5          3.53        245.31       159.46 o                         
  -6  15   5       5175.96       5392.81       344.03 o                         
  -5  15   5       8401.43       8483.15       372.03 o                         
  -4  15   5       3760.57       4176.56       310.89 o                         
  -3  15   5       6177.95       6803.84       381.25 o                         
  -2  15   5       8008.67       8675.98       405.89 o                         
  -1  15   5       7677.68       8218.56       395.00 o                         
   0  15   5       5476.81       5631.58       307.21 o                         
   1  15   5         41.23        221.92       149.76 o                         
   2  15   5         94.24        240.55       155.45 o                         
   3  15   5         89.19        166.22       159.01 o                         
   4  15   5       1020.61        555.95       191.16 o                         
   5  15   5       1751.75       1341.78       371.13 o                         
   6  15   5       3999.36       4110.01       507.27 o                         
   7  15   5       5512.65       5688.52       464.46 o                         
   8  15   5       3316.79       3660.74       466.51 o                         
 -11  16   5        409.19        239.73       218.56 o                         
 -10  16   5        962.71        581.15       265.14 o                         
  -9  16   5        777.64        919.44       241.03 o                         
  -8  16   5        656.47        548.27       218.19 o                         
  -7  16   5       5540.98       5456.34       357.13 o                         
  -6  16   5      10748.85      10896.09       453.76 o                         
  -5  16   5        829.68        634.04       171.53 o                         
  -4  16   5        738.45        531.58       190.70 o                         
  -3  16   5        288.90        247.78       164.06 o                         
  -2  16   5        340.96        257.44       153.84 o                         
  -1  16   5        843.22       1012.49       190.71 o                         
   0  16   5       2480.62       2422.10       219.13 o                         
   1  16   5       1573.89       1410.56       224.50 o                         
   2  16   5       2090.96       2082.58       244.05 o                         
   3  16   5       1602.46       1265.23       277.45 o                         
   4  16   5       1133.94       1032.06       218.39 o                         
   5  16   5        106.65       -155.82       155.82 o                         
   6  16   5        214.12        100.74       220.47 o                         
   7  16   5        126.96        -14.06       318.54 o                         
 -11  17   5        257.58          0.85       252.50 o                         
 -10  17   5         81.91        141.63       211.12 o                         
  -9  17   5        174.51        270.93       233.64 o                         
  -8  17   5        954.88       1094.76       227.54 o                         
  -7  17   5        112.29        123.32       176.98 o                         
  -6  17   5          2.25       -139.68       139.68 o                         
  -5  17   5         23.97        116.99       155.74 o                         
  -4  17   5         38.69       -116.03       167.88 o                         
  -3  17   5        110.67        -62.06       156.72 o                         
  -2  17   5        208.88        229.40       196.57 o                         
  -1  17   5         11.67       -139.85       139.85 o                         
   0  17   5        683.05        610.12       181.04 o                         
   1  17   5          3.36       -152.81       152.81 o                         
   2  17   5        163.51        226.20       164.04 o                         
   3  17   5          1.42        316.07       287.30 o                         
   4  17   5          1.37         17.04       155.65 o                         
   5  17   5         31.62        -21.98       186.07 o                         
   6  17   5         53.50        -54.67       293.04 o                         
   7  17   5          4.66        435.76       334.86 o                         
 -11  18   5          0.80        280.37       259.14 o                         
 -10  18   5        398.22        692.81       255.52 o                         
  -9  18   5       1039.31       1260.77       267.61 o                         
  -8  18   5        608.14        764.50       222.28 o                         
  -7  18   5       1967.33       1932.59       261.72 o                         
  -6  18   5        637.36        721.93       181.94 o                         
  -5  18   5       1524.97       1441.71       226.08 o                         
  -4  18   5       1382.52       1395.70       243.99 o                         
  -3  18   5        506.70        368.55       180.67 o                         
  -2  18   5        232.36        321.80       163.32 o                         
  -1  18   5        391.17        629.07       178.99 o                         
   0  18   5       1678.84       1126.58       308.34 o                         
   1  18   5          9.36        185.25       175.20 o                         
   2  18   5       2246.89       2556.67       256.79 o                         
   3  18   5       1953.98       1684.95       274.14 o                         
   4  18   5        576.82        618.96       220.03 o                         
   5  18   5         53.30         64.89       194.38 o                         
   6  18   5         92.24        457.29       296.39 o                         
   7  18   5         53.03        435.62       508.87 o                         
 -10  19   5       1028.61        977.76       334.01 o                         
  -9  19   5        519.11        561.31       232.68 o                         
  -8  19   5         16.90        -25.61       176.81 o                         
  -7  19   5        376.48        531.74       200.16 o                         
  -6  19   5       1383.55       1862.97       244.79 o                         
  -5  19   5       1055.65        902.16       270.54 o                         
  -4  19   5       3245.05       3324.48       391.47 o                         
  -3  19   5      11628.75      12180.23       581.71 o                         
  -2  19   5       7627.39       7528.51       379.26 o                         
  -1  19   5       6087.35       6785.02       484.25 o                         
   0  19   5        239.12        262.34       256.47 o                         
   1  19   5       3551.82       3298.33       310.79 o                         
   2  19   5       5089.44       4858.94       334.12 o                         
   3  19   5          2.68       -143.01       164.16 o                         
   4  19   5       1973.11       1050.13       240.24 o                         
   5  19   5        203.64         35.41       236.52 o                         
   6  19   5       1444.56       1219.99       319.57 o                         
 -10  20   5       3162.59       3415.82       394.33 o                         
  -9  20   5       3947.44       5404.22       682.50 o                         
  -8  20   5       6370.60       6617.64       429.21 o                         
  -7  20   5       7883.67       7360.06       437.99 o                         
  -6  20   5       9390.93       9795.17       499.20 o                         
  -5  20   5       5563.28       5784.65       442.98 o                         
  -4  20   5       1242.97       1280.31       238.86 o                         
  -3  20   5        116.90       -166.83       166.83 o                         
  -2  20   5         26.97        143.15       164.76 o                         
  -1  20   5       3462.71       3895.14       308.71 o                         
   0  20   5       4429.59       5311.38       422.08 o                         
   1  20   5       4446.90       5305.36       406.66 o                         
   2  20   5      10243.74       9863.11       829.81 o                         
   3  20   5       7670.57       7505.61       430.10 o                         
   4  20   5       7008.27       6188.58       443.83 o                         
   5  20   5        900.09       1960.95       442.94 o                         
   6  20   5        708.41       1105.58       260.36 o                         
 -10  21   5       3065.55       3701.05       442.59 o                         
  -9  21   5       1235.95       1237.28       307.82 o                         
  -8  21   5        884.09        675.52       260.10 o                         
  -7  21   5         12.83        277.67       182.99 o                         
  -6  21   5         94.63         44.64       210.01 o                         
  -5  21   5       4488.83       4476.21       407.26 o                         
  -4  21   5      11217.39      12005.44       549.97 o                         
  -3  21   5      14330.88      15006.37       569.81 o                         
  -2  21   5      21028.31      21769.49       713.88 o                         
  -1  21   5       7396.16       7943.56       455.21 o                         
   0  21   5       4683.91       4112.45       388.64 o                         
   1  21   5       2337.38       1963.87       277.04 o                         
   2  21   5       2604.56       1877.17       272.63 o                         
   3  21   5         12.29       -164.52       164.52 o                         
   4  21   5       1315.06        859.92       316.43 o                         
   5  21   5       4962.43       5103.92       547.52 o                         
   6  21   5       4086.21       3758.14       390.00 o                         
  -9  22   5       5797.80       5286.21       685.93 o                         
  -8  22   5       4552.90       4123.12       451.25 o                         
  -7  22   5       7361.58       7194.92       451.64 o                         
  -6  22   5       4815.06       5288.47       448.47 o                         
  -5  22   5      12509.56      12719.06       576.52 o                         
  -4  22   5        939.20       1091.29       247.37 o                         
  -3  22   5         47.71        228.91       176.50 o                         
  -2  22   5       1168.69       1106.47       232.17 o                         
  -1  22   5        532.39        439.25       208.84 o                         
   0  22   5       5714.96       5808.00       447.13 o                         
   1  22   5       7366.36       7969.98       529.16 o                         
   2  22   5       7356.40       7800.93       455.89 o                         
   3  22   5       9066.74       8332.84       496.08 o                         
   4  22   5       7741.72       7079.06       454.20 o                         
   5  22   5       4148.55       4181.85       402.96 o                         
  -8  23   5        422.33        364.10       239.57 o                         
  -7  23   5         92.11          8.20       219.11 o                         
  -6  23   5        299.62        844.43       261.01 o                         
  -5  23   5       1580.31       1506.93       294.03 o                         
  -4  23   5      14167.19      14521.58       647.11 o                         
  -3  23   5      10490.70      10925.11       627.40 o                         
  -2  23   5       6374.47       6853.07       417.53 o                         
  -1  23   5       4398.85       4316.93       344.53 o                         
   0  23   5       5031.38       4733.26       421.29 o                         
   1  23   5       2205.56       2078.36       320.39 o                         
   2  23   5       1414.10       1332.27       259.89 o                         
   3  23   5        772.10       1213.13       261.42 o                         
   4  23   5       1874.20       1311.96       401.31 o                         
   5  23   5       3986.34       3946.62       418.57 o                         
  -8  24   5       1973.04       1578.25       349.31 o                         
  -7  24   5       3576.09       3365.83       369.84 o                         
  -6  24   5       2566.08       2568.56       427.76 o                         
  -5  24   5       1123.41       1126.05       281.13 o                         
  -4  24   5       2591.53       2568.26       331.01 o                         
  -3  24   5         97.85       -176.47       176.47 o                         
  -2  24   5        179.88        366.81       191.94 o                         
  -1  24   5         76.48        253.04       212.65 o                         
   0  24   5       6128.96       5847.04       457.97 o                         
   1  24   5       2770.73       2075.08       302.18 o                         
   2  24   5       2708.71       2902.31       425.22 o                         
   3  24   5       1910.91       1841.86       333.26 o                         
   4  24   5       1470.06       1837.92       737.97 o                         
  -7  25   5         15.28         47.89       299.54 o                         
  -6  25   5        227.86        175.28       236.60 o                         
  -5  25   5        376.32         56.83       282.35 o                         
  -4  25   5        629.43        487.00       237.24 o                         
  -3  25   5        471.61        524.88       214.04 o                         
  -2  25   5       1102.18       1089.77       226.44 o                         
  -1  25   5       1701.68       1437.34       370.14 o                         
   0  25   5         64.17        -15.89       253.76 o                         
   1  25   5        155.11         58.15       195.22 o                         
   2  25   5         24.19       -169.55       209.32 o                         
   3  25   5        161.37        511.54       285.15 o                         
  -6  26   5        161.84        -15.37       227.00 o                         
  -5  26   5        195.69        224.42       266.23 o                         
  -4  26   5       1232.84        742.30       324.63 o                         
  -3  26   5        204.09        -39.72       187.41 o                         
  -2  26   5         25.88       -185.73       185.73 o                         
  -1  26   5         89.73        -65.64       204.76 o                         
   0  26   5          2.36       -150.62       300.31 o                         
   1  26   5          0.52         73.81       315.74 o                         
   2  26   5        443.92        164.14       240.79 o                         
  -5  27   5         86.46        271.73       297.89 o                         
  -4  27   5       1366.40        928.18       435.35 o                         
  -3  27   5       1020.90       1296.76       277.89 o                         
  -2  27   5         55.18        175.38       230.02 o                         
  -1  27   5       1059.78       1464.30       382.16 o                         
   0  27   5        394.95       -189.19       234.41 o                         
   1  27   5        142.16        284.18       268.49 o                         
  -3  28   5         12.40        239.65       280.05 o                         
  -2  28   5          5.29       -228.82       228.82 o                         
  -1  28   5         14.86        196.65       252.64 o                         
 -14   0   6       5037.45       4428.17       739.08 o                         
 -13   0   6       5437.18       5321.38       564.50 o                         
 -12   0   6       1559.42       2285.59       483.27 o                         
 -11   0   6       2876.78       2764.82       772.51 o                         
 -10   0   6       2634.80       2173.64       352.74 o                         
  -9   0   6         29.96        -61.93       210.65 o                         
  -8   0   6       4289.11       4390.82       563.07 o                         
  -7   0   6      18730.79      17898.41       827.77 o                         
  -6   0   6      31295.49      28906.33      1202.79 o                         
  -5   0   6      27528.25      25930.28      1197.49 o                         
  -4   0   6      64830.87      66124.63      3073.57 o                         
  -3   0   6     101161.98      99966.13      2957.93 o                         
  -2   0   6      48611.93      46422.27      1728.04 o                         
  -1   0   6      47503.79      50051.31      3279.41 o                         
   0   0   6        991.34       3601.60      1281.32 o                         
   1   0   6        474.96        291.47       177.38 o                         
   2   0   6       2304.50       2999.90       362.59 o                         
   3   0   6       6484.35       8319.80       917.50 o                         
   4   0   6      10118.74      11552.80       897.57 o                         
   5   0   6       1845.85       2274.61       535.68 o                         
   6   0   6      15413.78      15043.03      1142.80 o                         
   7   0   6       8252.71       9770.27      1960.08 o                         
   8   0   6       5401.04       4911.09       590.83 o                         
   9   0   6       2547.98       1391.67       463.13 o                         
 -14   1   6        251.59        132.63       481.18 o                         
 -13   1   6       1966.37       2059.43       347.12 o                         
 -12   1   6       4434.83       4962.86       429.66 o                         
 -11   1   6       2802.04       2747.40       354.63 o                         
 -10   1   6       6973.56       7858.56       423.38 o                         
  -9   1   6      13886.46      13331.99       463.50 o                         
  -8   1   6      15316.36      14924.82       465.13 o                         
  -7   1   6      12477.11      12987.18       434.78 o                         
  -6   1   6       3816.00       3791.90       292.44 o                         
  -5   1   6       7036.23       8181.46       335.71 o                         
  -4   1   6         86.64        277.49        95.43 o                         
  -3   1   6       1191.28       2117.86       163.46 o                         
  -2   1   6       1992.59       2274.14       188.55 o                         
  -1   1   6      26011.23      26691.25      1046.82 o                         
   0   1   6      41070.61      37259.29      2367.34 o                         
   1   1   6      21072.24      18763.19       785.09 o                         
   2   1   6      19892.66      21461.38      1122.31 o                         
   3   1   6      17169.72      18392.71       749.82 o                         
   4   1   6       2002.05       1965.29       258.43 o                         
   5   1   6        388.38        342.51       187.73 o                         
   6   1   6       1315.47        990.92       236.86 o                         
   7   1   6       5379.64       5560.98       629.04 o                         
   8   1   6       5900.31       5310.88       439.51 o                         
   9   1   6       5326.92       4655.47       426.46 o                         
 -14   2   6       3446.57       3216.07       434.76 o                         
 -13   2   6       3558.00       3633.45       424.98 o                         
 -12   2   6       2310.22       2361.64       317.07 o                         
 -11   2   6        993.72       1054.90       223.61 o                         
 -10   2   6        662.28        947.34       196.86 o                         
  -9   2   6        241.40        299.15       142.50 o                         
  -8   2   6       1509.65       1853.32       193.25 o                         
  -7   2   6      12345.96      12220.64       427.26 o                         
  -6   2   6      27505.97      26260.52       788.87 o                         
  -5   2   6      16016.46      14954.38       465.41 o                         
  -4   2   6      23744.31      22483.79       551.94 o                         
  -3   2   6      14213.58      13941.90       418.96 o                         
  -2   2   6      27299.82      27442.07      1172.91 o                         
  -1   2   6      11882.86      11629.10       491.96 o                         
   0   2   6        145.17        138.05       165.56 o                         
   1   2   6         21.15        247.67       118.41 o                         
   2   2   6       2286.06       2228.74       234.56 o                         
   3   2   6       7479.46       9088.27       492.22 o                         
   4   2   6       7324.56       7807.12       450.54 o                         
   5   2   6       4276.23       4703.68       396.58 o                         
   6   2   6      11412.13      11255.53       612.16 o                         
   7   2   6       3458.62       3037.68       420.33 o                         
   8   2   6       3789.92       3940.93       378.66 o                         
   9   2   6       1277.01       1107.70       343.94 o                         
 -14   3   6        253.54        167.01       368.76 o                         
 -13   3   6        104.30        167.47       206.20 o                         
 -12   3   6        797.08        821.42       215.98 o                         
 -11   3   6        876.64       1020.20       209.05 o                         
 -10   3   6       2202.48       2630.25       259.57 o                         
  -9   3   6       2080.96       2878.16       269.43 o                         
  -8   3   6       3344.99       3839.59       324.69 o                         
  -7   3   6       3865.85       4247.69       234.87 o                         
  -6   3   6       2652.78       3176.36       243.91 o                         
  -5   3   6       1127.49       1583.04       148.37 o                         
  -4   3   6        694.74        782.76       124.79 o                         
  -3   3   6       1161.84       1475.56       127.29 o                         
  -2   3   6        642.36        531.00       112.50 o                         
  -1   3   6      13702.96      12993.10       491.13 o                         
   0   3   6       4680.88       4806.34       447.74 o                         
   1   3   6       7189.08       6892.70       434.00 o                         
   2   3   6       3481.08       3609.79       262.50 o                         
   3   3   6       1274.22       1211.65       206.44 o                         
   4   3   6        311.98        383.34       190.91 o                         
   5   3   6       1006.99        809.59       236.49 o                         
   6   3   6        326.65        287.87       243.60 o                         
   7   3   6        402.85        247.76       240.05 o                         
   8   3   6       1502.16       2404.35       383.77 o                         
   9   3   6       1718.19       1721.31       316.28 o                         
 -13   4   6        137.23        -64.42       177.29 o                         
 -12   4   6       2133.02       2252.12       282.44 o                         
 -11   4   6         39.84         42.84       183.23 o                         
 -10   4   6        834.15       1011.29       186.80 o                         
  -9   4   6        523.14        461.16       147.14 o                         
  -8   4   6        957.44       1260.90       207.43 o                         
  -7   4   6        205.80        144.93       106.59 o                         
  -6   4   6        133.62        354.16       142.35 o                         
  -5   4   6       3366.78       3640.37       198.63 o                         
  -4   4   6        704.74        724.67       112.11 o                         
  -3   4   6       1981.89       2464.13       153.39 o                         
  -2   4   6          7.06        -96.03        96.03 o                         
  -1   4   6        827.52        976.15       187.70 o                         
   0   4   6         58.06         40.81        99.64 o                         
   1   4   6         14.61          5.97       130.50 o                         
   2   4   6        828.84        660.60       164.72 o                         
   3   4   6       1876.01       2370.14       277.37 o                         
   4   4   6          5.40       -118.31       208.55 o                         
   5   4   6        346.32        367.70       324.36 o                         
   6   4   6       1302.13       1045.29       293.44 o                         
   7   4   6        724.57        442.36       239.99 o                         
   8   4   6        620.05        148.74       241.37 o                         
   9   4   6        633.73        732.35       334.03 o                         
 -13   5   6        208.83        533.62       235.34 o                         
 -12   5   6         24.34       -101.79       306.39 o                         
 -11   5   6       1358.35       1390.22       246.37 o                         
 -10   5   6        619.80        879.43       194.63 o                         
  -9   5   6        930.83        726.04       192.63 o                         
  -8   5   6       1470.51       1908.04       188.61 o                         
  -7   5   6         34.71        -35.21       103.27 o                         
  -6   5   6        380.74        305.90       153.24 o                         
  -5   5   6         48.06          1.98       103.84 o                         
  -4   5   6        274.92        368.75        94.94 o                         
  -3   5   6       2213.57       2674.72       167.03 o                         
  -2   5   6       7740.04       7906.08       304.86 o                         
  -1   5   6       8726.52       8905.05       324.32 o                         
   0   5   6        352.51        200.24        92.10 o                         
   1   5   6       1217.46       1345.04       149.93 o                         
   2   5   6        846.10        990.77       183.74 o                         
   3   5   6       1722.15       2110.40       226.16 o                         
   4   5   6        302.28        204.75       109.77 o                         
   5   5   6         48.59        262.12       239.42 o                         
   6   5   6         27.02        308.86       191.53 o                         
   7   5   6          8.65       -175.24       175.24 o                         
   8   5   6        745.82        570.69       277.76 o                         
   9   5   6        139.67       -179.88       268.61 o                         
 -13   6   6       1309.02       1219.86       286.98 o                         
 -12   6   6       1272.38       1263.22       245.28 o                         
 -11   6   6        660.17        297.20       198.96 o                         
 -10   6   6       1036.73        820.08       203.42 o                         
  -9   6   6          6.80        -26.75       148.25 o                         
  -8   6   6        387.07        189.19       132.32 o                         
  -7   6   6       5497.43       5597.86       315.95 o                         
  -6   6   6       3513.83       3670.86       286.33 o                         
  -5   6   6       2260.77       2094.49       163.46 o                         
  -4   6   6      13107.14      12518.75       343.70 o                         
  -3   6   6       3423.90       3600.04       212.49 o                         
  -2   6   6       1772.38       1945.21       149.55 o                         
  -1   6   6       2099.09       2522.59       243.25 o                         
   0   6   6       1019.43       1691.61       206.06 o                         
   1   6   6        648.83        904.35       133.14 o                         
   2   6   6       2442.40       3046.48       259.87 o                         
   3   6   6       5133.47       5542.33       417.90 o                         
   4   6   6      10906.81      11599.37       563.40 o                         
   5   6   6       3098.22       2681.96       362.19 o                         
   6   6   6       2902.28       2926.09       350.87 o                         
   7   6   6       1510.21       1104.99       301.72 o                         
   8   6   6        901.97        698.94       269.43 o                         
   9   6   6         48.70        -83.02       364.48 o                         
 -13   7   6        350.14        408.24       233.73 o                         
 -12   7   6       2117.19       2138.84       290.06 o                         
 -11   7   6       7006.72       7279.93       468.69 o                         
 -10   7   6       6534.22       6836.50       428.65 o                         
  -9   7   6       6433.68       6063.74       407.52 o                         
  -8   7   6      17822.35      17559.38       531.10 o                         
  -7   7   6      16983.68      17119.54       617.96 o                         
  -6   7   6       9999.46       9550.72       461.07 o                         
  -5   7   6       2398.48       2496.50       171.45 o                         
  -4   7   6       1029.99       1188.69       141.94 o                         
  -3   7   6       1891.43       1739.83       157.89 o                         
  -2   7   6      27399.50      26843.89       911.08 o                         
  -1   7   6      15887.96      16281.43       503.69 o                         
   0   7   6      16085.18      15529.25       650.77 o                         
   1   7   6      22368.17      23794.44       784.61 o                         
   2   7   6      17252.47      17425.91       762.86 o                         
   3   7   6       7742.20       8168.04       433.05 o                         
   4   7   6       2005.70       1720.89       290.67 o                         
   5   7   6         32.34         32.38       168.40 o                         
   6   7   6        104.67         56.67       183.75 o                         
   7   7   6        739.35        610.93       445.44 o                         
   8   7   6       2381.82       1564.26       365.66 o                         
   9   7   6       1087.60        982.67       807.27 o                         
 -13   8   6       4930.53       4688.21       392.24 o                         
 -12   8   6       6315.18       5690.22       401.88 o                         
 -11   8   6       1086.59        972.15       219.96 o                         
 -10   8   6        160.84       -104.36       181.86 o                         
  -9   8   6         91.47        -93.02       144.57 o                         
  -8   8   6       2424.30       2451.34       297.48 o                         
  -7   8   6       4213.67       4012.77       321.50 o                         
  -6   8   6       7023.21       6919.40       385.83 o                         
  -5   8   6      12895.76      12562.70       423.44 o                         
  -4   8   6      18908.80      19227.54       513.81 o                         
  -3   8   6      14125.91      13605.52       444.21 o                         
  -2   8   6       5056.98       5175.69       414.75 o                         
  -1   8   6       3285.21       3545.61       268.79 o                         
   0   8   6        514.48        790.51       215.44 o                         
   1   8   6        419.24        575.85       253.31 o                         
   2   8   6       4832.96       5256.55       356.86 o                         
   3   8   6      18547.65      18486.53       796.84 o                         
   4   8   6      20778.01      21766.89       843.31 o                         
   5   8   6      16829.33      17913.75       776.88 o                         
   6   8   6      13844.20      14423.09      1142.24 o                         
   7   8   6       6864.91       6341.05       483.68 o                         
   8   8   6       2359.95       2042.79       505.81 o                         
 -13   9   6       3156.73       3533.40       418.08 o                         
 -12   9   6       4651.86       4700.24       392.67 o                         
 -11   9   6       8854.24       9229.99       520.11 o                         
 -10   9   6      19538.12      19734.33       670.56 o                         
  -9   9   6      14710.26      15242.68       581.52 o                         
  -8   9   6      16988.76      17273.74       640.51 o                         
  -7   9   6      19006.92      18970.69       618.33 o                         
  -6   9   6       8092.92       7333.45       312.43 o                         
  -5   9   6       2571.57       2874.96       200.90 o                         
  -4   9   6        537.50        612.16       125.68 o                         
  -3   9   6       6568.60       7283.50       372.36 o                         
  -2   9   6      12476.37      12309.79       610.57 o                         
  -1   9   6      24711.16      24476.65       799.85 o                         
   0   9   6      24058.97      24959.29       882.29 o                         
   1   9   6      17201.99      16928.02      1053.36 o                         
   2   9   6      14556.11      13088.18       592.54 o                         
   3   9   6       9379.96      10012.69       448.33 o                         
   4   9   6       6640.69       7323.21       540.49 o                         
   5   9   6        649.38        799.72       221.24 o                         
   6   9   6        479.50        838.64       266.28 o                         
   7   9   6        590.24        454.69       343.47 o                         
   8   9   6       2207.19       1485.90       372.31 o                         
 -13  10   6       3551.85       3284.69       413.32 o                         
 -12  10   6       2433.06       2079.43       305.39 o                         
 -11  10   6       1950.59       2087.46       304.24 o                         
 -10  10   6       1173.06        937.45       247.26 o                         
  -9  10   6        371.57        687.74       196.53 o                         
  -8  10   6       1507.48       1341.53       246.60 o                         
  -7  10   6       1526.85       1414.11       198.72 o                         
  -6  10   6       1923.31       2061.84       187.67 o                         
  -5  10   6      16966.02      16081.19       450.43 o                         
  -4  10   6      17714.45      18188.32       498.68 o                         
  -3  10   6      14103.64      14073.56       459.17 o                         
  -2  10   6      11896.75      11305.35       468.19 o                         
  -1  10   6      10904.16      11783.32       422.95 o                         
   0  10   6        464.51        719.79       163.29 o                         
   1  10   6         88.55        136.27       148.64 o                         
   2  10   6       5929.05       6249.50       421.56 o                         
   3  10   6       8234.46       8836.79       832.52 o                         
   4  10   6      13028.69      14493.32       670.62 o                         
   5  10   6      13938.62      14275.79       709.66 o                         
   6  10   6       8557.97       9366.88       635.51 o                         
   7  10   6       5481.24       5205.15       567.26 o                         
   8  10   6       2031.95       1647.57       370.86 o                         
 -13  11   6        736.12        212.78       339.06 o                         
 -12  11   6       2367.67       2265.23       350.07 o                         
 -11  11   6       2093.53       2043.89       299.02 o                         
 -10  11   6       7857.62       7902.50       617.55 o                         
  -9  11   6       6144.65       7424.19       544.06 o                         
  -8  11   6       6671.20       6746.36       417.29 o                         
  -7  11   6       9878.51       9588.78       492.36 o                         
  -6  11   6       4777.52       4853.92       304.98 o                         
  -5  11   6         51.95         41.41       115.01 o                         
  -4  11   6       2008.32       2025.34       189.08 o                         
  -3  11   6       2142.72       2705.23       231.82 o                         
  -2  11   6       4996.43       5859.06       389.97 o                         
  -1  11   6      13741.87      14197.22       483.19 o                         
   0  11   6      18899.32      19889.87       711.29 o                         
   1  11   6       9125.21       8799.69       434.33 o                         
   2  11   6       1760.54       1931.63       201.87 o                         
   3  11   6       7541.42       7292.00       687.08 o                         
   4  11   6       7246.06       6821.92       420.92 o                         
   5  11   6        588.22        602.86       331.08 o                         
   6  11   6        437.06        564.35       251.34 o                         
   7  11   6       1057.06        837.22       298.41 o                         
   8  11   6       1216.98        742.04       343.32 o                         
 -12  12   6        687.58        775.83       246.16 o                         
 -11  12   6          8.58        167.25       221.36 o                         
 -10  12   6        632.57        102.60       185.10 o                         
  -9  12   6         88.62        147.81       224.03 o                         
  -8  12   6          7.11        156.65       190.69 o                         
  -7  12   6         95.33         27.75       181.85 o                         
  -6  12   6         22.64         91.17       131.87 o                         
  -5  12   6       2628.58       2852.62       264.21 o                         
  -4  12   6         20.13        -55.24       106.24 o                         
  -3  12   6       7431.92       7064.09       436.27 o                         
  -2  12   6      11928.20      12388.51       384.17 o                         
  -1  12   6        354.23        235.66       141.99 o                         
   0  12   6         93.77        262.50       170.23 o                         
   1  12   6        313.15        331.04       170.65 o                         
   2  12   6         19.39        -20.92       184.89 o                         
   3  12   6         12.17        134.36       156.30 o                         
   4  12   6        847.94        993.83       232.72 o                         
   5  12   6       2139.81       2271.14       304.53 o                         
   6  12   6        920.22        702.41       307.13 o                         
   7  12   6        805.45        355.90       299.23 o                         
   8  12   6         20.32         57.09       312.45 o                         
 -12  13   6        224.86       -176.68       203.80 o                         
 -11  13   6          5.16        158.49       226.25 o                         
 -10  13   6         24.40        -30.46       178.03 o                         
  -9  13   6        932.71       1137.32       284.88 o                         
  -8  13   6        353.56        134.15       173.01 o                         
  -7  13   6        151.39        240.26       170.42 o                         
  -6  13   6        179.62        168.98       136.93 o                         
  -5  13   6       1676.68       1925.47       191.96 o                         
  -4  13   6         75.15        100.19       150.73 o                         
  -3  13   6       1038.88        925.31       179.73 o                         
  -2  13   6         51.57         87.50        94.50 o                         
  -1  13   6       1119.92       1047.57       193.84 o                         
   0  13   6        313.18        117.33       182.43 o                         
   1  13   6         19.95        -76.32       160.68 o                         
   2  13   6          7.26          3.66       193.96 o                         
   3  13   6       1795.88       1884.96       232.57 o                         
   4  13   6        832.34        612.38       219.40 o                         
   5  13   6        887.26       1023.02       218.78 o                         
   6  13   6          8.22        174.81       197.76 o                         
   7  13   6        114.16         35.97       413.74 o                         
   8  13   6         70.14        331.24       535.77 o                         
 -12  14   6        154.10        166.28       216.82 o                         
 -11  14   6         86.15        325.22       223.09 o                         
 -10  14   6        150.12       -120.74       226.60 o                         
  -9  14   6          3.77        155.05       195.86 o                         
  -8  14   6       1858.47       1660.46       251.90 o                         
  -7  14   6       1538.53       1607.11       229.99 o                         
  -6  14   6       1992.25       2131.44       220.51 o                         
  -5  14   6       3008.28       3313.49       245.03 o                         
  -4  14   6       4387.01       5407.49       350.45 o                         
  -3  14   6         66.88        383.14       156.44 o                         
  -2  14   6         62.11        -37.59       103.32 o                         
  -1  14   6       1418.27       1695.42       199.65 o                         
   0  14   6        740.62        516.64       188.89 o                         
   1  14   6       3691.85       3697.57       318.29 o                         
   2  14   6        460.02        298.94       237.82 o                         
   3  14   6        561.85        439.45       171.75 o                         
   4  14   6       1706.18       1535.86       260.07 o                         
   5  14   6       1429.47        992.75       243.34 o                         
   6  14   6       1012.96        735.19       219.57 o                         
   7  14   6        853.05        581.66       454.07 o                         
 -12  15   6       1509.03       1005.03       316.59 o                         
 -11  15   6       1543.46        837.63       251.79 o                         
 -10  15   6       4950.04       4653.73       478.41 o                         
  -9  15   6       4344.61       4691.14       356.21 o                         
  -8  15   6        892.88       1028.22       251.04 o                         
  -7  15   6        673.77        797.24       193.56 o                         
  -6  15   6        202.96        202.59       172.49 o                         
  -5  15   6        506.62        708.85       158.90 o                         
  -4  15   6        150.37       -140.62       140.62 o                         
  -3  15   6       1313.90       1801.96       261.85 o                         
  -2  15   6      11597.04      11986.85       393.61 o                         
  -1  15   6       1792.96       2019.06       216.95 o                         
   0  15   6      16378.96      16262.58       681.18 o                         
   1  15   6       7486.30       7053.04       499.15 o                         
   2  15   6       1984.46       2031.52       349.61 o                         
   3  15   6       2795.34       2594.04       350.16 o                         
   4  15   6        564.72        339.03       181.54 o                         
   5  15   6         94.23        -44.52       192.51 o                         
   6  15   6       1011.29        500.79       359.63 o                         
   7  15   6       1401.85       1743.39       349.50 o                         
 -11  16   6        738.74        534.99       284.72 o                         
 -10  16   6         95.63         88.46       211.81 o                         
  -9  16   6        220.42        554.64       203.32 o                         
  -8  16   6       1007.74       1286.71       291.11 o                         
  -7  16   6       4801.23       5311.74       344.11 o                         
  -6  16   6      10524.57      10466.17       515.76 o                         
  -5  16   6      25337.25      26648.39       705.19 o                         
  -4  16   6      17299.93      17241.54       572.25 o                         
  -3  16   6       5109.48       5386.94       361.42 o                         
  -2  16   6       2300.29       2134.72       236.59 o                         
  -1  16   6       2230.97       2621.73       281.74 o                         
   0  16   6         83.24        280.87       179.60 o                         
   1  16   6       2681.89       2890.61       454.77 o                         
   2  16   6       1866.79       1970.02       285.76 o                         
   3  16   6       3545.63       3995.29       513.08 o                         
   4  16   6       4170.62       4261.96       338.83 o                         
   5  16   6       8334.60       8740.22       602.74 o                         
   6  16   6       4101.80       4465.92       500.99 o                         
   7  16   6       4603.01       5129.87       571.78 o                         
 -11  17   6       6461.64       5927.48       541.48 o                         
 -10  17   6       6252.06       6003.47       491.86 o                         
  -9  17   6       3147.79       3322.11       313.93 o                         
  -8  17   6       3188.93       3372.27       444.21 o                         
  -7  17   6       4481.05       5810.82       360.97 o                         
  -6  17   6        478.43          2.48       169.89 o                         
  -5  17   6         61.75        -34.73       164.33 o                         
  -4  17   6        265.23        492.02       218.89 o                         
  -3  17   6       2118.75       2388.59       246.96 o                         
  -2  17   6       7549.41       7881.49       397.42 o                         
  -1  17   6      14629.70      14455.86       629.90 o                         
   0  17   6      19591.04      20895.80       723.63 o                         
   1  17   6      13840.08      14296.56       602.57 o                         
   2  17   6      12498.06      12684.46       580.72 o                         
   3  17   6       4677.13       3602.12       373.33 o                         
   4  17   6       4137.10       2692.33       611.84 o                         
   5  17   6          1.42       -172.90       172.90 o                         
   6  17   6       1546.67       1578.55       316.19 o                         
 -11  18   6       1934.55       1799.40       362.86 o                         
 -10  18   6          5.48         36.37       202.02 o                         
  -9  18   6        260.85       -214.28       214.28 o                         
  -8  18   6       3704.75       4656.70       349.71 o                         
  -7  18   6       8557.26       8355.11       449.84 o                         
  -6  18   6      13147.49      13324.97       539.75 o                         
  -5  18   6      16054.05      15992.32       562.60 o                         
  -4  18   6      21633.15      21443.10       726.88 o                         
  -3  18   6      12366.40      11555.09       633.16 o                         
  -2  18   6      10849.00      12137.43       862.27 o                         
  -1  18   6       1493.71       1660.70       331.06 o                         
   0  18   6        150.54         79.34       179.42 o                         
   1  18   6         97.34        183.55       210.78 o                         
   2  18   6       4644.33       3892.05       440.20 o                         
   3  18   6       4099.01       4780.56       394.56 o                         
   4  18   6       6159.93       5824.10       620.37 o                         
   5  18   6       8769.69       8680.29       614.96 o                         
   6  18   6       4136.46       4604.09       458.58 o                         
 -10  19   6       2216.42       1637.66       286.11 o                         
  -9  19   6       4176.92       5203.90       454.54 o                         
  -8  19   6       3488.65       3717.37       378.11 o                         
  -7  19   6       2841.91       2661.86       290.96 o                         
  -6  19   6       2837.44       2857.53       306.91 o                         
  -5  19   6        435.95        350.45       169.26 o                         
  -4  19   6         13.82        -69.13       153.94 o                         
  -3  19   6       1653.05       1876.73       226.71 o                         
  -2  19   6       6098.43       6556.84       449.72 o                         
  -1  19   6       6509.06       7298.74       448.08 o                         
   0  19   6       2157.48       2755.80       257.00 o                         
   1  19   6       6323.62       5855.99       343.34 o                         
   2  19   6       2937.27       2951.65       296.12 o                         
   3  19   6       3811.64       3845.55       410.96 o                         
   4  19   6       1272.77        828.91       319.57 o                         
   5  19   6        278.49        264.06       340.54 o                         
   6  19   6       1206.25       1523.36       336.82 o                         
 -10  20   6          2.52       -286.55       286.55 o                         
  -9  20   6        374.66       -205.47       216.77 o                         
  -8  20   6        977.83        757.13       232.53 o                         
  -7  20   6       2075.16       2134.14       285.71 o                         
  -6  20   6       3678.44       3679.28       342.20 o                         
  -5  20   6       7347.06       7663.91       423.05 o                         
  -4  20   6       5727.30       6016.10       391.75 o                         
  -3  20   6       5564.44       6391.73       377.88 o                         
  -2  20   6       1358.58       1832.14       272.19 o                         
  -1  20   6        491.60        412.07       270.08 o                         
   0  20   6       3893.36       3721.42       392.60 o                         
   1  20   6         18.86       -140.32       140.32 o                         
   2  20   6        228.96        -49.97       231.84 o                         
   3  20   6       2110.54       1727.52       252.64 o                         
   4  20   6       3071.94       2989.63       346.37 o                         
   5  20   6       2311.91       2536.08       454.34 o                         
  -9  21   6        553.06       2039.94       540.23 o                         
  -8  21   6        869.00        734.77       210.29 o                         
  -7  21   6        296.57        323.94       200.98 o                         
  -6  21   6        383.20        673.83       246.59 o                         
  -5  21   6        562.62        800.46       199.56 o                         
  -4  21   6        153.30        311.16       215.03 o                         
  -3  21   6          5.80        -82.82       160.67 o                         
  -2  21   6        521.27        685.87       196.96 o                         
  -1  21   6        960.91        849.63       244.73 o                         
   0  21   6       1321.85       1006.36       208.98 o                         
   1  21   6        772.65        583.28       187.07 o                         
   2  21   6         60.91        433.72       197.34 o                         
   3  21   6        129.41       -193.16       193.16 o                         
   4  21   6          6.98       -219.45       219.45 o                         
   5  21   6        221.71        319.50       285.83 o                         
  -9  22   6        258.00        606.69       301.57 o                         
  -8  22   6        549.04        848.22       278.72 o                         
  -7  22   6        117.41       -108.39       185.61 o                         
  -6  22   6        266.42        478.51       210.85 o                         
  -5  22   6        672.36        293.21       194.48 o                         
  -4  22   6         96.01       -124.99       214.58 o                         
  -3  22   6        422.85        566.82       194.25 o                         
  -2  22   6        413.73        346.57       211.70 o                         
  -1  22   6         15.27        -19.40       297.49 o                         
   0  22   6         14.95        -43.58       159.81 o                         
   1  22   6        155.12        114.64       256.23 o                         
   2  22   6        482.01        521.49       235.06 o                         
   3  22   6        351.41        314.34       297.15 o                         
   4  22   6         55.65       -220.73       220.73 o                         
  -8  23   6       1010.14        868.62       276.77 o                         
  -7  23   6        452.56        847.65       243.52 o                         
  -6  23   6        689.21        616.57       217.97 o                         
  -5  23   6         25.10        -44.31       174.57 o                         
  -4  23   6         53.46        106.87       196.04 o                         
  -3  23   6        553.40        738.94       203.85 o                         
  -2  23   6       6139.77       6141.09       393.30 o                         
  -1  23   6       1045.56       1184.16       273.80 o                         
   0  23   6       1388.22       1047.72       224.51 o                         
   1  23   6        818.61        850.72       234.75 o                         
   2  23   6        312.62        427.96       272.90 o                         
   3  23   6         25.52        126.67       305.67 o                         
   4  23   6        201.61       -249.28       249.28 o                         
  -8  24   6       2400.86       2155.96       479.29 o                         
  -7  24   6       1882.54       1833.40       300.70 o                         
  -6  24   6       1744.06       1882.46       289.95 o                         
  -5  24   6       3636.12       3765.44       386.13 o                         
  -4  24   6       4268.98       4562.09       379.49 o                         
  -3  24   6       1662.54       1841.83       291.77 o                         
  -2  24   6       1065.41       1210.24       241.48 o                         
  -1  24   6        781.80        732.17       411.86 o                         
   0  24   6        337.83        291.78       223.19 o                         
   1  24   6         40.71        256.42       198.43 o                         
   2  24   6        323.04        -65.13       246.59 o                         
   3  24   6       2517.15       2779.69       537.96 o                         
  -7  25   6       1375.41        832.32       264.26 o                         
  -6  25   6        305.09        464.67       255.86 o                         
  -5  25   6        196.21       1054.43       338.29 o                         
  -4  25   6          7.72        -85.72       186.91 o                         
  -3  25   6       5396.69       5447.19       399.20 o                         
  -2  25   6       5602.58       5552.04       553.59 o                         
  -1  25   6       8106.24       7404.86       595.44 o                         
   0  25   6       4838.67       4381.07       392.30 o                         
   1  25   6       7784.78       7754.69       529.70 o                         
   2  25   6       4250.28       4057.03       825.25 o                         
  -6  26   6       5951.88       5717.52       514.21 o                         
  -5  26   6       3777.48       3384.76       342.96 o                         
  -4  26   6       8115.66       6517.76       498.07 o                         
  -3  26   6       3294.86       2765.92       366.33 o                         
  -2  26   6        778.98        506.22       505.12 o                         
  -1  26   6       1337.75        684.27       278.16 o                         
   0  26   6        126.19       -146.65       205.18 o                         
   1  26   6        759.77        388.12       255.21 o                         
  -4  27   6        109.64       -238.09       413.32 o                         
  -3  27   6       1428.32        927.16       289.52 o                         
  -2  27   6       5801.48       5188.25       440.96 o                         
  -1  27   6       7367.65       7228.47       723.19 o                         
   0  27   6       4493.04       3556.29       507.60 o                         
 -14   1   7         55.53       -203.37       203.37 o                         
 -13   1   7          7.68         55.90       181.01 o                         
 -12   1   7        709.39        628.85       199.92 o                         
 -11   1   7        360.46        484.95       171.37 o                         
 -10   1   7        142.33        230.63       159.03 o                         
  -9   1   7       1062.13        832.09       168.31 o                         
  -8   1   7       1833.65       2317.40       212.27 o                         
  -7   1   7       1052.16        960.90       186.25 o                         
  -6   1   7       1733.57       1920.09       206.36 o                         
  -5   1   7         20.11        -13.47       100.92 o                         
  -4   1   7          5.57        -59.83       126.65 o                         
  -3   1   7       1782.39       1921.36       132.98 o                         
  -2   1   7       1021.53       1194.31       193.83 o                         
  -1   1   7         17.80         40.57       114.94 o                         
   0   1   7       7480.55       8145.69       549.95 o                         
   1   1   7       5684.52       5910.50       306.69 o                         
   2   1   7       2338.30       2854.13       261.08 o                         
   3   1   7       1480.09       2224.35       561.11 o                         
   4   1   7       3689.63       3976.99       412.09 o                         
   5   1   7       2256.12       2208.19       346.16 o                         
   6   1   7        459.29        351.69       202.71 o                         
   7   1   7         37.97        -94.16       220.15 o                         
   8   1   7         61.94         10.99       221.97 o                         
 -14   2   7       1463.14       1215.03       346.16 o                         
 -13   2   7       5151.71       4743.61       358.28 o                         
 -12   2   7       3999.59       3813.09       286.85 o                         
 -11   2   7       1254.52       1122.92       188.90 o                         
 -10   2   7      11191.67      11286.77       445.71 o                         
  -9   2   7       3351.38       3125.33       263.27 o                         
  -8   2   7        432.92        289.42       159.33 o                         
  -7   2   7        329.41        296.51       128.30 o                         
  -6   2   7       1278.30       1377.66       223.62 o                         
  -5   2   7       6642.53       6784.11       276.63 o                         
  -4   2   7      10687.87      10279.35       373.51 o                         
  -3   2   7      24888.84      25240.86       629.53 o                         
  -2   2   7      14641.90      13944.75       666.13 o                         
  -1   2   7       8467.79       8024.32       393.91 o                         
   0   2   7      15058.89      15436.65       830.77 o                         
   1   2   7       4753.18       5233.58       411.33 o                         
   2   2   7       2983.25       3345.35       263.40 o                         
   3   2   7         10.84        159.96       158.60 o                         
   4   2   7        353.73        306.69       248.74 o                         
   5   2   7       6797.14       6181.50       575.45 o                         
   6   2   7       7378.70       7687.20       502.75 o                         
   7   2   7       3404.36       3485.65       353.31 o                         
   8   2   7       1863.02       1730.14       342.10 o                         
 -14   3   7       1759.69       1420.70       323.64 o                         
 -13   3   7         17.40        170.32       183.09 o                         
 -12   3   7        220.81        488.87       174.31 o                         
 -11   3   7       3848.43       4407.70       293.25 o                         
 -10   3   7       2759.86       3471.28       308.52 o                         
  -9   3   7       8999.37       8422.78       400.59 o                         
  -8   3   7      11564.99      11525.18       483.59 o                         
  -7   3   7      11305.56      11517.96       413.06 o                         
  -6   3   7      19545.96      19864.78       558.45 o                         
  -5   3   7      18807.87      19061.09       537.00 o                         
  -4   3   7       2956.15       2949.62       220.71 o                         
  -3   3   7       1658.80       1883.92       132.08 o                         
  -2   3   7        467.39        704.11       158.01 o                         
  -1   3   7       3512.48       4407.85       374.12 o                         
   0   3   7      10465.71      11124.52       488.52 o                         
   1   3   7      26550.94      27408.03      1155.74 o                         
   2   3   7      17991.13      19238.61       697.25 o                         
   3   3   7      11656.12      12499.83       536.08 o                         
   4   3   7      20775.85      20599.78       815.35 o                         
   5   3   7       6660.31       5965.81       408.96 o                         
   6   3   7       1741.15       1522.46       282.64 o                         
   7   3   7        627.47        808.88       334.85 o                         
   8   3   7          4.83       -177.83       271.11 o                         
 -13   4   7       9808.89      10227.00       572.11 o                         
 -12   4   7       8992.74       9569.71       458.31 o                         
 -11   4   7       6595.64       7045.68       432.08 o                         
 -10   4   7      11000.98      11377.02       515.99 o                         
  -9   4   7       5072.09       5647.85       362.71 o                         
  -8   4   7         36.22        215.43       144.13 o                         
  -7   4   7       3981.99       4602.39       274.92 o                         
  -6   4   7       2244.93       2314.14       184.83 o                         
  -5   4   7       8288.23       7741.44       359.54 o                         
  -4   4   7      24568.91      23371.64       545.20 o                         
  -3   4   7      24123.34      23012.76       631.83 o                         
  -2   4   7      37856.73      38152.07      1308.40 o                         
  -1   4   7      15784.73      15327.19       556.47 o                         
   0   4   7      16528.67      17084.06       675.01 o                         
   1   4   7      16301.88      17195.55       608.59 o                         
   2   4   7       2304.06       2566.82       313.24 o                         
   3   4   7         17.94        131.52       159.96 o                         
   4   4   7       1049.32       1226.61       222.93 o                         
   5   4   7      11144.45      12531.43       607.44 o                         
   6   4   7       9147.52       9710.08       524.09 o                         
   7   4   7       6858.95       6127.01       477.54 o                         
   8   4   7       8361.56       8133.79       668.05 o                         
 -13   5   7        403.45        882.75       226.07 o                         
 -12   5   7        167.84         18.11       191.19 o                         
 -11   5   7       5080.57       4803.12       360.67 o                         
 -10   5   7       5867.90       6362.42       444.60 o                         
  -9   5   7       8624.38       9043.81       426.27 o                         
  -8   5   7      15643.92      15968.88       534.19 o                         
  -7   5   7      32570.02      31800.91       823.72 o                         
  -6   5   7      38173.64      38959.98      1011.12 o                         
  -5   5   7      25231.39      25241.54       647.01 o                         
  -4   5   7       9782.56       9102.93       273.02 o                         
  -3   5   7       4216.75       4608.73       222.15 o                         
  -2   5   7          2.56         88.40       128.00 o                         
  -1   5   7       6097.71       6237.33       308.34 o                         
   0   5   7       8442.13       8755.12       419.13 o                         
   1   5   7      11018.11      11412.42       463.35 o                         
   2   5   7      15897.26      16758.43       782.41 o                         
   3   5   7      21806.33      23083.62       962.86 o                         
   4   5   7      28098.28      27901.14      1126.19 o                         
   5   5   7       5682.45       6120.49       432.16 o                         
   6   5   7       2384.33       2720.56       321.06 o                         
   7   5   7         35.51        -27.33       232.96 o                         
   8   5   7         48.13        577.05       257.63 o                         
 -13   6   7       5643.63       5751.95       545.63 o                         
 -12   6   7      10033.93       8904.51       482.45 o                         
 -11   6   7       6532.71       6795.98       398.62 o                         
 -10   6   7       4660.31       5284.41       314.98 o                         
  -9   6   7       5420.16       6074.71       340.82 o                         
  -8   6   7          7.24        -22.79       115.77 o                         
  -7   6   7       1420.84       1657.44       216.30 o                         
  -6   6   7        479.14        364.63       121.23 o                         
  -5   6   7       3402.19       3442.49       258.07 o                         
  -4   6   7      13618.90      14025.11       386.43 o                         
  -3   6   7      43084.96      44818.78       947.24 o                         
  -2   6   7      32746.79      33283.66      1206.28 o                         
  -1   6   7      10535.66      10228.53       418.12 o                         
   0   6   7       8997.97       9542.15       466.29 o                         
   1   6   7       6234.68       7090.72       345.60 o                         
   2   6   7       3041.06       3490.06       310.68 o                         
   3   6   7       1006.43       1312.50       226.92 o                         
   4   6   7       7149.61       7485.98       559.68 o                         
   5   6   7       7244.68       7479.04       585.22 o                         
   6   6   7       5857.31       5458.80       460.76 o                         
   7   6   7       4728.42       4309.44       367.73 o                         
   8   6   7       7396.08       7673.10       514.32 o                         
 -13   7   7        385.39        596.68       316.78 o                         
 -12   7   7        170.97        516.08       204.38 o                         
 -11   7   7       2942.78       2813.54       334.82 o                         
 -10   7   7       4886.43       5104.34       332.73 o                         
  -9   7   7       5774.19       5684.16       336.70 o                         
  -8   7   7       3377.89       3725.13       268.37 o                         
  -7   7   7      14699.04      13699.68       616.38 o                         
  -6   7   7       7494.07       7888.78       333.80 o                         
  -5   7   7       2793.94       2653.29       183.78 o                         
  -4   7   7       3505.89       3669.20       236.93 o                         
  -3   7   7       1268.70       1905.58       250.41 o                         
  -2   7   7       1192.59       1747.17       159.78 o                         
  -1   7   7        602.41        517.31       183.12 o                         
   0   7   7       4379.06       4583.98      1111.27 o                         
   1   7   7       2361.98       2559.23       193.56 o                         
   2   7   7       9774.93      10252.79       452.07 o                         
   3   7   7      10346.40      11006.38       586.85 o                         
   4   7   7       5497.16       4835.41       380.11 o                         
   5   7   7       2425.99       2926.06       375.57 o                         
   6   7   7       1331.55       1407.05       363.12 o                         
   7   7   7        873.77        841.87       241.19 o                         
   8   7   7        182.39        -27.04       228.55 o                         
 -13   8   7       1179.71       1211.51       301.34 o                         
 -12   8   7       1579.66       1828.37       247.27 o                         
 -11   8   7       2386.59       2468.75       258.17 o                         
 -10   8   7        168.47        315.87       202.55 o                         
  -9   8   7       5378.77       5203.42       395.51 o                         
  -8   8   7        466.08        421.70       187.29 o                         
  -7   8   7        448.30        694.52       167.81 o                         
  -6   8   7        641.20        507.56       145.68 o                         
  -5   8   7          8.41        110.59       115.93 o                         
  -4   8   7        851.90        826.24       149.15 o                         
  -3   8   7       5508.62       5795.67       293.25 o                         
  -2   8   7       6333.85       6795.01       387.23 o                         
  -1   8   7        695.79        519.70       136.48 o                         
   0   8   7         74.43        -37.14       146.94 o                         
   1   8   7       1162.83       1120.33       264.37 o                         
   2   8   7         68.73        177.40       140.31 o                         
   3   8   7        153.94         49.46       161.88 o                         
   4   8   7        690.65        508.96       188.58 o                         
   5   8   7       2892.76       3121.61       389.97 o                         
   6   8   7       1665.31       1417.72       279.96 o                         
   7   8   7       1265.37       1122.92       301.24 o                         
   8   8   7        416.36        528.78       270.77 o                         
 -13   9   7         25.49        -30.28       203.32 o                         
 -12   9   7        162.20        166.95       239.48 o                         
 -11   9   7        244.27        106.66       187.76 o                         
 -10   9   7         36.58       -146.52       146.52 o                         
  -9   9   7        185.14        319.32       214.92 o                         
  -8   9   7          2.07         97.54       162.31 o                         
  -7   9   7          5.54        -49.67       151.96 o                         
  -6   9   7         45.94         -9.29       124.22 o                         
  -5   9   7        198.84        130.90       118.86 o                         
  -4   9   7         73.83        191.90       131.86 o                         
  -3   9   7        198.46        113.98       148.10 o                         
  -2   9   7        928.54        817.66       167.58 o                         
  -1   9   7       3801.23       4445.38       307.11 o                         
   0   9   7       1052.50       1448.22       228.74 o                         
   1   9   7        544.00        715.88       205.21 o                         
   2   9   7          8.16        162.50       150.60 o                         
   3   9   7        499.52        888.71       309.22 o                         
   4   9   7        896.44        305.86       227.85 o                         
   5   9   7         23.28        -22.07       177.22 o                         
   6   9   7         34.90        -18.48       191.04 o                         
   7   9   7         24.84        101.89       263.79 o                         
 -13  10   7       1329.47       1350.99       293.14 o                         
 -12  10   7       1074.41        493.00       286.37 o                         
 -11  10   7        331.79        405.85       196.28 o                         
 -10  10   7        271.14        431.80       205.12 o                         
  -9  10   7         29.86         65.26       208.11 o                         
  -8  10   7        961.09       1021.55       222.28 o                         
  -7  10   7        380.85        436.96       178.54 o                         
  -6  10   7        115.11        113.92       110.41 o                         
  -5  10   7       4274.49       4964.52       289.12 o                         
  -4  10   7       5733.84       5524.07       291.80 o                         
  -3  10   7       3958.63       4503.44       281.96 o                         
  -2  10   7       2516.06       2416.75       320.33 o                         
  -1  10   7       3978.64       3930.28       310.93 o                         
   0  10   7       2885.02       3080.05       364.55 o                         
   1  10   7        598.39        458.72       190.86 o                         
   2  10   7       1695.31       1554.32       188.19 o                         
   3  10   7       1639.40       1778.81       361.03 o                         
   4  10   7         61.89        311.41       195.21 o                         
   5  10   7        691.23        930.89       246.52 o                         
   6  10   7       1390.08       1386.19       271.05 o                         
   7  10   7       1014.76        663.89       255.78 o                         
 -13  11   7        117.11        272.03       262.78 o                         
 -12  11   7        100.52        122.57       209.09 o                         
 -11  11   7        322.50        217.33       205.77 o                         
 -10  11   7       5505.32       5576.04       430.07 o                         
  -9  11   7       2948.93       3474.69       316.89 o                         
  -8  11   7       8710.32       9383.57       495.22 o                         
  -7  11   7      11082.21      10862.22       479.23 o                         
  -6  11   7       5146.80       5543.87       331.23 o                         
  -5  11   7        167.94        396.71       148.57 o                         
  -4  11   7       5440.26       5723.27       281.77 o                         
  -3  11   7        213.46        359.52       150.22 o                         
  -2  11   7       1119.27        883.52       195.71 o                         
  -1  11   7       1631.49       1704.27       223.35 o                         
   0  11   7       1397.43       1166.67       254.19 o                         
   1  11   7       3052.94       3309.05       319.02 o                         
   2  11   7      10402.65      10643.85       757.05 o                         
   3  11   7       6152.20       6505.91       418.11 o                         
   4  11   7       3932.78       4230.92       415.53 o                         
   5  11   7       2885.75       2506.65       381.30 o                         
   6  11   7       3764.67       3879.78       476.74 o                         
   7  11   7        697.78       1119.28       374.96 o                         
 -12  12   7       6185.81       6472.07       450.28 o                         
 -11  12   7       6275.23       7444.56       539.79 o                         
 -10  12   7       2898.31       2987.75       368.95 o                         
  -9  12   7       5844.74       6653.76       400.02 o                         
  -8  12   7        912.90       1171.42       237.68 o                         
  -7  12   7        121.64        137.52       140.40 o                         
  -6  12   7        403.95        247.85       139.81 o                         
  -5  12   7       1945.61       1755.47       191.37 o                         
  -4  12   7       5814.30       6028.92       318.81 o                         
  -3  12   7      12555.82      12953.93       474.01 o                         
  -2  12   7      18577.10      19021.73       606.50 o                         
  -1  12   7      15726.53      15630.07       532.10 o                         
   0  12   7       7490.10       7651.83       800.12 o                         
   1  12   7       9494.57       9522.25       493.18 o                         
   2  12   7        133.40        227.28       308.55 o                         
   3  12   7        303.64        432.33       204.80 o                         
   4  12   7       3292.07       3243.56       434.68 o                         
   5  12   7       2036.80       1967.11       301.80 o                         
   6  12   7       4465.24       4929.78       487.55 o                         
   7  12   7       6389.77       6070.90       715.85 o                         
 -12  13   7        144.22       -192.84       192.84 o                         
 -11  13   7       1704.59       1629.61       314.53 o                         
 -10  13   7       3178.41       3311.51       308.38 o                         
  -9  13   7       7367.02       7512.93       477.68 o                         
  -8  13   7      10158.60      11092.41       487.67 o                         
  -7  13   7      26961.82      27106.48       786.06 o                         
  -6  13   7      18015.01      18683.98       535.30 o                         
  -5  13   7       2968.53       3077.82       255.23 o                         
  -4  13   7       4814.65       4900.10       318.34 o                         
  -3  13   7       2084.14       2509.41       222.14 o                         
  -2  13   7          0.91         77.02       128.48 o                         
  -1  13   7       4359.84       4617.44       334.07 o                         
   0  13   7      11848.09      12227.49       527.48 o                         
   1  13   7      21073.76      22334.99       914.96 o                         
   2  13   7      11486.14      10616.45       561.12 o                         
   3  13   7      17383.30      17261.44      1015.44 o                         
   4  13   7       9621.65       9475.65       484.93 o                         
   5  13   7       6947.34       7699.24       592.01 o                         
   6  13   7       4398.29       5020.68       457.96 o                         
   7  13   7        134.82       -203.03       230.82 o                         
 -12  14   7       6866.84       7989.81       643.46 o                         
 -11  14   7       5835.63       6708.93       782.24 o                         
 -10  14   7       7271.30       7278.59       496.47 o                         
  -9  14   7       6121.94       5680.88       394.54 o                         
  -8  14   7        146.42         37.07       194.81 o                         
  -7  14   7       1862.39       2070.20       309.40 o                         
  -6  14   7       6027.70       6212.83       329.78 o                         
  -5  14   7       2716.01       2895.96       234.81 o                         
  -4  14   7       9480.15      10205.79       417.13 o                         
  -3  14   7       7268.56       7406.36       414.37 o                         
  -2  14   7      12705.27      12830.22       524.94 o                         
  -1  14   7      16154.70      16918.84       687.07 o                         
   0  14   7       9978.82      11325.13       527.17 o                         
   1  14   7        709.50        886.42       289.00 o                         
   2  14   7       1633.92       1256.99       253.27 o                         
   3  14   7         21.34        295.89       270.00 o                         
   4  14   7       1542.59       1500.65       221.41 o                         
   5  14   7       2460.28       2407.63       404.63 o                         
   6  14   7       6154.71       6401.35       473.24 o                         
 -12  15   7         66.30        382.02       320.22 o                         
 -11  15   7        268.54       -220.50       220.50 o                         
 -10  15   7       3600.91       3694.95       346.73 o                         
  -9  15   7       4455.95       4997.59       403.19 o                         
  -8  15   7       6795.32       6818.37       492.18 o                         
  -7  15   7      11583.70      12708.07       454.19 o                         
  -6  15   7       5721.37       6226.07       373.84 o                         
  -5  15   7       3936.98       4527.93       287.25 o                         
  -4  15   7       5564.79       5563.05       368.51 o                         
  -3  15   7       3854.47       4450.37       298.93 o                         
  -2  15   7       1038.70       1151.95       226.40 o                         
  -1  15   7        871.08        971.20       217.16 o                         
   0  15   7      20151.69      20376.33       746.63 o                         
   1  15   7       6703.93       6908.97       593.42 o                         
   2  15   7       6078.45       6321.23       444.76 o                         
   3  15   7       8424.82       9166.26       704.32 o                         
   4  15   7       3808.96       3986.80       328.13 o                         
   5  15   7       3373.49       3098.40       410.61 o                         
   6  15   7       1283.05       1498.76       292.63 o                         
 -11  16   7       2675.11       2516.48       363.63 o                         
 -10  16   7       2145.14       1818.54       294.02 o                         
  -9  16   7        658.78        419.80       210.29 o                         
  -8  16   7        239.79        464.86       235.85 o                         
  -7  16   7       2559.69       2260.96       229.19 o                         
  -6  16   7       2967.57       2781.82       289.65 o                         
  -5  16   7       1088.39        936.68       201.56 o                         
  -4  16   7      11287.42      10663.55       462.77 o                         
  -3  16   7      10093.50      10487.60       478.92 o                         
  -2  16   7       3335.80       2797.47       316.06 o                         
  -1  16   7      13121.27      13901.41       560.19 o                         
   0  16   7       1328.20       1624.82       323.88 o                         
   1  16   7       1417.60       1495.50       260.15 o                         
   2  16   7        791.93        999.00       261.76 o                         
   3  16   7        240.57        602.20       232.24 o                         
   4  16   7       1373.21       1108.60       323.73 o                         
   5  16   7       1281.80       1328.98       251.59 o                         
   6  16   7       1435.12       1349.99       333.10 o                         
 -11  17   7         33.49        483.20       542.78 o                         
 -10  17   7        498.09         91.67       280.01 o                         
  -9  17   7         37.98        253.00       195.81 o                         
  -8  17   7       1203.46       1222.51       265.84 o                         
  -7  17   7       2226.65       1634.73       230.76 o                         
  -6  17   7        497.39        808.52       228.06 o                         
  -5  17   7       1835.02       1850.79       236.88 o                         
  -4  17   7        156.86        119.94       154.55 o                         
  -3  17   7        175.65        -97.06       164.27 o                         
  -2  17   7        241.74        193.04       189.40 o                         
  -1  17   7        184.49        123.74       183.05 o                         
   0  17   7       1361.71       1533.30       236.87 o                         
   1  17   7         26.92        206.83       209.80 o                         
   2  17   7        377.06         41.58       350.23 o                         
   3  17   7         80.95        -82.47       198.03 o                         
   4  17   7        127.38       -346.26       346.26 o                         
   5  17   7         77.13        225.11       260.07 o                         
   6  17   7          2.18        326.35       478.08 o                         
 -11  18   7        167.10        251.82       300.48 o                         
 -10  18   7         55.00        137.04       227.43 o                         
  -9  18   7        203.09        220.08       194.59 o                         
  -8  18   7        246.29        149.96       222.15 o                         
  -7  18   7        679.75        877.93       206.96 o                         
  -6  18   7        494.91        537.36       172.02 o                         
  -5  18   7       1199.01       1204.42       203.39 o                         
  -4  18   7         47.26        245.19       178.38 o                         
  -3  18   7        961.39        777.58       169.22 o                         
  -2  18   7        324.53        161.07       187.40 o                         
  -1  18   7          4.00       -185.73       185.73 o                         
   0  18   7        466.03         15.27       185.80 o                         
   1  18   7         62.56        -83.55       183.52 o                         
   2  18   7          5.11        -11.78       234.56 o                         
   3  18   7        125.02        455.12       336.86 o                         
   4  18   7         58.90        -37.55       224.93 o                         
   5  18   7        251.08        586.83       276.34 o                         
 -10  19   7       2618.43       2532.38       364.79 o                         
  -9  19   7        754.92        443.91       280.05 o                         
  -8  19   7        739.59       1163.05       242.98 o                         
  -7  19   7        703.20        666.54       194.44 o                         
  -6  19   7       2972.03       2779.36       359.44 o                         
  -5  19   7        189.37        183.23       164.91 o                         
  -4  19   7       1075.32       1038.71       231.03 o                         
  -3  19   7        727.98        815.54       176.76 o                         
  -2  19   7       1411.62       1272.66       243.37 o                         
  -1  19   7        221.39        156.84       226.00 o                         
   0  19   7        302.31        235.62       263.98 o                         
   1  19   7       1199.82       1027.02       216.95 o                         
   2  19   7       1839.72       1093.87       305.29 o                         
   3  19   7       1862.76       1742.83       309.85 o                         
   4  19   7       1953.06       2105.97       393.29 o                         
   5  19   7       1230.27        582.88       441.65 o                         
 -10  20   7        810.48        951.61       293.57 o                         
  -9  20   7        176.85        991.97       329.52 o                         
  -8  20   7          8.00        111.52       191.40 o                         
  -7  20   7          0.80       -166.16       166.16 o                         
  -6  20   7          9.85       -103.02       168.52 o                         
  -5  20   7       2703.75       2864.05       291.44 o                         
  -4  20   7       6824.14       6987.33       442.55 o                         
  -3  20   7       3482.02       3649.39       272.30 o                         
  -2  20   7       8652.10       8340.85       548.29 o                         
  -1  20   7       9245.27       9361.38       609.69 o                         
   0  20   7       1943.95       2088.30       307.21 o                         
   1  20   7        691.81        431.46       224.71 o                         
   2  20   7        240.20        141.72       265.69 o                         
   3  20   7         95.26         18.91       279.19 o                         
   4  20   7        220.94        361.60       304.60 o                         
  -9  21   7       4651.68       4695.81       904.36 o                         
  -8  21   7       5685.21       5783.38       383.96 o                         
  -7  21   7       5050.38       5148.91       361.95 o                         
  -6  21   7       5453.99       5536.45       378.90 o                         
  -5  21   7       2098.83       2044.98       244.11 o                         
  -4  21   7        819.20       1351.76       227.13 o                         
  -3  21   7       1129.88       1235.65       265.66 o                         
  -2  21   7        320.63        278.08       181.91 o                         
  -1  21   7        658.88        889.93       254.15 o                         
   0  21   7        662.19        376.90       254.55 o                         
   1  21   7       3782.50       3142.84       378.54 o                         
   2  21   7       4556.91       4052.90       404.87 o                         
   3  21   7       8564.61       9049.99       688.83 o                         
   4  21   7       3727.76       2488.22       440.24 o                         
  -9  22   7        417.69       -217.12       336.28 o                         
  -8  22   7        200.88        229.06       352.48 o                         
  -7  22   7         44.52        -45.39       209.21 o                         
  -6  22   7        204.19        -70.23       246.62 o                         
  -5  22   7       3743.35       3543.54       309.95 o                         
  -4  22   7       9051.35       9073.00       554.85 o                         
  -3  22   7      11936.27      12603.93       708.26 o                         
  -2  22   7       9142.27       9876.81       671.57 o                         
  -1  22   7       6735.80       7636.39       535.68 o                         
   0  22   7      10087.70       8081.49       657.44 o                         
   1  22   7       4976.58       5145.45       445.03 o                         
   2  22   7        910.37       1115.04       309.48 o                         
   3  22   7         64.96        161.47       295.69 o                         
  -8  23   7       4921.87       4027.35       389.69 o                         
  -7  23   7       5313.21       5023.15       424.58 o                         
  -6  23   7       3278.72       3348.33       397.43 o                         
  -5  23   7       3243.41       3328.47       380.43 o                         
  -4  23   7       1153.71        919.08       214.04 o                         
  -3  23   7        448.58        711.23       188.38 o                         
  -2  23   7        197.84        213.47       191.41 o                         
  -1  23   7       1427.53       1105.67       294.83 o                         
   0  23   7       3745.03       3857.31       419.46 o                         
   1  23   7       5923.69       6391.26       578.33 o                         
   2  23   7       5672.37       6149.10       474.79 o                         
   3  23   7       3959.69       3390.94       647.89 o                         
  -7  24   7         34.68          0.78       231.69 o                         
  -6  24   7        186.49        139.53       237.10 o                         
  -5  24   7        748.25        524.80       295.06 o                         
  -4  24   7       2529.57       2386.14       288.26 o                         
  -3  24   7       5313.61       4554.49       360.51 o                         
  -2  24   7       2642.38       2186.12       343.96 o                         
  -1  24   7       1544.79       1279.58       403.20 o                         
   0  24   7        966.97        629.28       305.77 o                         
   1  24   7        879.66       1003.20       288.39 o                         
   2  24   7         17.31        301.30       320.64 o                         
  -6  25   7       1390.24       1442.38       287.45 o                         
  -5  25   7        910.69        914.75       239.52 o                         
  -4  25   7        133.91       -193.24       193.24 o                         
  -3  25   7         68.45        354.05       199.04 o                         
  -2  25   7         99.67        -64.49       232.94 o                         
  -1  25   7        313.39        330.31       300.04 o                         
   0  25   7        703.21        823.29       290.14 o                         
   1  25   7       1093.15        866.72       320.19 o                         
  -5  26   7        310.05       -237.45       328.49 o                         
  -4  26   7          2.94       -226.94       226.94 o                         
  -3  26   7        255.95        -36.64       231.49 o                         
  -2  26   7        133.11       -186.35       248.63 o                         
  -1  26   7         62.95        164.66       228.99 o                         
 -14   0   8        240.25         77.58       323.45 o                         
 -13   0   8       6222.20       6499.81       499.15 o                         
 -12   0   8       4391.29       5099.25       431.47 o                         
 -11   0   8       1845.56       1877.70       328.54 o                         
 -10   0   8      10395.72      11155.62       531.94 o                         
  -9   0   8      17138.18      16035.45       853.91 o                         
  -8   0   8       7447.62       7859.36       658.51 o                         
  -7   0   8       6743.23       7598.12       604.86 o                         
  -6   0   8        233.18        358.39       173.32 o                         
  -5   0   8        179.38        163.88       161.13 o                         
  -4   0   8        489.14        629.34       138.36 o                         
  -3   0   8      12571.36      12224.42       667.99 o                         
  -2   0   8      11150.12       9782.93       796.32 o                         
  -1   0   8      25466.19      21415.91      2170.04 o                         
   0   0   8      28662.16      29715.98      2186.33 o                         
   1   0   8      16916.63      17685.80      1281.32 o                         
   2   0   8       7734.69       8237.86       885.92 o                         
   3   0   8        929.53        477.84       289.64 o                         
   4   0   8        237.12        122.58       578.30 o                         
   5   0   8        131.55        384.62       363.66 o                         
   6   0   8       4040.15       4108.54       665.17 o                         
   7   0   8       1737.63       1319.99       453.73 o                         
 -14   1   8       6976.85       6434.25       418.58 o                         
 -13   1   8       4531.77       5220.79       348.89 o                         
 -12   1   8       3857.77       3141.19       324.70 o                         
 -11   1   8       1776.06       2033.60       248.35 o                         
 -10   1   8       2763.68       2788.04       206.12 o                         
  -9   1   8       2168.99       2197.47       436.94 o                         
  -8   1   8       5633.09       5655.69       458.13 o                         
  -7   1   8      18593.29      17583.21       678.49 o                         
  -6   1   8      17089.94      17284.30       693.98 o                         
  -5   1   8      10802.08      10381.43       402.49 o                         
  -4   1   8      12391.69      12449.21       378.35 o                         
  -3   1   8       7370.84       7790.73       311.14 o                         
  -2   1   8       6244.21       6797.28       478.21 o                         
  -1   1   8       1792.85       2470.50       412.51 o                         
   0   1   8         55.63        413.07       172.27 o                         
   1   1   8        564.26       1018.69       247.43 o                         
   2   1   8        488.64        936.63       267.76 o                         
   3   1   8       5073.47       5362.63       727.73 o                         
   4   1   8       5148.87       4821.55       383.56 o                         
   5   1   8       9226.19      11675.40       747.52 o                         
   6   1   8       5353.75       5293.97       465.37 o                         
   7   1   8       8233.72       7844.67       540.15 o                         
 -14   2   8       1688.66       1762.39       304.59 o                         
 -13   2   8       6085.70       5781.01       385.48 o                         
 -12   2   8        664.09        614.75       179.86 o                         
 -11   2   8       1818.91       1787.16       212.85 o                         
 -10   2   8       5222.17       5248.11       379.58 o                         
  -9   2   8       9049.89       9845.98       535.96 o                         
  -8   2   8       4144.09       4275.30       358.72 o                         
  -7   2   8        778.93        956.48       226.23 o                         
  -6   2   8        846.53       1124.73       165.76 o                         
  -5   2   8         71.50        -14.00       113.60 o                         
  -4   2   8       1697.58       1964.50       143.05 o                         
  -3   2   8       6334.40       6799.19       374.92 o                         
  -2   2   8      17760.03      18317.76       612.80 o                         
  -1   2   8      18335.45      17914.69       855.42 o                         
   0   2   8       6169.75       5734.39       323.78 o                         
   1   2   8       9520.19      10674.06       506.93 o                         
   2   2   8       4213.93       4845.81       385.38 o                         
   3   2   8       2273.29       2461.95       259.58 o                         
   4   2   8        955.99        860.01       496.33 o                         
   5   2   8         88.33        252.39       219.58 o                         
   6   2   8        154.88        222.26       212.13 o                         
   7   2   8       1452.61       1240.25       334.86 o                         
 -13   3   8        858.99       1152.24       241.17 o                         
 -12   3   8       2039.50       1614.72       272.24 o                         
 -11   3   8       3754.00       4104.02       263.77 o                         
 -10   3   8        880.07       1091.64       207.27 o                         
  -9   3   8       1461.48       1411.44       235.88 o                         
  -8   3   8        204.39        198.73       128.97 o                         
  -7   3   8       1739.29       2107.21       183.80 o                         
  -6   3   8       7805.43       8278.67       351.31 o                         
  -5   3   8       2127.17       2584.09       181.48 o                         
  -4   3   8       1565.14       1607.21       137.86 o                         
  -3   3   8        554.82        430.56       138.91 o                         
  -2   3   8       3129.27       3247.31       307.33 o                         
  -1   3   8        505.57        413.01       148.34 o                         
   0   3   8        853.40        941.89       209.94 o                         
   1   3   8        218.97        613.11       177.50 o                         
   2   3   8       1959.84       2338.43       254.31 o                         
   3   3   8       4780.16       4785.40       383.66 o                         
   4   3   8       3106.78       3299.57       540.26 o                         
   5   3   8         58.21        405.85       287.53 o                         
   6   3   8        372.96        379.76       287.33 o                         
   7   3   8       1698.36       1236.42       281.03 o                         
 -13   4   8        223.59        509.14       219.82 o                         
 -12   4   8        265.56        264.92       202.62 o                         
 -11   4   8        142.10        211.13       132.92 o                         
 -10   4   8        374.45        253.74       175.80 o                         
  -9   4   8        259.19        238.79       193.55 o                         
  -8   4   8          2.50        -64.93       130.68 o                         
  -7   4   8         54.84       -122.02       132.62 o                         
  -6   4   8         97.31        417.67       150.96 o                         
  -5   4   8        626.26        690.74       146.56 o                         
  -4   4   8       1453.21       1516.10       128.07 o                         
  -3   4   8       1928.85       1971.08       227.65 o                         
  -2   4   8       2526.19       3034.86       230.56 o                         
  -1   4   8        465.89        331.95       155.54 o                         
   0   4   8        443.79        513.04       158.39 o                         
   1   4   8        699.50        782.72       163.09 o                         
   2   4   8        179.63        103.56       303.58 o                         
   3   4   8        271.93        108.41       159.47 o                         
   4   4   8        136.61        -81.88       200.07 o                         
   5   4   8        105.10        -24.93       174.86 o                         
   6   4   8        757.69        701.86       220.47 o                         
   7   4   8         28.32        358.76       278.43 o                         
 -13   5   8         49.45        350.11       189.97 o                         
 -12   5   8       1502.06       1381.73       333.81 o                         
 -11   5   8         59.17       -140.28       140.28 o                         
 -10   5   8        421.44        519.68       218.47 o                         
  -9   5   8       1215.49        916.90       213.46 o                         
  -8   5   8        900.79        615.76       166.13 o                         
  -7   5   8        614.52        500.48       148.42 o                         
  -6   5   8        414.59        324.18       137.63 o                         
  -5   5   8       4221.66       4757.81       231.93 o                         
  -4   5   8       1254.05       1479.93       157.35 o                         
  -3   5   8        845.65        751.83       125.22 o                         
  -2   5   8        767.19        717.09       221.78 o                         
  -1   5   8        168.66       -100.84       184.18 o                         
   0   5   8        138.11        268.30       229.86 o                         
   1   5   8        637.89        886.62       193.63 o                         
   2   5   8        253.61        501.98       187.85 o                         
   3   5   8        151.11        500.70       230.10 o                         
   4   5   8       2416.55       2186.71       299.52 o                         
   5   5   8        257.01         38.73       174.24 o                         
   6   5   8        851.13        605.53       228.53 o                         
   7   5   8        140.20         -5.16       205.48 o                         
 -13   6   8       1444.82       1484.51       249.54 o                         
 -12   6   8       3526.27       3115.97       434.97 o                         
 -11   6   8       8280.06       8286.70       420.54 o                         
 -10   6   8       2640.18       2519.79       287.15 o                         
  -9   6   8       2670.94       3385.12       345.69 o                         
  -8   6   8         62.63        220.01       147.44 o                         
  -7   6   8       1275.85       1326.21       199.18 o                         
  -6   6   8        918.30        836.19       150.34 o                         
  -5   6   8        181.88         27.54       112.09 o                         
  -4   6   8        524.06        384.29       104.59 o                         
  -3   6   8       2664.44       2853.55       190.68 o                         
  -2   6   8       2507.38       3380.74       388.40 o                         
  -1   6   8       9438.79       9347.37       540.77 o                         
   0   6   8       1142.92       1307.00       252.32 o                         
   1   6   8       4020.65       4203.10       300.31 o                         
   2   6   8       2299.51       2635.27       241.87 o                         
   3   6   8      11000.91       9992.66       677.36 o                         
   4   6   8       1621.01       1914.93       368.68 o                         
   5   6   8       1843.46       1271.52       294.38 o                         
   6   6   8         72.50       -175.10       175.10 o                         
   7   6   8        643.92        535.73       231.95 o                         
 -13   7   8       1713.25       2140.28       324.68 o                         
 -12   7   8       3624.97       4317.14       381.30 o                         
 -11   7   8       1276.81        997.82       310.44 o                         
 -10   7   8        389.51        568.15       160.96 o                         
  -9   7   8        776.33        728.59       243.15 o                         
  -8   7   8         63.57       -135.96       135.96 o                         
  -7   7   8       3718.61       4284.18       317.51 o                         
  -6   7   8      11817.94      11816.05       441.13 o                         
  -5   7   8      11134.38      10841.46       379.08 o                         
  -4   7   8      14337.27      14991.84       453.58 o                         
  -3   7   8      10208.73      10617.03       471.37 o                         
  -2   7   8       3668.85       4087.64       279.25 o                         
  -1   7   8       1005.80        982.46       222.76 o                         
   0   7   8        642.52        968.09       141.15 o                         
   1   7   8        735.90        747.11       122.08 o                         
   2   7   8        645.80        690.83       189.69 o                         
   3   7   8      15639.53      16116.57       947.04 o                         
   4   7   8      10829.92      10395.23       553.92 o                         
   5   7   8       3248.32       3587.98       366.01 o                         
   6   7   8       3766.54       4382.08       427.51 o                         
   7   7   8       2471.42       1772.86       417.82 o                         
 -13   8   8       2324.14       2029.81       297.09 o                         
 -12   8   8       5338.06       5545.35       382.19 o                         
 -11   8   8       7872.76       7951.58       490.73 o                         
 -10   8   8      17732.65      17640.81       627.68 o                         
  -9   8   8      16566.37      17057.89       742.86 o                         
  -8   8   8       7814.76       8361.05       430.25 o                         
  -7   8   8       3716.09       4042.76       332.66 o                         
  -6   8   8        665.61        496.67       157.65 o                         
  -5   8   8         24.08         54.93       112.24 o                         
  -4   8   8       2424.77       3094.56       209.47 o                         
  -3   8   8       8451.10       8541.54       400.77 o                         
  -2   8   8      12701.96      13507.40       556.73 o                         
  -1   8   8       5406.63       6061.87       351.58 o                         
   0   8   8       7793.19       7510.50       356.52 o                         
   1   8   8       4929.77       4746.39       314.64 o                         
   2   8   8      17253.46      16863.82       586.49 o                         
   3   8   8       7914.13       6882.05       522.33 o                         
   4   8   8       1315.62       1029.35       262.72 o                         
   5   8   8        357.88        456.63       217.86 o                         
   6   8   8         82.40        -27.00       303.82 o                         
   7   8   8        631.47       1373.13       395.56 o                         
 -13   9   8       6028.38       5891.78       504.90 o                         
 -12   9   8       2245.23       1842.35       312.43 o                         
 -11   9   8        167.59        211.16       202.03 o                         
 -10   9   8       2927.02       3620.56       484.13 o                         
  -9   9   8       7665.61       8049.34       501.76 o                         
  -8   9   8       2029.58       1341.70       250.28 o                         
  -7   9   8       5214.56       5300.02       359.72 o                         
  -6   9   8       7944.49       8162.73       318.51 o                         
  -5   9   8      14741.60      14744.47       455.20 o                         
  -4   9   8      15659.67      16188.14       546.62 o                         
  -3   9   8      12291.35      12617.30       537.63 o                         
  -2   9   8       2284.27       2657.17       238.33 o                         
  -1   9   8       1231.17       1309.84       190.95 o                         
   0   9   8        388.00        709.87       220.75 o                         
   1   9   8        947.42       1302.31       237.71 o                         
   2   9   8       4515.23       4485.10       467.33 o                         
   3   9   8      15361.98      15583.17       652.77 o                         
   4   9   8       6572.78       7204.36       750.48 o                         
   5   9   8       8239.00       8084.44       921.87 o                         
   6   9   8       7411.16       7537.55       745.74 o                         
   7   9   8       7006.61       6647.52       494.88 o                         
 -13  10   8       2936.95       3051.91       341.79 o                         
 -12  10   8       4616.06       5310.15       492.31 o                         
 -11  10   8       6719.66       5749.68       475.66 o                         
 -10  10   8       7543.13       7866.51       445.57 o                         
  -9  10   8      20142.22      18904.33       732.35 o                         
  -8  10   8      17629.97      18067.93       657.94 o                         
  -7  10   8        856.56       1083.73       178.21 o                         
  -6  10   8       4558.17       4821.24       270.67 o                         
  -5  10   8        874.88       1080.55       149.70 o                         
  -4  10   8        815.03        817.14       215.33 o                         
  -3  10   8       4090.92       4032.35       289.68 o                         
  -2  10   8       7577.21       7144.70       441.81 o                         
  -1  10   8       1995.12       2209.17       218.03 o                         
   0  10   8       3237.83       3495.20       272.93 o                         
   1  10   8      13647.47      14118.38       685.50 o                         
   2  10   8       3157.11       2831.51       526.25 o                         
   3  10   8       1048.24       1085.11       246.13 o                         
   4  10   8       2234.01       2862.26       433.57 o                         
   5  10   8        183.98        147.34       211.30 o                         
   6  10   8        673.50        879.62       371.70 o                         
 -12  11   8        115.64        553.04       314.07 o                         
 -11  11   8         24.46        215.63       198.90 o                         
 -10  11   8         42.68       -166.68       166.68 o                         
  -9  11   8        741.58        557.85       305.28 o                         
  -8  11   8       8245.79       8462.29       421.15 o                         
  -7  11   8       4034.44       4263.09       287.42 o                         
  -6  11   8      10036.35       9999.67       439.82 o                         
  -5  11   8       7269.93       7988.71       374.84 o                         
  -4  11   8       5479.71       5781.57       324.01 o                         
  -3  11   8       3777.11       4549.18       312.90 o                         
  -2  11   8       1816.49       2159.73       258.19 o                         
  -1  11   8         97.38        153.40       163.70 o                         
   0  11   8        141.26        401.08       187.83 o                         
   1  11   8       1757.53       3535.97       914.88 o                         
   2  11   8       6888.96       5977.54       642.37 o                         
   3  11   8       4844.99       4954.48       403.70 o                         
   4  11   8       5557.87       5104.87       490.21 o                         
   5  11   8       3059.23       3766.46       511.94 o                         
   6  11   8       2436.82       2179.81       362.40 o                         
 -12  12   8       1426.00       1238.68       260.48 o                         
 -11  12   8        205.21       -174.66       174.66 o                         
 -10  12   8       1815.34       1967.03       347.16 o                         
  -9  12   8       5371.13       5017.64       394.03 o                         
  -8  12   8        537.67        556.16       180.80 o                         
  -7  12   8        564.80        450.47       156.80 o                         
  -6  12   8        357.18        395.72       152.42 o                         
  -5  12   8        266.99        235.93       136.82 o                         
  -4  12   8        450.02        649.70       186.17 o                         
  -3  12   8        110.88        151.21       149.04 o                         
  -2  12   8       2808.09       3618.18       409.61 o                         
  -1  12   8        125.53       -145.26       145.26 o                         
   0  12   8       1329.34       1362.78       231.91 o                         
   1  12   8        823.69        803.79       335.95 o                         
   2  12   8        268.10        167.62       197.56 o                         
   3  12   8         20.07         47.02       206.13 o                         
   4  12   8        787.97         34.77       317.30 o                         
   5  12   8         27.44        157.12       195.35 o                         
   6  12   8         90.77        330.17       355.04 o                         
 -12  13   8          2.19          2.07       211.11 o                         
 -11  13   8         24.45         81.99       270.50 o                         
 -10  13   8          1.41         -4.53       204.00 o                         
  -9  13   8        587.00        347.07       198.85 o                         
  -8  13   8         22.07         17.76       166.69 o                         
  -7  13   8        413.84        185.56       148.16 o                         
  -6  13   8       1645.64       1470.54       203.32 o                         
  -5  13   8        484.68        633.43       153.61 o                         
  -4  13   8          1.08        -53.64       126.94 o                         
  -3  13   8          0.34         53.91       154.03 o                         
  -2  13   8          0.71        106.27       174.46 o                         
  -1  13   8       1009.17       1061.21       217.90 o                         
   0  13   8        308.43        181.44       183.03 o                         
   1  13   8        511.36        359.79       271.46 o                         
   2  13   8        335.43        294.54       237.92 o                         
   3  13   8       1428.21       1851.75       315.86 o                         
   4  13   8          8.31       -163.92       163.92 o                         
   5  13   8          5.24       -100.75       352.17 o                         
   6  13   8        204.61         79.88       266.18 o                         
 -12  14   8       1918.12       2023.50       381.81 o                         
 -11  14   8       2291.26       2416.60       432.52 o                         
 -10  14   8        102.73        680.29       292.15 o                         
  -9  14   8       1836.04       1383.86       296.12 o                         
  -8  14   8       1268.07       1458.05       225.17 o                         
  -7  14   8         56.09        207.47       142.36 o                         
  -6  14   8       3457.18       3104.91       274.48 o                         
  -5  14   8       2635.44       2416.75       231.47 o                         
  -4  14   8        173.28        209.94       192.30 o                         
  -3  14   8         14.23       -152.56       152.56 o                         
  -2  14   8        315.51          4.22       168.03 o                         
  -1  14   8        735.86        462.24       217.89 o                         
   0  14   8       1552.16       1581.43       470.23 o                         
   1  14   8       2427.87       2543.82       298.54 o                         
   2  14   8         55.77       -185.24       187.80 o                         
   3  14   8        224.34        139.64       217.80 o                         
   4  14   8        361.98        436.92       236.83 o                         
   5  14   8         33.83       -158.40       185.80 o                         
   6  14   8        320.96        576.40       671.64 o                         
 -11  15   8          4.66       -181.49       181.49 o                         
 -10  15   8       1146.84       1069.65       284.45 o                         
  -9  15   8        409.76        337.23       198.79 o                         
  -8  15   8       1507.61       1166.70       227.25 o                         
  -7  15   8       8912.37       8904.60       426.80 o                         
  -6  15   8       6214.44       6519.27       352.20 o                         
  -5  15   8      10546.36       9689.87       454.06 o                         
  -4  15   8       5836.57       4896.44       425.37 o                         
  -3  15   8       3544.73       3723.68       301.67 o                         
  -2  15   8        159.73          1.89       146.70 o                         
  -1  15   8       3860.72       3785.30       417.40 o                         
   0  15   8        791.34        533.36       202.39 o                         
   1  15   8          4.67         -9.01       188.17 o                         
   2  15   8        169.12        733.35       246.77 o                         
   3  15   8        559.84        919.93       239.10 o                         
   4  15   8        465.37        200.92       315.27 o                         
   5  15   8       3231.86       3242.61       334.90 o                         
 -11  16   8       2407.54       2223.90       406.35 o                         
 -10  16   8       3658.54       3924.09       488.25 o                         
  -9  16   8       5862.88       6360.22       417.64 o                         
  -8  16   8       4599.47       4965.17       368.86 o                         
  -7  16   8        548.64        604.30       180.34 o                         
  -6  16   8        702.78        759.06       182.20 o                         
  -5  16   8        200.59         -7.97       142.04 o                         
  -4  16   8        303.97        203.05       156.03 o                         
  -3  16   8        977.77        884.00       201.43 o                         
  -2  16   8       1686.58       1374.56       268.90 o                         
  -1  16   8       6621.80       6229.16       425.88 o                         
   0  16   8      12433.83      12630.75       562.99 o                         
   1  16   8       9510.50      10233.23       536.69 o                         
   2  16   8       4953.14       5847.53       504.46 o                         
   3  16   8       1811.03       1700.07       339.56 o                         
   4  16   8       1780.91       1514.82       390.04 o                         
   5  16   8          1.35       -196.76       196.76 o                         
 -11  17   8       1908.14       1416.80       374.85 o                         
 -10  17   8        440.18        685.90       246.24 o                         
  -9  17   8        253.74        292.11       200.75 o                         
  -8  17   8       2910.32       3523.08       338.62 o                         
  -7  17   8       7039.21       7850.10       405.80 o                         
  -6  17   8       9297.52       9491.21       431.78 o                         
  -5  17   8      11523.10      12337.14       552.04 o                         
  -4  17   8       8720.41       9324.84       502.18 o                         
  -3  17   8       9298.82       8876.03       477.81 o                         
  -2  17   8       7426.37       6315.24       424.76 o                         
  -1  17   8       2828.27       2964.33       285.61 o                         
   0  17   8         37.96        -49.94       191.33 o                         
   1  17   8         56.25        320.20       247.90 o                         
   2  17   8        892.52       1100.57       309.43 o                         
   3  17   8       2281.95       2185.09       531.70 o                         
   4  17   8       3224.50       2811.19       470.30 o                         
   5  17   8       5363.86       4166.59       524.14 o                         
 -10  18   8       6408.13       6180.56       535.96 o                         
  -9  18   8       5367.54       4886.75       422.12 o                         
  -8  18   8       4881.33       4745.35       376.21 o                         
  -7  18   8       1205.54       1733.13       239.37 o                         
  -6  18   8       1053.38       1358.82       230.68 o                         
  -5  18   8         70.93       -114.30       152.57 o                         
  -4  18   8       2500.90       2289.25       245.92 o                         
  -3  18   8       6930.79       6577.48       462.47 o                         
  -2  18   8       9397.15       8462.47       464.09 o                         
  -1  18   8      12458.59      13043.22       607.67 o                         
   0  18   8      11268.17      10907.76       513.83 o                         
   1  18   8      11111.98      11768.15       952.06 o                         
   2  18   8       8489.87       7524.96       565.88 o                         
   3  18   8       3772.74       2528.12       353.68 o                         
   4  18   8        938.41       1141.34       349.36 o                         
 -10  19   8          4.25        -29.51       236.12 o                         
  -9  19   8        238.69        671.90       234.47 o                         
  -8  19   8       1737.69       1849.60       286.52 o                         
  -7  19   8       1880.94       1912.80       271.89 o                         
  -6  19   8       6282.18       6131.59       365.58 o                         
  -5  19   8       6387.37       6751.98       640.09 o                         
  -4  19   8       1879.21       1883.48       213.21 o                         
  -3  19   8       1734.25       1667.19       341.42 o                         
  -2  19   8       2473.35       2670.96       299.95 o                         
  -1  19   8        578.50        843.36       265.17 o                         
   0  19   8        481.16        677.26       204.32 o                         
   1  19   8         18.39       -238.54       238.54 o                         
   2  19   8        808.90       1072.28       285.92 o                         
   3  19   8       2200.45       2035.21       390.70 o                         
   4  19   8       4690.99       3392.54       924.16 o                         
  -9  20   8       3352.63       3394.28       620.23 o                         
  -8  20   8        974.91       1028.35       266.48 o                         
  -7  20   8        884.55        664.76       229.23 o                         
  -6  20   8        222.67        228.44       199.77 o                         
  -5  20   8          5.37          1.05       163.71 o                         
  -4  20   8        202.78        209.23       170.10 o                         
  -3  20   8       2362.29       2271.98       498.49 o                         
  -2  20   8       5684.17       5666.29       408.17 o                         
  -1  20   8       4596.58       4521.49       444.76 o                         
   0  20   8       3911.72       3773.74       369.55 o                         
   1  20   8       2614.50       1925.86       516.76 o                         
   2  20   8       2018.53       1909.28       374.35 o                         
   3  20   8       1746.44       1759.55       365.62 o                         
  -9  21   8         43.50         31.30       278.70 o                         
  -8  21   8        717.57        598.09       220.16 o                         
  -7  21   8        162.61        460.39       199.73 o                         
  -6  21   8       1163.71        861.13       210.34 o                         
  -5  21   8        605.56        461.55       206.56 o                         
  -4  21   8       1249.93       1344.34       203.01 o                         
  -3  21   8        192.47        228.68       249.74 o                         
  -2  21   8        345.52       -201.70       201.70 o                         
  -1  21   8        312.10        128.81       239.27 o                         
   0  21   8          5.41        347.47       259.54 o                         
   1  21   8         22.69        -96.15       219.45 o                         
   2  21   8        224.89       -163.12       303.56 o                         
   3  21   8        374.03       1173.01       320.45 o                         
  -8  22   8         66.94        -24.77       339.86 o                         
  -7  22   8        477.09        610.42       243.11 o                         
  -6  22   8          0.27         75.73       197.82 o                         
  -5  22   8         56.57         34.90       203.43 o                         
  -4  22   8          5.71        293.46       200.43 o                         
  -3  22   8         42.01         49.60       329.30 o                         
  -2  22   8        107.72        207.13       297.45 o                         
  -1  22   8         80.44       -222.02       352.64 o                         
   0  22   8        849.91        856.00       268.12 o                         
   1  22   8        281.29        479.82       393.47 o                         
   2  22   8          2.03       -280.81       280.81 o                         
  -7  23   8        540.55        415.03       220.19 o                         
  -6  23   8        908.20       1021.12       241.00 o                         
  -5  23   8        184.78        537.58       210.38 o                         
  -4  23   8        877.71        950.58       201.51 o                         
  -3  23   8       1031.87        750.27       256.36 o                         
  -2  23   8        396.30        403.57       321.07 o                         
  -1  23   8        420.14        621.00       310.06 o                         
   0  23   8        229.35        336.66       275.40 o                         
   1  23   8        243.28       -130.12       394.03 o                         
  -7  24   8       2232.64       1464.75       616.03 o                         
  -6  24   8        284.12        772.25       314.79 o                         
  -5  24   8         32.43        271.09       187.62 o                         
  -4  24   8        119.06         32.81       171.97 o                         
  -3  24   8        499.26        803.88       276.65 o                         
  -2  24   8        388.39        519.94       278.64 o                         
  -1  24   8       1295.36        903.05       398.25 o                         
   0  24   8       3055.00       2809.42       619.67 o                         
  -5  25   8       4737.34       4723.30       406.88 o                         
  -4  25   8       4495.45       4474.69       473.90 o                         
  -3  25   8       3770.60       2928.26       558.71 o                         
  -2  25   8       3976.14       3069.14       679.28 o                         
  -1  25   8       1139.55       1488.88       429.54 o                         
 -13   1   9        648.91        521.52       177.32 o                         
 -12   1   9        237.97        203.66       219.68 o                         
 -11   1   9        169.80        850.99       331.07 o                         
 -10   1   9        896.80        554.04       257.81 o                         
  -9   1   9        166.67        377.30       247.04 o                         
  -8   1   9         63.08         -3.76       195.08 o                         
  -7   1   9       1435.46       1581.09       264.70 o                         
  -6   1   9        301.18        434.43       143.66 o                         
  -5   1   9         15.30        -16.07       108.27 o                         
  -4   1   9       4490.78       4516.83       190.12 o                         
  -3   1   9       1977.63       2624.08       242.16 o                         
  -2   1   9       1930.34       2343.02       415.81 o                         
  -1   1   9        547.21        618.43       308.04 o                         
   0   1   9       2070.96       2887.25       433.90 o                         
   1   1   9       4479.82       4872.06       568.35 o                         
   2   1   9       3992.31       3996.14       336.57 o                         
   3   1   9          0.85        -15.88       152.48 o                         
   4   1   9        244.54        281.99       180.68 o                         
   5   1   9        373.32        -11.95       225.62 o                         
   6   1   9        989.18        591.67       250.77 o                         
 -13   2   9       3060.98       2509.48       258.58 o                         
 -12   2   9        813.98        590.20       215.80 o                         
 -11   2   9        582.40        958.26       268.43 o                         
 -10   2   9        169.92         12.28       176.27 o                         
  -9   2   9       6182.08       6766.38       479.14 o                         
  -8   2   9       8499.33       9465.74       460.89 o                         
  -7   2   9       4333.61       4901.74       315.49 o                         
  -6   2   9       1460.77       1962.49       210.69 o                         
  -5   2   9       5306.95       5498.55       338.56 o                         
  -4   2   9       4285.11       4259.93       264.28 o                         
  -3   2   9         12.43         73.06       194.81 o                         
  -2   2   9       1816.79       1913.78       192.28 o                         
  -1   2   9       1345.69       1739.19       305.10 o                         
   0   2   9      12234.97      12067.26       565.86 o                         
   1   2   9       7253.05       7497.84       507.55 o                         
   2   2   9       4795.45       5380.68       646.18 o                         
   3   2   9        684.20        548.30       237.98 o                         
   4   2   9        718.40        603.89       232.78 o                         
   5   2   9       4652.46       4929.65       414.05 o                         
   6   2   9        632.15        646.67       296.90 o                         
 -13   3   9       5048.24       4920.73       323.08 o                         
 -12   3   9      11999.41      12342.51       958.28 o                         
 -11   3   9      11315.97      12419.38       654.51 o                         
 -10   3   9       3631.71       3730.71       305.46 o                         
  -9   3   9       2843.87       3613.21       319.07 o                         
  -8   3   9        134.97        288.06       173.55 o                         
  -7   3   9       1853.21       2382.74       221.75 o                         
  -6   3   9        408.22        656.08       137.60 o                         
  -5   3   9       5830.52       6142.98       262.67 o                         
  -4   3   9       7321.55       7547.44       294.62 o                         
  -3   3   9      13465.82      13388.38       706.07 o                         
  -2   3   9      15010.62      14785.79       730.68 o                         
  -1   3   9       9615.37      10785.25      1022.20 o                         
   0   3   9       6626.11       7132.10       354.65 o                         
   1   3   9       7736.12       8045.77       676.38 o                         
   2   3   9        260.90        387.64       205.61 o                         
   3   3   9        260.31          0.75       204.56 o                         
   4   3   9         47.42        145.56       218.35 o                         
   5   3   9        755.54        915.65       242.69 o                         
   6   3   9       3283.17       3460.06       393.77 o                         
 -13   4   9        299.99        430.44       240.62 o                         
 -12   4   9       1888.69       1782.44       324.20 o                         
 -11   4   9        865.77        877.25       298.82 o                         
 -10   4   9       1684.35       1575.02       218.03 o                         
  -9   4   9       8492.05       9671.70       505.88 o                         
  -8   4   9      16665.81      15955.40       546.10 o                         
  -7   4   9       4453.27       4701.90       415.39 o                         
  -6   4   9      17790.38      17105.37       537.83 o                         
  -5   4   9       9798.27       9452.40       358.78 o                         
  -4   4   9       6603.80       6491.06       287.10 o                         
  -3   4   9        126.47        375.13       217.36 o                         
  -2   4   9       1117.27       1324.11       172.82 o                         
  -1   4   9         18.10        207.30       144.35 o                         
   0   4   9       2016.13       2372.86       286.54 o                         
   1   4   9      11297.68      12224.24       689.50 o                         
   2   4   9       7970.94       8208.58       626.70 o                         
   3   4   9       7871.36       9084.41       488.82 o                         
   4   4   9      13630.79      14155.77       643.81 o                         
   5   4   9       4873.23       4966.93       373.67 o                         
   6   4   9       4495.20       3932.86       475.66 o                         
 -13   5   9       2439.02       2737.93       343.90 o                         
 -12   5   9      11450.66      12134.25       627.72 o                         
 -11   5   9      17179.90      17272.92       700.72 o                         
 -10   5   9      11122.21      11697.71       547.29 o                         
  -9   5   9       4618.63       5032.97       337.69 o                         
  -8   5   9        384.34        351.77       168.30 o                         
  -7   5   9        964.51        942.79       182.30 o                         
  -6   5   9        811.82       1059.23       180.51 o                         
  -5   5   9       4195.71       4524.58       267.71 o                         
  -4   5   9      13021.19      12448.65       399.21 o                         
  -3   5   9      19685.27      20385.58       813.27 o                         
  -2   5   9      10824.60      10736.82       449.73 o                         
  -1   5   9       4432.05       4878.85       547.64 o                         
   0   5   9       2259.38       2605.07       237.85 o                         
   1   5   9       2746.66       3495.69       270.35 o                         
   2   5   9        775.20        838.93       159.89 o                         
   3   5   9         84.80        239.92       202.77 o                         
   4   5   9       5818.04       6857.37       631.14 o                         
   5   5   9       1585.79       1916.91       293.77 o                         
   6   5   9       1884.87       1523.06       317.80 o                         
 -13   6   9        419.78        387.06       258.54 o                         
 -12   6   9        454.26        462.39       248.86 o                         
 -11   6   9       2214.34       2624.57       368.20 o                         
 -10   6   9       8032.55       9120.84       532.88 o                         
  -9   6   9       8354.25       8057.85       428.63 o                         
  -8   6   9       5089.31       5278.56       373.16 o                         
  -7   6   9       8406.26       8210.14       373.22 o                         
  -6   6   9      10663.85      11069.33       446.08 o                         
  -5   6   9      11800.33      11409.53       454.30 o                         
  -4   6   9       7134.68       7150.98       329.97 o                         
  -3   6   9        673.05       1221.17       183.75 o                         
  -2   6   9       1017.77       1256.71       279.57 o                         
  -1   6   9        112.38        475.08       201.91 o                         
   0   6   9       3134.13       3568.41       338.77 o                         
   1   6   9       7898.65       8240.70       470.53 o                         
   2   6   9       3269.57       2923.33       336.47 o                         
   3   6   9       7167.47       8064.04       510.25 o                         
   4   6   9       3826.96       3832.70       358.39 o                         
   5   6   9       4295.18       4462.93       726.83 o                         
   6   6   9       1157.58       1480.60       299.01 o                         
 -13   7   9        712.49        851.62       288.88 o                         
 -12   7   9       4555.12       4030.16       465.81 o                         
 -11   7   9       1826.82       1666.86       313.15 o                         
 -10   7   9       1976.87       1731.33       269.15 o                         
  -9   7   9        259.07         80.44       161.96 o                         
  -8   7   9       2155.42       2174.35       252.23 o                         
  -7   7   9       2072.39       2444.41       260.77 o                         
  -6   7   9        387.75        251.56       129.94 o                         
  -5   7   9       3011.46       3457.60       198.71 o                         
  -4   7   9       7832.88       8150.56       336.07 o                         
  -3   7   9       3134.47       3529.17       353.92 o                         
  -2   7   9        145.27         42.55       282.21 o                         
  -1   7   9       2969.44       2812.61       387.39 o                         
   0   7   9        844.36       1022.63       401.24 o                         
   1   7   9        421.33        496.55       173.02 o                         
   2   7   9       5615.33       5461.87       505.51 o                         
   3   7   9         54.45         45.35       144.06 o                         
   4   7   9        967.59        968.52       477.26 o                         
   5   7   9        721.01       1047.16       255.48 o                         
   6   7   9       1536.30       1407.68       277.73 o                         
 -13   8   9          2.79        213.87       339.70 o                         
 -12   8   9        318.85         75.58       232.44 o                         
 -11   8   9          3.33       -211.62       211.62 o                         
 -10   8   9        181.28       -197.62       197.62 o                         
  -9   8   9         69.60        -91.62       160.39 o                         
  -8   8   9       2209.14       2427.11       269.14 o                         
  -7   8   9        832.84        784.90       166.18 o                         
  -6   8   9       1025.69        799.98       211.94 o                         
  -5   8   9       2984.56       3150.77       208.81 o                         
  -4   8   9        959.18        901.34       151.01 o                         
  -3   8   9         72.82        173.84       125.78 o                         
  -2   8   9        581.99        788.23       230.19 o                         
  -1   8   9          1.45         24.94       233.22 o                         
   0   8   9         15.29        229.27       207.98 o                         
   1   8   9       1067.13       1161.27       407.84 o                         
   2   8   9         38.47        460.99       207.22 o                         
   3   8   9        788.84       1085.57       221.43 o                         
   4   8   9         16.49         93.35       234.82 o                         
   5   8   9          4.36        -15.90       255.54 o                         
   6   8   9         80.80          2.38       241.81 o                         
 -13   9   9        522.99       1033.02       424.10 o                         
 -12   9   9        115.30        680.67       280.32 o                         
 -11   9   9         61.34       -142.48       206.52 o                         
 -10   9   9        688.61        181.21       314.42 o                         
  -9   9   9         33.22         48.25       186.55 o                         
  -8   9   9       1308.80       1067.90       236.31 o                         
  -7   9   9        175.28         80.79       139.44 o                         
  -6   9   9        674.97        731.63       181.67 o                         
  -5   9   9        356.03        509.85       158.68 o                         
  -4   9   9          6.15        -71.10       113.98 o                         
  -3   9   9         37.26        -65.28       154.44 o                         
  -2   9   9       1165.30       1199.01       179.08 o                         
  -1   9   9         32.94        525.20       230.69 o                         
   0   9   9         24.88         85.38       124.25 o                         
   1   9   9         47.75       -131.73       131.73 o                         
   2   9   9        987.10        850.02       363.57 o                         
   3   9   9       1543.42        946.35       237.45 o                         
   4   9   9        162.62         59.85       180.88 o                         
   5   9   9        166.40         37.11       198.00 o                         
   6   9   9        213.21        -36.08       252.68 o                         
 -12  10   9         73.97        151.53       324.41 o                         
 -11  10   9         63.06        283.83       201.58 o                         
 -10  10   9       4830.08       5380.84       419.03 o                         
  -9  10   9       7770.75       7560.02       467.75 o                         
  -8  10   9       4592.78       5095.79       345.03 o                         
  -7  10   9       4819.39       4940.76       339.05 o                         
  -6  10   9       2254.28       2699.29       224.71 o                         
  -5  10   9       1023.75       1053.35       169.77 o                         
  -4  10   9          7.88        -24.10       114.73 o                         
  -3  10   9       1876.07       2044.70       342.85 o                         
  -2  10   9        243.81        256.10       132.98 o                         
  -1  10   9        562.49        558.51       196.52 o                         
   0  10   9        874.23        814.43       163.84 o                         
   1  10   9        811.27        612.36       179.30 o                         
   2  10   9       4772.00       4249.54       541.77 o                         
   3  10   9       1523.29       1618.37       269.29 o                         
   4  10   9       2056.97       1649.60       323.34 o                         
   5  10   9        215.88        321.42       268.26 o                         
 -12  11   9       2618.52       2908.12       463.43 o                         
 -11  11   9       3917.46       3837.62       677.17 o                         
 -10  11   9       1330.45       1281.66       269.34 o                         
  -9  11   9        399.64        505.55       221.37 o                         
  -8  11   9         24.02        126.87       171.78 o                         
  -7  11   9        110.41        108.21       149.05 o                         
  -6  11   9       1770.64       1700.89       260.89 o                         
  -5  11   9       4879.96       5117.26       278.02 o                         
  -4  11   9       6167.92       6083.49       344.17 o                         
  -3  11   9       5692.29       5926.89       414.47 o                         
  -2  11   9      15411.95      15054.39       656.70 o                         
  -1  11   9       5382.50       6008.07       386.28 o                         
   0  11   9       2607.27       2545.68       272.04 o                         
   1  11   9       3470.45       3577.73       371.42 o                         
   2  11   9        374.76        333.78       274.62 o                         
   3  11   9         41.50        101.65       239.48 o                         
   4  11   9        416.70        515.36       178.98 o                         
   5  11   9        429.52        117.53       422.42 o                         
 -12  12   9        338.95        740.07       302.96 o                         
 -11  12   9       1630.01       1472.73       336.05 o                         
 -10  12   9       2517.34       2151.91       323.49 o                         
  -9  12   9       5589.88       6108.07       434.93 o                         
  -8  12   9      13375.72      14080.39       562.90 o                         
  -7  12   9      11585.35      12236.87       421.61 o                         
  -6  12   9      16587.78      16457.91       590.02 o                         
  -5  12   9       7414.73       7686.38       461.10 o                         
  -4  12   9        473.84        658.10       201.17 o                         
  -3  12   9       1880.71       1712.07       240.97 o                         
  -2  12   9         86.83        126.17       306.11 o                         
  -1  12   9       2726.43       3411.47       376.85 o                         
   0  12   9       2369.42       2671.53       287.80 o                         
   1  12   9       9506.18       9455.79       907.41 o                         
   2  12   9       4840.83       5358.45       573.13 o                         
   3  12   9       2070.42       2181.52       349.35 o                         
   4  12   9       6692.43       6557.55       780.16 o                         
   5  12   9       2890.01       2773.10       321.86 o                         
 -12  13   9       6931.42       6963.34       714.43 o                         
 -11  13   9       7148.41       7223.32       442.89 o                         
 -10  13   9       4708.69       4736.51       448.03 o                         
  -9  13   9       4115.04       4274.87       392.67 o                         
  -8  13   9         96.60         39.95       186.84 o                         
  -7  13   9        671.81        481.18       173.18 o                         
  -6  13   9       6247.70       6081.72       336.92 o                         
  -5  13   9       8356.63       8475.82       467.42 o                         
  -4  13   9       8223.99       8381.44       421.57 o                         
  -3  13   9       7536.42       8254.43       472.75 o                         
  -2  13   9      17656.43      17842.41       859.95 o                         
  -1  13   9      18756.00      17609.06       630.03 o                         
   0  13   9       7471.59       7523.57       572.10 o                         
   1  13   9       5020.37       4271.91       464.53 o                         
   2  13   9        696.05         87.44       255.98 o                         
   3  13   9         93.39       -166.15       248.90 o                         
   4  13   9        506.72        321.45       447.24 o                         
   5  13   9        882.89        395.51       390.68 o                         
 -12  14   9         72.77       -230.30       336.40 o                         
 -11  14   9        341.21        275.59       338.14 o                         
 -10  14   9       1008.00        804.19       206.28 o                         
  -9  14   9       5090.81       5066.87       389.60 o                         
  -8  14   9       9141.25       8751.25       460.22 o                         
  -7  14   9      10879.09      10873.59       420.43 o                         
  -6  14   9       5084.26       5712.79       370.51 o                         
  -5  14   9       5839.88       5994.76       320.18 o                         
  -4  14   9       2300.75       1764.19       348.05 o                         
  -3  14   9         48.90        813.89       271.21 o                         
  -2  14   9          9.55         95.15       253.91 o                         
  -1  14   9        629.93        420.02       196.73 o                         
   0  14   9       1710.51       2010.85       267.98 o                         
   1  14   9       5559.67       4974.18       895.27 o                         
   2  14   9       6181.08       6358.58       573.69 o                         
   3  14   9       3535.33       3340.80       378.45 o                         
   4  14   9       4832.44       3895.27       682.02 o                         
 -11  15   9       4615.39       5137.08       449.39 o                         
 -10  15   9       4045.30       3716.23       341.05 o                         
  -9  15   9       1717.39       1746.00       277.21 o                         
  -8  15   9       1759.25       1670.59       245.84 o                         
  -7  15   9         20.07         49.76       148.74 o                         
  -6  15   9        135.72         -4.87       150.77 o                         
  -5  15   9       1715.29       1161.69       184.18 o                         
  -4  15   9       5302.12       4347.26       378.05 o                         
  -3  15   9       4111.75       4405.49       369.22 o                         
  -2  15   9       5345.95       5631.33       505.31 o                         
  -1  15   9       5017.56       5613.69       490.28 o                         
   0  15   9       3469.26       3690.34       338.98 o                         
   1  15   9       2352.22       2475.33       344.09 o                         
   2  15   9        709.79        989.22       312.41 o                         
   3  15   9        388.54        488.93       270.59 o                         
   4  15   9        333.55       -269.86       269.86 o                         
 -11  16   9         41.85        -62.46       379.87 o                         
 -10  16   9        123.97       -178.73       200.27 o                         
  -9  16   9        928.98       1049.30       228.66 o                         
  -8  16   9       2074.70       2008.51       236.13 o                         
  -7  16   9       2257.79       2382.35       278.02 o                         
  -6  16   9       1222.85        634.06       235.33 o                         
  -5  16   9        979.36        830.43       213.51 o                         
  -4  16   9        313.35        435.81       217.11 o                         
  -3  16   9         11.79        -67.04       198.71 o                         
  -2  16   9        177.27        140.95       192.46 o                         
  -1  16   9         50.57          3.92       190.87 o                         
   0  16   9       1042.69        686.39       229.24 o                         
   1  16   9       4403.63       3861.51       397.77 o                         
   2  16   9       1672.61       1789.98       322.82 o                         
   3  16   9        749.86        613.51       278.30 o                         
   4  16   9        529.08        816.19       347.78 o                         
 -10  17   9         86.60        200.14       222.00 o                         
  -9  17   9        216.27         86.72       178.65 o                         
  -8  17   9        703.89        454.08       193.00 o                         
  -7  17   9         21.47        292.63       180.08 o                         
  -6  17   9       1215.96        998.18       191.32 o                         
  -5  17   9        401.26        391.56       169.88 o                         
  -4  17   9         34.85        142.00       190.89 o                         
  -3  17   9         37.61       -148.42       186.10 o                         
  -2  17   9        109.57        297.56       225.26 o                         
  -1  17   9         65.36        -59.00       172.30 o                         
   0  17   9        291.11        728.11       231.43 o                         
   1  17   9       1145.57        802.17       259.85 o                         
   2  17   9         31.71        461.50       248.10 o                         
   3  17   9         15.15        414.87       291.07 o                         
 -10  18   9        416.57         58.24       282.39 o                         
  -9  18   9        304.57         88.49       329.65 o                         
  -8  18   9        308.48        290.96       218.89 o                         
  -7  18   9       2510.56       2740.02       303.64 o                         
  -6  18   9        434.71        461.56       176.59 o                         
  -5  18   9         55.51        -68.22       144.69 o                         
  -4  18   9         20.96          1.15       188.70 o                         
  -3  18   9        170.95        403.32       199.41 o                         
  -2  18   9         71.44       -101.60       248.79 o                         
  -1  18   9        492.56        877.00       199.69 o                         
   0  18   9        733.01        686.59       270.27 o                         
   1  18   9        203.36          1.16       227.20 o                         
   2  18   9         22.42         -9.00       314.03 o                         
   3  18   9        254.51       -196.35       255.29 o                         
 -10  19   9        673.69        536.22       372.33 o                         
  -9  19   9        889.85        828.79       377.44 o                         
  -8  19   9        226.83        537.56       264.18 o                         
  -7  19   9         14.04         22.36       242.99 o                         
  -6  19   9       1418.84       1448.12       228.20 o                         
  -5  19   9       1260.04        970.61       197.40 o                         
  -4  19   9       1844.88       1482.86       261.38 o                         
  -3  19   9       2025.29       1735.05       271.93 o                         
  -2  19   9       2138.48       2226.90       341.15 o                         
  -1  19   9       1431.34       1037.26       232.00 o                         
   0  19   9        816.29        924.85       308.31 o                         
   1  19   9         92.79       -137.69       247.86 o                         
   2  19   9        228.37        409.48       329.65 o                         
   3  19   9         16.74        435.36       474.59 o
[truncated: 105,139 more chars]
