# Supplementary material for: Structural characterization of a new samarium–sodium heterometallic coordination polymer
Source: Acta Crystallogr E Crystallogr Commun. 2024 Feb 6;80(Pt 3):267–70. doi: 10.1107/S2056989024001051 (PMC10915667; doi:10.1107/S2056989024001051)
Supplement: Supplementary file 3 [file e-80-00267-Isup4.mol]

try1_a_sq
  --CCDC--112723    3D                              

 79 92  0  0  0  0  0  0  0  0999 V2000
    2.8772    7.5207    7.2069 Sm     0
    4.0572    5.0485    4.7897 Na     0
    1.3567    6.0358    8.3977 O      0
    1.8734    6.0654    5.6698 O      0
    1.2874    5.0191    3.3188 O      0
    4.2265    7.6396    5.1575 O      0
    4.4692    9.1935    7.4344 O      0
    5.9284   10.9447    8.7886 O      0
    3.7554    7.1542    9.4639 O      0
    4.3388    5.6909    7.1823 O      0
    5.6863    3.7120    6.1797 O      0
    1.6337    9.1901    5.9080 O      0
    1.4726    8.7335    8.6463 O      0
    0.2961    9.3507   10.9024 O      0
    0.4332    5.2588    8.0774 C      0
   -0.1001    4.9089    8.7815 H      0
    0.1041    4.8499    6.7371 C      0
    0.8792    5.2416    5.6085 C      0
    0.4965    4.6418    4.3677 C      0
   -0.5478    3.7702    4.2810 C      0
   -0.7760    3.3987    3.4364 H      0
   -1.2904    3.4079    5.4188 C      0
   -2.0215    2.8070    5.3399 H      0
   -0.9607    3.9220    6.6307 C      0
   -1.4438    3.6600    7.4059 H      0
    0.9133    4.5023    2.0433 C      0
    0.0133    4.8149    1.8154 H      0
    0.9216    3.5227    2.0730 H      0
    1.5493    4.8138    1.3660 H      0
    5.3141    8.1697    4.8811 C      0
    5.6805    7.9437    4.0339 H      0
    6.0823    9.0682    5.6675 C      0
    5.5947    9.5603    6.9210 C      0
    6.4482   10.5004    7.5952 C      0
    7.6536   10.8749    7.0887 C      0
    8.1904   11.4938    7.5696 H      0
    8.1190   10.3608    5.8571 C      0
    8.9659   10.6284    5.5194 H      0
    7.3488    9.4795    5.1540 C      0
    7.6565    9.1375    4.3228 H      0
    6.6650   11.9644    9.4512 C      0
    7.5413   11.6140    9.7158 H      0
    6.1751   12.2543   10.2490 H      0
    6.7857   12.7251    8.8467 H      0
    4.8164    6.6518    9.8802 C      0
    5.0854    6.8987   10.7572 H      0
    5.6730    5.7411    9.1817 C      0
    5.3304    5.2490    7.8935 C      0
    6.1275    4.1742    7.3928 C      0
    7.2277    3.6943    8.0681 C      0
    7.7454    2.9873    7.7014 H      0
    7.5805    4.2648    9.3136 C      0
    8.3571    3.9626    9.7695 H      0
    6.8155    5.2465    9.8628 C      0
    7.0489    5.6029   10.7114 H      0
    6.3109    2.5437    5.6270 C      0
    5.8832    2.3174    4.7755 H      0
    6.2138    1.7955    6.2518 H      0
    7.2629    2.7233    5.4774 H      0
    0.9589   10.1846    6.1982 C      0
    0.7539   10.7726    5.4803 H      0
    0.4466   10.5640    7.4911 C      0
    0.7111    9.7782    8.6394 C      0
    0.0506   10.1895    9.8467 C      0
   -0.7283   11.3205    9.9022 C      0
   -1.1373   11.5786   10.7204 H      0
   -0.9168   12.0991    8.7423 C      0
   -1.4487   12.8852    8.7846 H      0
   -0.3436   11.7367    7.5605 C      0
   -0.4747   12.2692    6.7850 H      0
   -0.2067    9.7341   12.1779 C      0
    0.1899   10.5887   12.4433 H      0
    0.0234    9.0472   12.8393 H      0
   -1.1818    9.8260   12.1309 H      0
    1.2701    7.1926   10.5716 Na     0
    4.1439    6.2052    2.6158 O      0
    6.5426    5.0869    3.6819 O      0
    4.2597    3.5076    2.8644 O      0
    3.0832    2.8904    5.1205 O      0
  1  3  1
  1  4  1
  1  6  1
  1  7  1
  1  9  1
  1 10  1
  1 12  1
  1 13  1
  2  4  1
  2  6  1
  2 10  1
  2 11  1
  2 76  1
  2 77  1
  2 78  1
  2 79  1
  3 15  2
  3 75  1
  4 18  1
  5 19  1
  5 26  1
  6 30  2
  7 33  1
  8 34  1
  8 41  1
  9 45  2
  9 75  1
 10 48  1
 11 49  1
 11 56  1
 12 60  2
 13 63  1
 13 75  1
 14 64  1
 14 71  1
 14 75  1
 15 16  1
 15 17  1
 17 18  4
 17 24  4
 18 19  4
 19 20  4
 20 21  1
 20 22  4
 22 23  1
 22 24  4
 24 25  1
 26 27  1
 26 28  1
 26 29  1
 30 31  1
 30 32  1
 32 33  4
 32 39  4
 33 34  4
 34 35  4
 35 36  1
 35 37  4
 37 38  1
 37 39  4
 39 40  1
 41 42  1
 41 43  1
 41 44  1
 45 46  1
 45 47  1
 47 48  4
 47 54  4
 48 49  4
 49 50  4
 50 51  1
 50 52  4
 52 53  1
 52 54  4
 54 55  1
 56 57  1
 56 58  1
 56 59  1
 60 61  1
 60 62  1
 62 63  4
 62 69  4
 63 64  4
 64 65  4
 65 66  1
 65 67  4
 67 68  1
 67 69  4
 69 70  1
 71 72  1
 71 73  1
 71 74  1
M  END
$$$$
